# Supplementary material for: Microarray profiling predicts early neurological and immune phenotypic traits in advance of CNS disease during disease progression in Trypanosoma. b. brucei infected CD1 mouse brains
Source: PLoS Negl Trop Dis. 2021 Nov 11;15(11):e0009892. doi: 10.1371/journal.pntd.0009892 (PMC8584711; doi:10.1371/journal.pntd.0009892)
Supplement: S1 Table — Only probes detected at least once across the 45,281 probeset spotted on the Illumina MouseWG6_V2_0_R3_11278593_A Bead Chip. were retained for subsequent analysis. Following normalization to minimise variation gene expression measurement, 23,213 probes were designated as transcriptionally active. This collection of normalized transcripts is presented in alphabetical order alongside the corresponding log2 expression unit value for each probe at the four time points viz 7dpi, 14dpi, 21dpi and 28dpi for each of the three replicates denoted R1, R2 and R3 and three non-infected control samples equivalent to 0dpi. (XLSX) [file pntd.0009892.s006.xlsx]

## Sheet: Sheet1
		S1 Table. List of expression levels of normalized transcripts for infected Replicates R1, R2, R3 and non-infected control replicates equivalent to 0dpi.
				Replicates R1				Replicates R2						Replicates R3				Non-infected control replicates
		Gene	EntrezID	R1 7dpi	R1 14dpi R1 21dpi		R1 28dpi	R2 7dpi R2 14dpi		R2 21dpi R2 28dpi	R2 28dpi	Gene	EntrezID	R3 7dpi	R3 14dpi	R3 21dpi R3 28dpi		0dpi	0dpi	0dpi
		Aacs	78894	9.2424	8.3681	8.3115	8.3534	9.7855	8.4652	8.1626	8.2453	Aacs	78894	9.3015	8.5459	8.3968	8.28	8.4846	8.7568	8.7817
		Aaed1	66129	6.7144	6.6359	6.7389	6.7282	6.7504	6.6273	6.6245	6.5174	Aaed1	66129	6.5178	6.6641	6.7086	6.8522	6.4758	6.5626	6.7358
		Aaed1	66129	6.6094	6.653	6.6818	6.7169	6.7072	6.6074	6.6102	6.5441	Aaed1	66129	6.839	6.7342	6.506	6.6894	6.5425	6.6305	6.7156
		Aagab	66939	6.7166	6.8105	6.5974	6.5839	6.7072	6.8477	6.8239	6.6669	Aagab	66939	6.4906	6.7533	6.7455	6.9206	6.7706	6.8648	6.8883
		Aagab	66939	8.7348	8.9528	8.9216	9.15	8.9168	9.1711	9.1265	9.2024	Aagab	66939	8.5499	9.1345	8.9171	9.2774	9.1762	9.5225	9.2807
		Aagab	66939	7.4606	7.3719	7.2583	7.2752	7.315	7.0757	7.2436	7.376	Aagab	66939	6.7766	7.0378	7.1051	7.0966	7.4255	7.3936	7.4164
		Aak1	269774	9.686	11.3727	11.676	11.5998	9.6989	11.4736	11.3915	11.3515	Aak1	269774	9.235	11.7173	11.4346	11.405	11.5728	11.629	11.675
		Aak1	269774	9.0393	10.7754	10.8497	10.8199	9.2066	10.9374	10.777	10.6591	Aak1	269774	8.6226	10.7595	10.5438	10.796	10.839	10.8638	10.7424
		Aak1	269774	6.4413	6.5032	6.4558	6.5174	6.4603	6.4284	6.4587	6.5083	Aak1	269774	6.4653	6.4565	6.5398	6.4944	6.459	6.4738	6.5441
		Aamdc	66273	9.4933	8.8467	9.0998	8.925	9.2079	8.9785	8.8768	9.0816	Aamdc	66273	9.4142	8.7336	8.9189	8.5847	8.7575	8.8004	9.0765
		Aamp	227290	10.777	9.7514	9.6832	9.7029	10.6535	9.9612	9.6536	9.9597	Aamp	227290	10.8187	9.6756	9.9364	9.7731	9.6648	9.6978	9.6291
		Aard	239435	8.3598	8.1079	7.8347	7.8365	8.1292	7.9759	7.9713	7.6179	Aard	239435	8.2357	7.9522	7.895	7.4198	7.8702	8.1007	8.2072
		Aars	234734	9.6792	9.7946	9.9786	10.308	10.0888	10.647	9.3503	9.8711	Aars	234734	9.5833	9.4192	9.957	10.3627	10.002	9.9875	9.1366
		Aars2	224805	6.8351	6.4282	6.524	6.4825	6.8236	6.5992	6.556	6.5789	Aars2	224805	6.9659	6.5408	6.4894	6.547	6.5897	6.4796	6.5638
		Aarsd1	69684	8.7147	7.8821	7.7577	8.0182	8.0769	8.0148	7.9211	7.8672	Aarsd1	69684	8.5133	8.017	8.1261	7.8249	8.0528	8.0801	7.7275
		Aasdh	231326	7.2098	7.0815	7.3766	7.2559	7.4687	7.1654	7.2844	7.2468	Aasdh	231326	7.545	7.4311	7.3561	7.1787	7.283	7.3992	7.4654
		Aasdhppt	67618	6.409	6.4952	6.4375	6.4617	6.4257	6.4581	6.474	6.4358	Aasdhppt	67618	6.4211	6.5318	6.494	6.4202	6.4392	6.5123	6.4439
		Aatf	56321	7.2012	7.4982	7.1615	7.1776	7.0288	7.2912	7.273	7.2683	Aatf	56321	7.017	7.4283	7.2377	7.1161	7.3838	7.392	7.3739
		Aatf	56321	6.7276	6.9934	7.1045	6.8708	6.6375	7.0009	7.0393	7.2055	Aatf	56321	6.6728	7.0023	6.9629	7.1131	6.9396	7.147	7.1598
		Aatf	56321	6.4118	6.6595	6.8648	6.9706	6.4156	7.0157	6.6709	6.8713	Aatf	56321	6.4073	6.8544	6.8412	6.832	6.8969	7.0428	6.7699
		Aatk	11302	12.6719	11.9555	12.1303	12.0298	12.6107	12.2932	11.9792	12.0349	Aatk	11302	12.701	12.2322	12.3385	12.1626	12.2889	12.1915	12.3261
		AB124611	382062	6.4573	6.4637	6.4225	6.559	6.4589	6.4344	6.4438	6.4573	AB124611	382062	6.4219	6.4308	6.4207	6.5737	6.4357	6.4346	6.4181
		Abat	268860	7.8768	8.5407	8.6895	8.4003	8.0247	8.7013	8.5693	8.5831	Abat	268860	7.6462	8.4516	8.588	8.4954	8.8384	8.4528	8.695
		Abat	268860	6.4826	6.5344	6.4737	6.4849	6.4282	6.4509	6.5005	6.4579	Abat	268860	6.4315	6.4592	6.4385	6.4558	6.4767	6.47	6.488
		Abat	268860	9.814	10.6958	10.7006	10.4827	9.9125	10.725	10.6879	10.7313	Abat	268860	9.3485	10.7238	10.7561	10.3009	11.0116	10.4257	10.5201
		Abca15	320631	6.5074	6.4886	6.4685	6.5623	6.4303	6.4215	6.4443	6.4182	Abca15	320631	6.4297	6.416	6.4398	6.4427	6.4521	6.4242	6.5162
		Abca17	381072	6.6317	6.4726	6.4711	6.4769	6.5825	6.5354	6.4542	6.4506	Abca17	381072	6.5912	6.4707	6.4808	6.5045	6.4826	6.4767	6.5614
		Abca2	11305	8.5266	8.0876	7.8236	7.9055	8.6209	8.1846	7.8342	7.5664	Abca2	11305	8.6852	7.9407	7.5347	7.9198	8.0765	8.1328	8.06
		Abca3	27410	10.8092	10.4841	10.2263	10.2359	10.6618	10.2375	10.3081	10.2487	Abca3	27410	10.8221	10.4066	10.3926	10.4728	10.5358	10.3887	10.5458
		Abca3	27410	9.7879	9.4874	9.053	9.0453	9.5868	9.1274	9.2605	8.9584	Abca3	27410	9.6995	9.4095	9.2675	9.3943	9.3586	9.3485	9.51
		Abca3	27410	6.7144	6.6491	6.4668	6.5189	6.7875	6.5137	6.5466	6.481	Abca3	27410	6.4554	6.4638	6.4437	6.462	6.517	6.4533	6.4384
		Abca4	11304	6.4826	6.5653	6.5377	6.4572	6.4935	6.5637	6.5082	6.4477	Abca4	11304	6.6204	6.5853	6.4501	6.4379	6.4566	6.4869	6.4748
		Abca5	217265	6.4068	6.4418	6.5918	6.4284	6.4113	6.4687	6.4693	6.5163	Abca5	217265	6.3998	6.428	6.4275	6.4612	6.5088	6.4291	6.4509
		Abca7	27403	9.47	8.5237	8.5949	8.2915	9.2625	8.3865	8.4138	8.1792	Abca7	27403	9.6402	8.6875	8.3769	8.3523	9.0113	8.7565	8.648
		Abca7	27403	7.0896	6.6724	6.6296	6.8267	7.1285	6.6976	6.614	6.5397	Abca7	27403	7.2443	6.7386	6.6414	6.5845	6.8268	6.7356	6.8076
		Abca8a	217258	6.3988	6.7825	6.7508	6.7409	6.4096	6.761	6.8063	6.7423	Abca8a	217258	6.449	6.8173	6.7411	6.7946	6.8959	6.8636	7.0094
		Abca8b	27404	6.4068	6.7311	6.8389	6.7377	6.4848	7.0305	6.7598	6.8965	Abca8b	27404	6.4219	6.8503	6.7628	6.7061	6.9508	6.7214	6.7721
		Abca8b	27404	6.3988	6.553	6.4212	6.4312	6.4276	6.4229	6.4769	6.486	Abca8b	27404	6.4297	6.4759	6.4539	6.478	6.4417	6.4604	6.4181
		Abca9	217262	6.4596	6.6927	6.6932	6.8148	6.8425	6.6016	6.7388	6.8674	Abca9	217262	6.4797	6.6657	6.8412	6.729	6.5972	6.5959	6.4797
		Abca9	217262	6.4757	6.5762	6.481	6.5975	6.4644	6.4339	6.4458	6.4379	Abca9	217262	6.4887	6.5215	6.4663	6.4922	6.4477	6.5249	6.4767
		Abcb10	56199	6.4826	6.5517	6.4918	6.4512	6.4766	6.4589	6.4769	6.4673	Abcb10	56199	6.5248	6.4728	6.4342	6.478	6.4598	6.4767	6.4372
		Abcb10	56199	6.5789	6.5383	6.4529	6.5975	6.4688	6.4748	6.5419	6.5676	Abcb10	56199	6.4528	6.4933	6.5035	6.5483	6.4536	6.4901	6.5835
		Abcb1b	18669	6.4284	6.4405	6.4801	6.4896	6.4276	6.5343	6.4175	6.5053	Abcb1b	18669	6.3925	6.4792	6.4738	6.4637	6.5065	6.5626	6.4446
		Abcb4	18670	6.7961	7.0195	7.0433	6.925	6.4766	6.7405	6.9537	6.8378	Abcb4	18670	6.4984	6.8228	6.6921	6.8663	6.8864	7.0767	7.0489
		Abcb6	74104	8.1384	7.2432	7.1891	7.0965	8.0798	7.3208	7.2635	7.3647	Abcb6	74104	8.3787	7.3147	7.3864	6.9555	7.4315	7.2467	7.5034
		Abcb8	74610	6.7919	6.7813	6.88	6.9459	6.9479	7.0102	6.7158	6.8615	Abcb8	74610	7.2136	6.8033	6.6662	6.9466	7.0637	6.8541	6.9688
		Abcb8	74610	8.8444	8.0837	7.6388	7.7369	8.7988	7.7831	8.0836	7.6875	Abcb8	74610	9.008	8.3249	8.0191	7.6589	8.1047	8.0612	8.0105
		Abcb8	74610	7.8183	7.0308	6.8108	6.9828	7.9443	6.9868	7.1372	6.8839	Abcb8	74610	8.1634	7.1657	7.1466	6.8803	7.1733	7.0123	7.1377
		Abcb8	74610	7.9034	6.7919	6.9055	6.7906	7.4766	7.1067	6.965	6.9299	Abcb8	74610	8.1318	7.045	6.9092	6.8116	7.1654	7.0501	7.2442
		Abcb9	56325	6.7363	6.4519	6.4463	6.4537	6.6171	6.4804	6.4329	6.4694	Abcb9	56325	6.5178	6.5023	6.4308	6.4486	6.4787	6.4181	6.4655
		Abcb9	56325	9.0109	7.6107	7.6891	7.6758	8.7871	7.6724	7.5901	7.6328	Abcb9	56325	9.1719	7.7038	7.7107	7.6206	7.7809	8.0972	7.8103
		Abcb9	56325	9.2196	7.8465	7.7094	7.8166	9.134	7.9204	7.7669	7.7025	Abcb9	56325	9.3801	7.9434	7.916	7.7243	8.0568	8.1672	7.9578
		Abcc10	224814	6.6072	6.4629	6.4469	6.5104	6.435	6.4339	6.4611	6.4986	Abcc10	224814	6.5346	6.4921	6.494	6.4309	6.4806	6.4691	6.4446
		Abcc10	224814	6.8391	6.7213	6.7608	6.6318	7.0388	6.6156	6.6083	6.5891	Abcc10	224814	7.3262	6.8867	6.7235	6.7252	6.7395	6.8858	6.934
		Abcc3	76408	6.4584	6.4296	6.4588	6.4946	6.5922	6.4408	6.4473	6.4314	Abcc3	76408	6.5912	6.4445	6.4325	6.4479	6.4362	6.5015	6.4426
		Abcc4	239273	7.0799	7.0205	6.9685	7.1227	7.1193	7.112	7.0882	7.2055	Abcc4	239273	7.0107	7.0737	7.0623	7.0268	7.0137	6.8997	6.9133
		Abcc5	27416	6.4489	6.5503	6.4162	6.5232	6.4257	6.4339	6.4605	6.5184	Abcc5	27416	6.4355	6.4445	6.4106	6.4839	6.4574	6.4496	6.4509
		Abcc5	27416	8.6407	9.0291	9.3378	9.2848	8.5868	9.4547	9.1497	9.3531	Abcc5	27416	8.6932	9.1527	9.1333	9.3251	9.2143	9.4256	9.5721
		Abcc8	20927	7.3576	6.8403	6.8828	6.6318	7.2466	6.8293	6.8611	6.7651	Abcc8	20927	7.395	6.9013	6.6399	6.7302	7.076	7.0777	6.8732
		Abcc9	20928	6.4277	6.6345	6.5366	6.8193	6.5873	6.546	6.5655	6.4986	Abcc9	20928	6.4868	6.6483	6.5216	6.5116	6.5388	6.5475	6.5725
		Abcd1	11666	7.188	6.6212	6.688	6.6404	7.1892	6.5626	6.6283	6.7214	Abcd1	11666	6.8533	6.6641	6.6305	6.6061	6.8202	6.707	6.586
		Abcd2	26874	6.5268	7.5288	7.0557	7.1412	6.4563	7.2777	7.5131	7.3572	Abcd2	26874	6.4408	7.3015	7.36	7.061	7.0552	7.1128	7.1471
		Abcd2	26874	6.4199	6.6239	6.7167	6.5493	6.4101	6.6491	6.5921	6.6874	Abcd2	26874	6.4278	6.5869	6.6211	6.5339	6.6256	6.489	6.5258
		Abcd3	19299	6.4855	7.0246	7.0067	7.1559	6.5346	7.0855	7.0904	7.0403	Abcd3	19299	6.5067	7.1556	7.0705	7.1294	7.2116	7.3331	7.3211
		Abcd3	19299	6.4243	6.6464	6.5883	6.6574	6.4368	6.5874	6.5091	6.5236	Abcd3	19299	6.4056	6.5532	6.5605	6.5011	6.6415	6.6455	6.6248
		Abcd3	19299	6.5287	7.0174	7.3576	6.9376	6.7629	7.1831	7.3452	7.2794	Abcd3	19299	6.5944	7.1522	7.2449	7.1477	7.2125	7.1246	7.159
		Abcd3	19299	7.5392	8.7759	8.6445	8.7954	7.8214	8.8503	8.6136	8.9589	Abcd3	19299	7.4627	8.8032	8.7752	8.6631	8.8607	8.9319	9.0231
		Abcd4	19300	6.6631	6.4754	6.5815	6.4215	6.6046	6.5262	6.5674	6.5102	Abcd4	19300	6.4502	6.6419	6.4975	6.4604	6.4424	6.4786	6.5527
		Abcd4	19300	7.0093	6.699	6.4693	6.7425	6.6349	6.6909	6.5335	6.657	Abcd4	19300	6.8426	6.6258	6.8206	6.4671	6.661	6.756	6.6521
		Abce1	24015	6.437	6.6477	6.8514	6.5306	6.416	6.6145	6.6388	6.7641	Abce1	24015	6.4408	6.547	6.7771	6.5913	6.8585	6.7083	6.6521
		Abcf1	224742	7.3121	7.1818	6.9658	7.2002	7.235	7.1705	7.0026	6.9543	Abcf1	224742	7.1548	7.0499	6.9401	6.9986	7.0019	7.1451	7.1724
		Abcf1	224742	6.7982	6.807	6.7065	6.865	6.8189	6.9574	6.8482	6.6083	Abcf1	224742	6.6585	6.9197	6.8053	6.8212	6.8661	6.7911	6.8873
		Abcf1	224742	9.5604	9.5991	9.6404	9.7392	9.6949	9.8983	9.6252	9.8242	Abcf1	224742	9.4055	9.6343	9.7826	9.7923	10.0917	10.2464	9.9207
		Abcf2	27407	8.2332	7.9304	7.7988	7.4217	8.1194	7.8423	7.6361	7.593	Abcf2	27407	8.07	7.7491	7.7692	7.5846	7.8374	8.1787	7.8641
		Abcf2	27407	9.6136	9.2342	9.1521	8.9972	9.3838	8.9515	9.2856	8.9544	Abcf2	27407	9.3602	8.9914	9.175	8.9323	9.1081	9.2964	9.0491
		Abcf2	27407	7.9665	7.6718	7.5378	7.1631	7.9887	7.6151	7.6745	7.4958	Abcf2	27407	7.8977	7.7235	7.4971	7.3758	7.7945	7.8196	7.8746
		Abcf2	27407	10.203	9.8143	9.7598	9.8797	10.1665	9.7893	9.4488	9.5201	Abcf2	27407	9.9548	9.5959	9.5459	9.7169	10.0463	9.7056	9.962
		Abcf3	27406	9.5659	9.2775	9.262	9.3323	9.4058	9.4714	9.2742	9.2724	Abcf3	27406	9.5377	9.1545	9.4253	9.2782	9.469	9.6211	9.4405
		Abcg1	11307	8.1978	8.2112	8.0058	8.09	8.1354	8.2112	8.0993	7.7574	Abcg1	11307	7.9412	7.9332	7.8778	7.9405	7.8271	7.84	7.8619
		Abcg2	26357	6.4199	6.437	6.4668	6.4197	6.4104	6.4364	6.4499	6.4416	Abcg2	26357	6.3944	6.4861	6.5035	6.4453	6.4114	6.5584	6.5034
		Abcg4	192663	9.8194	9.2193	8.8881	9.1414	9.8024	8.9229	8.9608	8.6743	Abcg4	192663	9.7827	9.1592	8.7657	8.9188	9.193	9.354	9.3728
		Abhd1	57742	8.0299	7.2505	7.1071	6.7582	7.9419	7.0277	7.121	7.0232	Abhd1	57742	7.9412	7.3107	7.1923	6.5926	7.1177	7.3765	7.5971
		Abhd1	57742	8.6471	7.728	7.4462	6.865	8.5913	7.4503	7.2918	7.2299	Abhd1	57742	9.0236	7.9056	7.6843	6.8212	7.7588	7.8482	7.7618
		Abhd1	57742	7.8443	7.2686	6.837	6.5975	7.6617	7.0176	7.0949	6.9813	Abhd1	57742	8.0977	7.2097	7.1153	6.571	7.1177	7.304	7.3592
		Abhd10	213012	6.477	6.6647	6.5689	6.6387	6.455	6.6491	6.6775	6.6991	Abhd10	213012	6.4832	6.7268	6.7941	6.5276	6.7113	6.6859	6.866
		Abhd10	213012	7.8198	8.3426	8.4263	8.0378	7.6841	8.2063	8.3872	8.1436	Abhd10	213012	7.8146	8.3972	8.44	8.2146	8.2081	8.4648	8.389
		Abhd11	68758	9.4931	8.7031	8.4836	8.7179	9.441	8.5861	8.6999	8.6957	Abhd11	68758	9.7279	8.8521	8.7534	8.6611	8.6143	8.8199	8.8012
		Abhd12	76192	7.6761	7.5077	6.8828	7.1871	8.1456	7.456	7.7156	7.7514	Abhd12	76192	8.355	7.7282	7.5194	7.2995	7.83	7.4081	8.2589
		Abhd12	76192	9.8507	8.6129	8.3033	8.5578	9.8361	8.7059	8.6524	8.5245	Abhd12	76192	10.0237	8.6146	8.3886	8.574	8.6866	8.69	8.9613
		Abhd13	68904	6.423	6.4083	6.4315	6.421	6.4024	6.4391	6.4754	6.43	Abhd13	68904	6.4117	6.4523	6.4314	6.4368	6.5425	6.4297	6.5034
		Abhd14a	68644	7.7876	7.0122	6.8302	6.7535	7.786	6.863	6.873	6.9757	Abhd14a	68644	7.9944	6.9823	6.8974	6.9206	7.0098	7.1207	7.0416
		Abhd14a	68644	8.2527	7.2468	7.0486	7.2167	8.2835	7.2048	7.1784	7.2242	Abhd14a	68644	8.4396	7.2599	7.2115	7.0684	7.2928	7.5557	7.3643
		Abhd14b	76491	7.0635	6.793	6.7844	6.8118	7.1359	6.9943	6.7859	6.7568	Abhd14b	76491	7.1325	6.9647	6.6492	6.7201	6.9012	7.007	6.9925
		Abhd14b	76491	9.224	8.964	9.0151	8.9697	9.0813	9.1348	8.7571	8.7932	Abhd14b	76491	9.2025	8.9708	8.9535	8.9003	9.4116	9.3566	9.0928
		Abhd16a	193742	10.0142	8.9893	9.7707	9.3384	10.5154	9.724	8.8065	9.588	Abhd16a	193742	10.4995	8.7752	9.5439	8.5171	9.6132	8.6569	8.6648
		Abhd17a	216169	12.4957	11.3583	11.2735	11.3937	12.3172	11.1569	11.4014	11.3672	Abhd17a	216169	12.5762	11.4942	11.1889	11.3523	11.4593	11.3262	11.5638
		Abhd17b	226016	6.4217	6.7468	6.5735	6.5306	6.4478	6.6468	6.6878	6.5564	Abhd17b	226016	6.4335	6.5378	6.556	6.6196	6.4964	6.5368	6.6859
		Abhd17c	70178	7.7671	7.0845	7.4972	7.1824	7.7822	7.1492	7.2477	7.4253	Abhd17c	70178	7.5397	7.2065	7.3085	7.1527	7.0863	7.0552	7.0233
		Abhd17c	70178	6.7276	6.5981	6.6839	6.516	6.5521	6.5744	6.5845	6.6981	Abhd17c	70178	6.8136	6.6782	6.8895	6.7934	6.6863	6.7317	6.658
		Abhd2	54608	6.4884	6.4764	6.5195	6.4675	6.5141	6.4259	6.4489	6.4598	Abhd2	54608	6.6479	6.5501	6.457	6.4589	6.4787	6.4281	6.4466
		Abhd2	54608	6.7856	6.5215	6.4868	6.4791	6.6121	6.4795	6.4769	6.5014	Abhd2	54608	6.6105	6.4759	6.5369	6.5859	6.5661	6.4923	6.435
		Abhd2	54608	6.9339	6.6737	6.5207	6.4984	6.8069	6.5182	6.6207	6.5486	Abhd2	54608	6.878	6.6145	6.6891	6.6436	6.576	6.4935	6.7754
		Abhd3	106861	7.3613	8.0581	7.6936	8.0245	7.3991	7.756	8.0436	7.6781	Abhd3	106861	7.0866	7.8817	7.679	7.7611	7.7425	7.7418	7.854
		Abhd4	105501	8.8976	7.8271	7.7856	7.9078	8.9017	7.8507	7.7735	7.7848	Abhd4	105501	9.0042	7.6209	7.6644	8.0213	7.9089	7.9174	8.1671
		Abhd5	67469	6.8188	7.3914	7.5592	7.363	6.8069	7.3293	7.5108	7.5393	Abhd5	67469	6.7803	7.5084	7.516	7.3162	7.45	7.5716	7.6865
		Abhd6	66082	6.6676	6.5639	6.8176	6.7472	6.6452	6.5413	6.9771	6.7151	Abhd6	66082	6.4797	6.5439	6.5789	6.637	6.6731	7.025	6.867
		Abhd8	64296	11.1865	10.1062	9.9585	10.1636	11.3311	10.0623	9.9264	10.0641	Abhd8	64296	11.3218	9.978	9.9261	10.0498	9.9994	10.1731	10.0961
		Abi1	11308	8.3525	9.5543	9.9507	9.5441	8.3731	9.4531	9.5651	9.8464	Abi1	11308	8.0902	9.5339	9.4626	9.5846	9.5875	9.4027	9.7086
		Abi1	11308	6.4187	6.4353	6.4643	6.4636	6.4734	6.4537	6.4798	6.4465	Abi1	11308	6.4595	6.4958	6.4494	6.4433	6.4826	6.5381	6.4777
		Abi1	11308	6.5832	6.6144	6.5074	6.5672	6.4815	6.6319	6.594	6.5993	Abi1	11308	6.478	6.6355	6.4975	6.6034	6.5636	6.7162	6.7819
		Abi2	329165	9.1945	11.1933	11.2841	10.9895	8.9317	10.9806	11.1053	11.0872	Abi2	329165	8.7311	10.8962	11.0779	11.0095	11.1248	10.9277	10.9323
		Abi2	329165	6.4081	6.4698	6.4558	6.4263	6.4083	6.5472	6.4373	6.4448	Abi2	329165	6.418	6.4096	6.4894	6.4206	6.4263	6.4957	6.4848
		Abi2	329165	9.4212	11.5276	11.595	11.7024	9.6024	11.5422	11.6222	11.6041	Abi2	329165	9.0517	11.3783	11.4527	11.3076	11.7363	11.5802	11.5214
		Abi3	66610	7.8107	6.8209	7.4506	7.7225	7.597	6.87	7.3697	7.4261	Abi3	66610	7.657	6.9697	6.8358	7.8131	6.865	6.8742	7.0288
		Abi3bp	320712	6.554	6.6889	6.594	6.5541	6.5454	6.5756	6.5289	6.5365	Abi3bp	320712	6.4595	6.5408	6.6258	6.508	6.5848	6.4407	6.5306
		Abi3bp	320712	6.4199	6.445	6.5481	6.5705	6.4013	6.5137	6.4955	6.5575	Abi3bp	320712	6.4355	6.4738	6.506	6.4637	6.5425	6.5973	6.6007
		Ablim2	231148	9.3301	8.5435	8.1882	8.4994	9.1156	8.7198	8.4229	8.5219	Ablim2	231148	9.4142	8.7535	8.5092	8.5158	8.8643	8.7879	8.6977
		Ablim2	231148	6.8631	6.6839	6.594	6.7629	6.8021	6.7252	6.6331	6.6105	Ablim2	231148	6.9328	6.6403	6.5412	6.7138	6.5984	6.8108	6.8711
		Ablim3	319713	6.5962	6.5202	6.5677	6.4933	6.4673	6.4495	6.4531	6.4967	Ablim3	319713	6.7543	6.5517	6.4578	6.4761	6.6244	6.4991	6.442
		Ablim3	319713	6.5621	6.533	6.6512	6.413	6.6427	6.4414	6.5135	6.4835	Ablim3	319713	6.5423	6.4475	6.4767	6.4654	6.4964	6.4604	6.508
		Ablim3	319713	6.7515	6.9402	7.0076	6.9417	6.6659	6.7545	6.8378	6.8829	Ablim3	319713	6.6306	7.039	7.0635	6.7226	6.8487	7.0091	6.8547
		Ablim3	319713	6.6631	6.4291	6.4888	6.4675	6.5262	6.4293	6.5438	6.4977	Ablim3	319713	6.4964	6.4539	6.55	6.4637	6.4551	6.5764	6.4673
		Ablim3	319713	6.4499	6.5721	6.4509	6.4726	6.4603	6.4739	6.5022	6.5609	Ablim3	319713	6.4442	6.4215	6.5176	6.4849	6.6317	6.5328	6.5162
		Abr	109934	6.4869	6.7201	6.6766	6.6335	6.5922	6.7164	6.6131	6.5541	Abr	109934	6.4714	6.5454	6.485	6.6449	6.7383	6.553	6.7268
		Abr	109934	9.7765	9.847	9.8481	9.6588	9.8341	9.8597	9.7266	9.7843	Abr	109934	9.4471	9.4972	9.6752	9.6333	10.0027	9.8168	9.6018
		Abracl	73112	6.4642	6.4876	6.4928	6.4825	6.4467	6.4354	6.4611	6.4754	Abracl	73112	6.511	6.4507	6.4928	6.5201	6.4513	6.442	6.4516
		Abt1	30946	6.4619	6.4342	6.4391	6.4064	6.4386	6.4127	6.4443	6.5184	Abt1	30946	6.5614	6.4044	6.3986	6.4194	6.4235	6.4655	6.4106
		Abtb1	80283	8.6308	7.8977	7.6577	7.5077	8.4715	7.8524	7.6317	7.4137	Abtb1	80283	8.7735	7.9132	7.9728	7.5917	7.8062	7.8405	7.8619
		Abtb2	99382	6.5705	6.4296	6.4329	6.4206	6.6892	6.4469	6.4284	6.4194	Abtb2	99382	6.4477	6.4264	6.4302	6.4086	6.4168	6.4776	6.5222
		Acaa1a	113868	11.6057	10.7872	10.9398	9.9458	11.4637	10.4021	10.7544	10.9178	Acaa1a	113868	11.4095	10.657	10.3504	10.7237	10.5404	10.9595	11.0539
		Acaa1b	235674	6.7622	6.4654	6.4868	6.4849	7.1503	6.5071	6.5289	6.4724	Acaa1b	235674	7.0201	6.4326	6.5991	6.4335	6.5711	6.7148	6.5835
		Acaa2	52538	7.2381	6.7848	6.8876	6.699	7.1449	7.0018	6.8499	6.6906	Acaa2	52538	7.3864	6.9596	6.7249	6.6752	6.8498	6.9482	6.9496
		Acaa2	52538	7.0435	6.8528	7.0165	6.8148	7.5935	6.9593	6.8705	6.882	Acaa2	52538	7.0629	7.0914	6.7757	6.7934	6.7967	6.9348	6.9496
		Acaa2	52538	7.1968	6.6359	6.5735	6.5367	7.0893	6.7854	6.7379	6.6701	Acaa2	52538	7.0012	6.6951	6.5898	6.6803	6.9751	6.8059	6.8475
		Acaa2	52538	7.5361	7.0359	6.9538	6.9569	7.6977	7.2505	6.9771	6.9337	Acaa2	52538	7.5521	7.1812	7.0159	6.916	6.9231	7.3357	7.1005
		Acacb	100705	7.1008	6.7127	6.7024	6.6624	7.2466	6.7759	6.7315	6.6127	Acacb	100705	7.1353	6.7088	6.6585	6.6791	6.6501	6.6699	6.719
		Acad10	71985	6.5897	6.5032	6.5723	6.4617	6.5201	6.5038	6.4866	6.4343	Acad10	71985	6.5004	6.4861	6.4611	6.5213	6.6982	6.5249	6.5502
		Acad10	71985	6.6384	6.5776	6.5458	6.4791	6.5801	6.5661	6.4359	6.4746	Acad10	71985	6.6444	6.6499	6.559	6.6933	6.5823	6.5778	6.4967
		Acad12	338350	6.7579	6.422	6.4588	6.438	6.7604	6.467	6.4922	6.4506	Acad12	338350	6.6007	6.4259	6.4655	6.4168	6.5135	6.4691	6.4923
		Acad8	66948	6.7254	6.8854	6.7528	6.7314	6.7529	6.7981	6.6944	6.5744	Acad8	66948	6.4419	6.8652	6.719	6.7503	6.5922	6.7509	6.7425
		Acad8	66948	6.6161	6.5872	6.4728	6.5367	6.5121	6.6707	6.4424	6.4554	Acad8	66948	6.4079	6.5485	6.5111	6.5683	6.5254	6.4719	6.4466
		Acad9	229211	6.9208	7.3813	7.4636	7.2049	7.0836	7.269	7.3645	7.361	Acad9	229211	6.6911	7.3429	7.5439	7.0809	7.366	7.2867	7.3241
		Acad9	229211	6.9687	7.2686	7.493	7.3523	7.1575	7.3416	7.4435	7.3549	Acad9	229211	7.0417	7.415	7.5372	7.1607	7.4646	7.2637	7.2702
		Acadl	11363	6.6006	6.6438	6.6186	6.6164	6.6171	6.7502	6.6159	6.45	Acadl	11363	6.4944	6.5288	6.6101	6.5339	6.6182	6.5315	6.5318
		Acadl	11363	6.6272	6.6762	6.7228	6.5924	6.5411	6.7663	6.7534	6.4913	Acadl	11363	6.4528	6.6966	6.6631	6.6712	6.5935	6.7096	6.7246
		Acadl	11363	6.4899	6.4698	6.5218	6.4263	6.4435	6.4574	6.4368	6.446	Acadl	11363	6.4243	6.4211	6.4777	6.5152	6.464	6.4518	6.4655
		Acadm	11364	7.9554	9.572	9.544	9.5569	8.1033	9.694	9.708	9.9974	Acadm	11364	7.663	9.6312	9.851	9.7078	9.5981	9.6634	9.7366
		Acads	11409	7.9547	6.7731	6.8379	6.7675	7.8476	7.0944	6.8081	6.9327	Acads	11409	8.3289	7.006	6.7338	6.8733	6.8035	6.9974	6.9878
		Acads	11409	6.7407	6.4376	6.4408	6.4435	6.7251	6.5436	6.503	6.4694	Acads	11409	6.7915	6.4225	6.4265	6.4612	6.4551	6.5639	6.4524
		Acadsb	66885	6.8865	7.9576	8.6348	8.2197	7.1857	8.2027	8.4369	8.1971	Acadsb	66885	7.2367	8.4501	8.3042	8.2857	8.1781	8.0957	8.0734
		Acadvl	11370	8.5041	7.8055	7.6395	7.594	8.1545	7.8081	7.9552	7.5502	Acadvl	11370	8.3234	7.8035	7.7263	7.7647	7.9225	7.9067	7.8179
		Acadvl	11370	8.8081	8.3695	8.1737	8.0168	8.4952	8.2089	8.1523	8.457	Acadvl	11370	8.5242	8.1793	8.0534	8.1237	8.2022	8.2755	8.3148
		Acan	11595	6.6028	6.4708	6.4344	6.4386	6.4435	6.4544	6.435	6.431	Acan	11595	6.5397	6.4369	6.4136	6.4235	6.4692	6.4447	6.4603
		Acap2	78618	6.4108	6.4182	6.4315	6.4599	6.4193	6.4229	6.4168	6.4426	Acap2	78618	6.4203	6.4148	6.4354	6.4079	6.5123	6.4786	6.4502
		Acap2	78618	6.516	6.5128	6.4573	6.5023	6.463	6.6307	6.5864	6.5143	Acap2	78618	6.4477	6.5885	6.4655	6.477	6.6476	6.4738	6.4729
		Acap3	140500	7.8152	6.9042	6.7835	7.0633	7.6894	6.941	7.0292	6.7203	Acap3	140500	7.7785	6.8894	6.9729	6.9477	7.038	7.0908	7.1657
		Acap3	140500	9.1568	8.3266	8.0338	8.3902	9.3499	8.2058	8.2748	8.0808	Acap3	140500	9.3647	8.3793	8.2423	8.3216	8.3303	8.7488	8.7427
		Acat1	110446	6.4378	6.4645	6.4171	6.4307	6.4088	6.5401	6.4224	6.4611	Acat1	110446	6.4243	6.427	6.5369	6.4751	6.5042	6.5288	6.47
		Acat2	110460	8.4557	8.1694	8.3642	8.0378	8.559	8.2192	8.2675	8.2351	Acat2	110460	8.4732	8.1469	8.3219	8.1867	8.5359	8.5056	8.4587
		Acat3	224530	6.6855	6.4793	6.4918	6.4909	6.6021	6.6028	6.4617	6.4967	Acat3	224530	6.5248	6.5023	6.4444	6.462	6.4492	6.4488	6.5539
		Acat3	224530	6.4395	6.447	6.4558	6.4238	6.5389	6.4408	6.4776	6.4268	Acat3	224530	6.5503	6.4445	6.4628	6.5509	6.4878	6.5275	6.4673
		Acbd3	170760	7.8325	9.1001	9.1936	9.2923	8.0337	9.0714	9.3014	9.2931	Acbd3	170760	7.9522	9.2353	9.1157	9.003	9.1114	9.1578	9.1587
		Acbd4	67131	9.1908	8.0997	8.1914	7.9997	9.064	8.1324	8.1439	8.324	Acbd4	67131	9.2069	8.2877	8.2205	7.9985	8.3981	7.97	7.9854
		Acbd4	67131	10.0006	9.1754	9.1465	9.1667	9.9653	9.2476	9.1894	9.2471	Acbd4	67131	9.9474	9.261	9.1489	9.0255	9.3962	9.035	9.1327
		Acbd5	74159	6.5324	6.8831	6.7339	6.7967	6.5499	6.8406	6.9209	6.9251	Acbd5	74159	6.4699	6.6371	7.0037	6.7125	6.5351	6.5315	6.6224
		Acbd6	72482	9.889	9.3337	9.4316	9.2559	9.6633	9.2206	9.416	9.4516	Acbd6	72482	9.7634	9.3758	9.3104	9.2513	9.2325	9.3774	9.5461
		Acbd6	72482	6.8452	6.6049	6.6818	6.5493	6.9501	6.7109	6.5391	6.5474	Acbd6	72482	6.7803	6.5772	6.6646	6.4596	6.5872	6.651	6.6802
		Accs	329470	7.0848	6.7468	6.7518	6.8356	7.1063	6.7844	6.7158	6.8008	Accs	329470	7.3668	6.8061	6.7969	6.8367	6.8213	6.7496	6.8034
		Acd	497652	6.5324	6.4311	6.4284	6.458	6.5825	6.462	6.4629	6.43	Acd	497652	6.6272	6.5288	6.4308	6.4819	6.491	6.4324	6.4758
		Acd	497652	10.4586	9.6444	9.5841	9.3981	10.4803	9.5842	9.5814	9.6188	Acd	497652	10.5426	9.5647	9.4665	9.3863	9.8285	9.6979	9.7185
		Ace	11421	7.3675	7.0695	6.8118	6.8342	7.6142	7.0847	6.7983	6.8585	Ace	11421	7.7211	6.8693	6.8371	6.9171	6.9519	6.8612	6.9972
		Acer2	230379	7.5483	8.6238	8.8945	8.7525	7.8196	8.5688	8.8391	8.8393	Acer2	230379	8.0503	8.7696	8.3652	8.7805	7.4949	8.1513	7.4784
		Acer3	66190	6.5381	6.6864	6.7318	6.8592	6.935	6.7823	6.737	6.8576	Acer3	66190	6.7132	6.8598	6.9079	6.916	6.7289	6.8059	6.9173
		Acer3	66190	7.4325	8.1678	7.7238	8.3683	7.9988	8.1631	8.3167	8.4297	Acer3	66190	7.3193	8.073	8.2826	8.4693	8.0094	8.0515	8.1192
		Ache	11423	8.2263	7.3948	7.2925	6.995	8.1586	7.2114	7.2525	7.3632	Ache	11423	8.6531	7.5518	7.3628	7.1202	7.5351	7.6776	7.5346
		Acin1	56215	6.4757	6.5091	6.5827	6.4504	6.5922	6.5401	6.5117	6.5564	Acin1	56215	6.6105	6.4826	6.4905	6.5723	6.5123	6.4946	6.4638
		Acin1	56215	6.5962	6.6711	6.665	6.5146	6.6633	6.6074	6.6397	6.6161	Acin1	56215	6.5476	6.6578	6.5398	6.6075	6.697	6.6886	6.6744
		Acin1	56215	7.3339	8.3891	8.1452	8.5956	7.5126	8.0399	8.1419	7.761	Acin1	56215	7.291	8.2529	7.5852	8.3043	7.8556	8.3383	8.476
		Ackr1	13349	9.5606	9.4352	9.3445	9.236	9.7582	9.0627	9.2408	9.4232	Ackr1	13349	9.7918	9.5552	9.0735	9.4973	9.5438	9.3074	9.0209
		Ackr2	59289	7.018	6.6965	6.8629	6.8282	6.7404	6.8508	6.8942	6.6841	Ackr2	59289	6.9428	6.8298	6.7264	6.8896	6.9012	6.8659	6.8002
		Ackr4	252837	6.4036	6.4205	6.5107	6.4407	6.4456	6.5331	6.4489	6.5083	Ackr4	252837	6.4219	6.4946	6.4366	6.4493	6.6009	6.4806	6.5318
		Acly	104112	11.1359	11.4393	11.368	11.2952	11.1487	11.4499	11.5677	11.6103	Acly	104112	10.8918	11.4294	11.525	11.0425	11.6314	11.6176	11.5827
		Acn9	71238	7.104	7.6166	7.6045	7.688	6.9436	7.4723	7.6664	7.4656	Acn9	71238	7.2058	7.5456	7.4031	7.5775	7.4277	7.5027	7.727
		Aco1	11428	6.5684	6.4588	6.4948	6.4849	6.4719	6.5182	6.518	6.5163	Aco1	11428	6.4123	6.4083	6.515	6.4809	6.4748	6.4414	6.5198
		Aco2	11429	11.6415	11.025	10.9672	11.0904	11.3866	11.4864	11.0544	10.9674	Aco2	11429	11.5483	11.2424	10.9201	11.1273	11.1318	11.3829	11.4491
		Aco2	11429	10.6713	10.2219	10.0433	10.1743	10.4963	10.5243	9.9488	9.7254	Aco2	11429	10.5275	10.1511	10.1807	10.1051	10.6178	10.5554	10.4722
		Acot1	26897	9.0342	8.5876	8.5124	8.6411	9.7033	8.6553	8.561	8.6285	Acot1	26897	9.3741	8.6538	8.8139	8.5421	8.8956	8.5638	8.8271
		Acot1	26897	7.1792	6.7468	6.5883	6.6842	7.2916	6.8549	6.6501	6.7287	Acot1	26897	7.2291	6.608	6.6646	6.6115	6.7371	6.6332	6.7425
		Acot10	64833	7.2911	7.5951	7.9011	7.8013	7.134	7.6561	7.7363	7.8621	Acot10	64833	7.1819	7.6823	7.7344	7.7461	7.5558	7.7201	7.8856
		Acot11	329910	7.1446	7.1627	6.8828	6.9869	7.2284	7.2785	6.9843	7.0358	Acot11	329910	7.2162	7.2441	6.7885	6.7478	6.9148	7.2304	7.4509
		Acot11	329910	6.496	6.4135	6.4263	6.4348	6.4831	6.4324	6.4874	6.5153	Acot11	329910	6.485	6.5348	6.4391	6.4415	6.4172	6.4173	6.4466
		Acot11	329910	8.6693	8.8162	8.7477	8.3448	8.5311	9.0162	8.3734	8.2422	Acot11	329910	8.372	8.693	8.6439	8.4032	8.709	8.8008	8.8665
		Acot13	66834	9.5006	10.2768	10.6039	9.9027	9.5021	10.2567	10.2586	10.3092	Acot13	66834	9.3779	9.956	10.4854	10.0195	10.2043	10.2669	10.2543
		Acot2	171210	6.5726	6.5423	6.5173	6.5104	6.6171	6.5193	6.5683	6.4709	Acot2	171210	6.4595	6.4815	6.5441	6.5276	6.4857	6.4747	6.6079
		Acot3	171281	6.6205	6.5831	6.4969	6.5203	6.7479	6.4704	6.5225	6.4949	Acot3	171281	6.8885	6.4382	6.4691	6.4715	6.4931	6.5475	6.6104
		Acot5	217698	6.7835	6.4588	6.5539	6.4716	6.9629	6.4804	6.5039	6.4895	Acot5	217698	7.1184	6.5627	6.5299	6.5225	6.5462	6.5099	6.4777
		Acot7	70025	12.966	12.5296	12.3867	12.1063	12.7631	12.6467	12.2215	12.3998	Acot7	70025	12.8594	12.4452	12.2993	12.2836	12.7963	12.6426	12.7907
		Acot7	70025	10.8876	10.023	9.5547	9.5313	10.4319	10.1132	9.5474	9.6033	Acot7	70025	10.64	9.6465	9.4914	9.508	10.2016	10.2317	10.2764
		Acot7	70025	11.3025	10.4895	10.1334	10.0137	11.1436	10.5819	10.2643	10.1703	Acot7	70025	11.1162	10.5464	10.376	10.2977	10.6863	10.809	10.9651
		Acot7	70025	9.6432	8.6953	8.3475	8.1181	9.4399	8.8106	8.458	8.3735	Acot7	70025	9.4315	8.5245	8.2934	8.4008	9.1418	8.8547	9.0984
		Acot8	170789	6.4551	6.4745	6.5389	6.486	6.4168	6.5285	6.457	6.4852	Acot8	170789	6.5132	6.5303	6.4136	6.4573	6.4386	6.4786	6.423
		Acot8	170789	9.5304	8.5208	8.4538	8.3711	9.4231	8.6226	8.5827	8.5899	Acot8	170789	9.8475	8.7831	8.5613	8.7316	8.6452	8.7146	8.7261
		Acot8	170789	8.2146	7.3964	7.3246	7.2853	8.3847	7.4667	7.4176	7.4748	Acot8	170789	8.6526	7.4349	7.5022	7.2401	7.4322	7.4639	7.6122
		Acot9	56360	6.4717	6.5079	6.6285	6.6215	6.5102	6.4748	6.4828	6.5215	Acot9	56360	6.4906	6.6483	6.4928	6.5225	6.464	6.5626	6.5552
		Acox1	11430	6.7056	6.4456	6.6512	6.5063	6.5682	6.5922	6.5683	6.4886	Acox1	11430	6.5004	6.5627	6.596	6.5777	6.5206	6.5764	6.6128
		Acox2	93732	6.5268	6.4476	6.4444	6.516	6.4865	6.438	6.4611	6.4786	Acox2	93732	6.4581	6.4396	6.4245	6.4596	6.5412	6.4346	6.4378
		Acox3	80911	7.7381	7.3436	7.3946	7.7536	7.9612	7.4794	7.2757	7.7895	Acox3	80911	7.9659	7.6176	7.5151	7.7739	7.5688	7.6249	7.455
		Acp1	11431	6.9542	8.8628	8.4171	8.4031	7.3497	8.443	8.4656	8.1346	Acp1	11431	6.9561	8.1747	8.4287	8.1961	8.1229	8.1484	8.3665
		Acp2	11432	7.0197	7.2174	7.2471	7.3317	6.9064	7.2376	7.1335	7.006	Acp2	11432	6.6765	7.2777	7.1299	7.2468	7.2969	7.3187	7.3414
		Acp2	11432	7.58	7.7949	8.3501	8.0907	7.4922	7.9129	8.1055	8.5546	Acp2	11432	7.4014	8.1409	7.8461	8.1018	8.0448	7.8441	7.7391
		Acp2	11432	7.4562	8.6168	8.7813	8.4805	7.6421	8.5387	8.6154	8.2364	Acp2	11432	7.1353	8.5118	8.5337	8.657	8.4344	8.2764	8.2915
		Acp2	11432	7.1323	7.5093	7.6071	7.7735	7.3026	7.7767	7.9579	7.9279	Acp2	11432	7.0924	7.707	7.4522	8.0346	7.5945	7.4304	7.494
		Acp6	66659	7.5279	7.0112	7.0574	6.9801	7.4554	7.2505	7.1415	7.2005	Acp6	66659	7.2316	7.1701	6.9528	6.9432	7.2523	7.2158	7.1446
		Acr	11434	6.6138	6.4698	6.4432	6.4608	6.4734	6.5484	6.4553	6.446	Acr	11434	6.5789	6.4838	6.4337	6.4654	6.4975	6.5328	6.4502
		Acrbp	54137	6.775	6.6685	6.4755	6.5132	6.4719	6.5354	6.4468	6.543	Acrbp	54137	6.4581	6.6339	6.5427	6.4637	6.5088	6.505	6.5404
		Acsbg1	94180	8.9207	8.2495	7.9083	7.811	8.9148	8.3154	8.1047	7.724	Acsbg1	94180	9.0377	8.2975	7.9062	7.9282	7.9888	8.3528	8.4061
		Acsbg1	94180	8.5245	7.7533	7.6968	7.5708	8.4726	8.0214	7.8843	7.4355	Acsbg1	94180	8.564	8.0667	7.7166	7.6971	7.8836	7.7663	7.7101
		Acsf2	264895	7.414	6.6398	6.6692	6.6164	7.47	6.7695	6.6255	6.697	Acsf2	264895	7.4647	6.7849	6.6662	6.6356	6.7499	6.8096	6.8329
		Acsf3	257633	8.3462	7.2937	7.4058	7.2131	8.2091	7.499	7.2811	7.4188	Acsf3	257633	8.6265	7.284	7.477	7.215	7.6703	7.6669	7.3783
		Acsl1	14081	7.33	7.6481	7.3253	7.5223	7.2383	7.3636	7.6163	7.4584	Acsl1	14081	7.1712	7.2345	7.4468	7.3935	7.2615	7.2268	7.1774
		Acsl3	74205	6.6384	6.9456	6.88	6.9733	6.463	7.0551	6.9954	6.9327	Acsl3	74205	6.4528	7.0035	7.0717	6.7738	7.059	6.9714	7.1197
		Acsl3	74205	6.496	6.725	6.6372	6.6759	6.5499	6.8064	6.7516	6.6809	Acsl3	74205	6.4397	6.7298	6.7056	6.6502	6.5598	6.5903	6.5626
		Acsl3	74205	7.3589	10.0833	9.8499	9.8051	7.8001	9.6498	9.7017	9.8172	Acsl3	74205	6.9495	9.4555	9.7377	9.6381	10.1775	9.674	10.0907
		Acsl4	50790	6.4353	7.128	6.9713	7.0387	6.4326	6.966	7.1962	6.9757	Acsl4	50790	6.4714	6.9	6.9376	7.0514	6.8334	7.1576	7.0962
		Acsl4	50790	6.556	6.493	6.5377	6.5993	6.8588	6.5602	6.5326	6.4995	Acsl4	50790	6.5944	6.6096	6.5485	6.5723	6.5798	6.4923	6.5897
		Acsl4	50790	6.4992	6.4784	6.5021	6.4301	6.4269	6.4463	6.4828	6.4437	Acsl4	50790	6.5586	6.5788	6.4159	6.4706	6.4806	6.4481	6.4587
		Acsl5	433256	7.5102	7.818	7.7461	7.8484	7.5935	7.7217	7.6213	7.9796	Acsl5	433256	7.3052	7.7953	7.7856	7.9729	7.8346	7.9303	7.8255
		Acsl5	433256	8.7299	9.9729	10.1783	10.2421	9.1043	9.9082	10.1098	10.5648	Acsl5	433256	8.4203	9.9832	9.9953	10.3941	9.9976	10.3096	10.3364
		Acsl6	216739	9.5217	10.4995	10.3569	10.2692	9.2793	10.436	10.1672	10.4471	Acsl6	216739	8.9093	10.4019	10.3069	10.0765	10.5862	10.5789	10.534
		Acsl6	216739	6.4431	6.8809	6.6197	6.4769	6.4311	6.8106	6.6577	6.6472	Acsl6	216739	6.4269	6.8061	6.5944	6.5276	6.7172	7.0006	6.9554
		Acsl6	216739	7.2098	7.3591	7.4986	7.4852	7.3819	7.4524	7.5131	7.6806	Acsl6	216739	7.0417	7.3959	7.5713	7.4954	7.5579	7.5258	7.4777
		Acss1	68738	8.5283	8.8727	9.014	8.8531	8.3631	9.0382	9.1162	9.0258	Acss1	68738	8.2802	9.1871	9.248	8.9195	8.8941	9.0918	9.1556
		Acss2	60525	6.4459	6.5009	6.4408	6.4435	6.4251	6.5543	6.479	6.456	Acss2	60525	6.5642	6.4539	6.5085	6.4558	6.4386	6.4394	6.4426
		Acss2	60525	9.4082	9.32	9.1381	8.9022	9.196	9.3122	9.1596	9.1093	Acss2	60525	9.1789	9.2745	9.1105	9.1338	9.5114	9.4046	9.4421
		Acta1	11459	8.3428	7.2794	7.3811	7.4562	8.0529	7.3568	7.4114	7.3767	Acta1	11459	8.372	7.3949	7.4531	7.2967	7.4682	7.62	7.8288
		Acta2	11475	9.126	7.3762	7.8579	7.4061	9.4458	7.5024	7.2532	8.062	Acta2	11475	9.4048	7.6159	7.7329	7.6329	8.0858	8.3452	8.1312
		Acta2	11475	6.827	6.6556	6.5162	6.5924	6.7579	6.5578	6.5522	6.5073	Acta2	11475	6.7356	6.5772	6.4691	6.5225	6.5723	6.5026	6.5725
		Acta2	11475	7.2602	6.5639	6.562	6.6574	7.7851	6.5898	6.5494	6.7382	Acta2	11475	7.6321	6.6609	6.55	6.666	6.7706	6.8254	6.7732
		Acta2	11475	6.4422	6.4106	6.4386	6.4545	6.6324	6.4426	6.4473	6.4015	Acta2	11475	6.5248	6.4826	6.425	6.4275	6.4282	6.4786	6.489
		Actb	11461	8.2801	9.0702	8.2475	9.2722	8.8916	8.7237	9.1523	7.7502	Actb	11461	9.9043	9.3433	9.4595	9.7475	6.6958	8.3853	8.0244
		Actb	11461	12.9524	12.7567	12.959	12.9277	12.9893	12.7804	12.8354	12.7242	Actb	11461	13.3097	12.5829	13.0197	12.903	12.3207	12.5513	12.4266
		Actb	11461	9.8623	9.735	9.6411	9.7295	10.0555	9.6456	9.603	9.6383	Actb	11461	9.8151	9.1635	9.7063	10.2844	9.2529	9.0805	9.081
		Actb	11461	8.1798	8.9186	8.0395	8.8832	8.6072	8.5024	8.8808	7.5542	Actb	11461	9.5125	9.0937	9.2076	9.4516	6.8224	8.2773	7.8683
		Actb	11461	12.9109	12.8223	12.7825	12.9228	13.0325	12.9042	12.7315	12.696	Actb	11461	12.981	12.895	12.6994	13.1391	11.9386	12.6796	12.4534
		Actl6a	56456	7.5372	7.125	7.428	7.0914	7.2449	6.942	7.2662	7.4311	Actl6a	56456	7.3262	7.0342	7.2634	7.111	7.2372	7.1078	7.0865
		Actl6b	83766	9.5017	8.3114	8.2609	8.5483	9.2194	8.138	8.2726	8.6402	Actl6b	83766	9.5484	8.6693	8.3622	8.2992	8.5702	8.9893	8.5143
		Actl6b	83766	7.1151	6.7801	6.7508	6.6523	6.9776	6.6831	6.5579	6.5699	Actl6b	83766	6.6692	6.692	6.7498	6.6463	6.7522	6.7886	6.8298
		Actl6b	83766	10.0281	8.2623	8.3358	8.9596	9.7268	6.7372	8.2398	9.0647	Actl6b	83766	9.792	9.2444	8.3642	8.1191	8.4839	9.6942	8.4862
		Actl6b	83766	7.4606	6.7719	6.8215	6.7314	7.3423	6.6571	6.8274	7.0259	Actl6b	83766	7.6242	6.9735	6.8095	6.7726	6.8345	7.0113	6.8894
		Actn1	109711	8.6897	8.4713	8.7608	8.4731	8.6126	8.8073	8.4178	8.4328	Actn1	109711	8.6022	8.6421	8.4825	8.6112	8.7067	8.7122	8.6874
		Actn2	11472	8.3824	7.274	7.5537	7.6196	8.0209	7.6254	7.4966	7.3812	Actn2	11472	8.1797	7.5526	7.6964	7.4652	7.66	7.7663	7.5542
		Actn2	11472	9.0823	8.1046	8.3978	8.245	8.7498	8.5024	8.1776	8.067	Actn2	11472	8.8602	8.2778	8.4202	8.13	8.6094	8.721	8.1285
		Actn3	11474	6.6833	6.5177	6.4685	6.4243	6.5262	6.5614	6.4635	6.4904	Actn3	11474	6.6549	6.4838	6.4928	6.4688	6.5135	6.5862	6.5306
		Actn4	60595	9.0363	8.6289	8.4632	8.3563	8.8795	8.5911	8.5808	8.3438	Actn4	60595	8.9699	8.6543	8.4921	8.5491	8.4967	8.6069	8.6188
		Actn4	60595	7.53	6.9173	7.0317	7.062	7.5411	7.0351	6.9414	7.1251	Actn4	60595	7.5012	7.0158	7.0062	7.111	6.9861	7.0552	6.9232
		Actn4	60595	6.4404	6.5227	6.4263	6.4599	6.4719	6.5216	6.493	6.5123	Actn4	60595	6.585	6.5318	6.4681	6.5164	6.4826	6.4286	6.4494
		Actr10	56444	6.5381	6.4612	6.5	6.4488	6.5102	6.4581	6.5153	6.4251	Actr10	56444	6.5397	6.5454	6.4628	6.5276	6.5835	6.4638	6.5601
		Actr10	56444	9.7921	9.9283	9.7491	9.5795	9.6891	10.0494	10.2965	10.0429	Actr10	56444	9.802	10.0068	9.8531	9.8972	9.9339	9.9072	9.8453
		Actr1a	54130	10.94	10.4361	10.4059	10.4786	10.7983	10.5094	10.5571	10.3291	Actr1a	54130	11.0635	10.4826	10.7701	10.6567	10.4712	10.7725	10.706
		Actr1b	226977	9.719	9.0262	8.9448	8.861	9.8595	8.9421	8.9022	8.7431	Actr1b	226977	9.8663	9.1279	8.8674	8.8808	8.8734	8.9307	8.9559
		Actr1b	226977	10.583	10.0702	10.101	10.1603	10.2821	10.1093	10.3005	10.2864	Actr1b	226977	10.4817	10.1887	9.9331	9.8513	10.5766	10.7331	10.6388
		Actr2	66713	6.4499	6.7576	6.8176	6.7056	6.4815	6.6662	6.8421	6.9156	Actr2	66713	6.443	6.6719	6.7338	6.7528	7.0769	6.8494	6.7667
		Actr2	66713	6.4404	6.5055	6.481	6.4726	6.4296	6.6039	6.5326	6.5386	Actr2	66713	6.3921	6.4687	6.494	6.5737	6.6839	6.4991	6.5416
		Actr3	74117	6.4148	6.4876	6.5107	6.4414	6.4164	6.4985	6.4453	6.4922	Actr3	74117	6.4091	6.5076	6.494	6.5057	6.4816	6.4313	6.425
		Actr3	74117	6.525	6.4717	6.5229	6.4554	6.4257	6.4414	6.4798	6.4826	Actr3	74117	6.4123	6.4897	6.4255	6.4403	6.5499	6.4556	6.6164
		Actr3	74117	8.7894	9.663	9.8106	9.7081	8.8048	9.4672	9.7457	9.9877	Actr3	74117	8.37	9.4642	9.3597	9.7284	9.6091	9.568	9.4659
		Actr3b	242894	8.1005	8.3152	7.9206	8.0655	8.0984	8.2943	8.007	8.0328	Actr3b	242894	7.8847	8.0286	7.9263	8.0065	7.8328	8.3761	8.4259
		Actr3b	242894	8.4696	8.7064	8.4306	8.653	8.3365	8.7409	8.6504	8.5367	Actr3b	242894	8.3296	8.6387	8.5025	8.583	8.4418	8.8126	8.641
		Actr5	109275	6.965	6.493	6.5446	6.4726	6.7728	6.6342	6.556	6.6328	Actr5	109275	7.0325	6.4759	6.5789	6.6209	6.6452	6.5598	6.6685
		Actr5	109275	6.6811	6.502	6.4456	6.5722	6.6711	6.4872	6.54	6.5597	Actr5	109275	6.6621	6.558	6.5485	6.508	6.6256	6.5502	6.5115
		Actr5	109275	6.8942	6.8964	6.879	6.7566	6.8472	6.8075	6.653	6.8595	Actr5	109275	6.9724	6.917	6.9131	6.832	6.8703	6.7044	6.6951
		Actr6	67019	6.4014	6.493	6.6064	6.4428	6.4659	6.5697	6.5261	6.4746	Actr6	67019	6.4235	6.4677	6.5098	6.4385	6.51	6.5026	6.5564
		Actr8	56249	6.546	6.5055	6.4558	6.4496	6.4395	6.442	6.4468	6.4802	Actr8	56249	6.4227	6.4909	6.556	6.5352	6.5711	6.4556	6.4254
		Actrt2	73353	6.409	6.447	6.5085	6.4837	6.4326	6.4202	6.4386	6.4405	Actrt2	73353	6.4668	6.4921	6.4049	6.4314	6.4249	6.454	6.4145
		Acvr1	11477	7.621	7.7342	7.9931	7.6269	7.9443	7.4474	7.7745	7.5318	Acvr1	11477	8.0529	7.8094	7.8068	7.543	8.0548	7.7507	7.9839
		Acvr1b	11479	6.605	6.9499	6.6734	6.5755	6.6737	6.6965	6.6728	6.6306	Acvr1b	11479	6.5132	6.7778	6.686	6.7252	6.7809	6.7239	6.7732
		Acvr1b	11479	6.558	6.4212	6.6164	6.543	6.7302	6.5661	6.482	6.4512	Acvr1b	11479	6.4397	6.5424	6.5485	6.4809	6.5194	6.444	6.4777
		Acvr1b	11479	6.5343	6.4604	6.4469	6.4529	6.4537	6.5115	6.4217	6.4264	Acvr1b	11479	6.4465	6.5691	6.4681	6.455	6.4521	6.4588	6.5306
		Acvr1c	269275	6.5684	7.5504	7.6577	7.8554	6.6452	7.6008	7.7522	7.6566	Acvr1c	269275	6.5346	7.5413	7.4831	7.3281	7.5497	7.3715	7.3339
		Acvr2a	11480	6.4133	6.594	6.5929	6.4791	6.4076	6.7513	6.5261	6.5508	Acvr2a	11480	6.4315	6.6161	6.4554	6.5213	6.5388	6.5973	6.5478
		Acvr2b	11481	8.597	8.8816	9.0213	8.863	8.7063	8.795	8.6521	8.5931	Acvr2b	11481	8.9798	9.0079	8.8976	8.6421	8.8296	8.9785	8.8577
		Acvrl1	11482	6.831	6.4254	6.4315	6.4258	6.4296	6.4444	6.4395	6.5083	Acvrl1	11482	6.5088	6.4259	6.4748	6.45	6.4282	6.4376	6.428
		Acy1	109652	9.1974	8.4089	7.9349	7.9318	9.0647	8.2435	8.2151	8.0394	Acy1	109652	9.7449	8.3854	8.2571	8.0455	8.2821	8.3647	8.5119
		Acy1	109652	7.5534	6.8562	6.6963	6.6825	7.597	6.9167	6.6841	6.615	Acy1	109652	7.621	6.9118	6.683	6.5723	6.8585	6.873	6.9544
		Acy1	109652	7.3414	6.8472	6.6318	6.5352	7.1805	6.6662	6.8256	6.6339	Acy1	109652	7.7027	6.7649	6.6507	6.6568	6.829	6.7936	6.8465
		Acy3	71670	6.9265	6.524	6.4792	6.4367	6.9019	6.506	6.5022	6.4986	Acy3	71670	7.1012	6.6194	6.4479	6.5804	6.5511	6.5341	6.5897
		Acyp1	66204	6.4422	6.4233	6.5129	6.516	6.4263	6.4205	6.4593	6.4416	Acyp1	66204	6.553	6.5303	6.4628	6.4415	6.4551	6.5543	6.4208
		Acyp2	75572	6.7982	6.7624	6.7147	6.8474	6.9219	6.747	6.7	6.8348	Acyp2	75572	6.8245	6.7474	6.7643	6.6765	6.9033	6.9942	6.9812
		Adal	75894	7.2684	8.3727	8.6771	8.5778	7.1359	8.4154	8.5088	8.4281	Adal	75894	7.4841	8.718	8.9316	8.6154	8.5045	8.6931	8.3331
		Adal	75894	6.4826	7.1512	7.1447	7.2283	6.4882	7.1199	7.1662	7.3647	Adal	75894	6.6204	7.2526	7.0982	7.1161	7.383	7.2029	7.3548
		Adal	75894	6.4094	6.5291	6.4764	6.5493	6.4203	6.4943	6.4963	6.5153	Adal	75894	6.4227	6.4677	6.4663	6.5326	6.4231	6.489	6.5872
		Adal	75894	6.4314	6.8289	6.6797	6.7814	6.4659	6.9545	6.6169	6.7558	Adal	75894	6.4034	6.6797	6.6101	6.6303	6.6194	6.7381	6.7927
		Adal	75894	6.4929	6.5044	6.5274	6.4141	6.4782	6.4552	6.482	6.5486	Adal	75894	6.4386	6.4677	6.4554	6.4074	6.5158	6.516	6.5057
		Adam10	11487	6.4056	6.5503	6.6142	6.5557	6.4395	6.5171	6.5902	6.6127	Adam10	11487	6.3993	6.477	6.4883	6.5859	6.5524	6.5328	6.4655
		Adam10	11487	6.4284	6.4376	6.4315	6.4215	6.4149	6.4222	6.4203	6.5073	Adam10	11487	6.4235	6.4225	6.411	6.4145	6.4168	6.4346	6.4263
		Adam11	11488	8.4013	7.5171	7.6923	7.3715	8.0827	7.4163	7.4594	7.3707	Adam11	11488	8.4177	7.6449	7.4504	7.3014	7.788	7.8998	8.0196
		Adam11	11488	7.4279	6.8573	6.9186	6.7566	7.2466	6.9468	6.9488	6.8219	Adam11	11488	7.6539	6.9378	6.8317	6.8248	7.0312	7.0219	7.0979
		Adam11	11488	6.9339	6.4974	6.5151	6.4435	6.684	6.5425	6.5225	6.5575	Adam11	11488	6.634	6.6275	6.6936	6.4715	6.4767	6.5667	6.6744
		Adam11	11488	6.4573	6.4411	6.4475	6.4219	6.5411	6.4315	6.428	6.4247	Adam11	11488	6.6479	6.4314	6.4547	6.4662	6.4128	6.4318	6.4817
		Adam15	11490	6.8331	6.5927	6.5074	6.4872	6.7973	6.5803	6.4843	6.6239	Adam15	11490	7.0294	6.4574	6.4872	6.6007	6.6157	6.6685	6.5552
		Adam15	11490	9.6016	8.8021	8.791	8.9701	9.6145	8.9929	8.7714	8.855	Adam15	11490	9.8577	8.7163	8.8933	9.3779	8.9229	8.9126	8.7699
		Adam15	11490	6.827	6.4556	6.4928	6.6095	6.6892	6.5851	6.527	6.6172	Adam15	11490	6.7655	6.4677	6.5189	6.6449	6.6108	6.655	6.5515
		Adam17	11491	6.4509	7.156	7.2006	7.4217	6.4395	7.2368	7.3144	7.758	Adam17	11491	6.5272	7.4424	7.6174	7.6566	7.4507	7.2726	7.4121
		Adam20	384806	6.5362	6.4654	6.5263	6.4921	6.5141	6.4259	6.4673	6.5541	Adam20	384806	6.5067	6.4234	6.4391	6.423	6.6464	6.4647	6.4719
		Adam22	11496	6.4509	6.5253	6.5804	6.4921	6.4603	6.4581	6.5428	6.4512	Adam22	11496	6.4018	6.558	6.4767	6.4715	6.5008	6.5148	6.5663
		Adam22	11496	6.9413	7.3617	7.1506	7.4492	7.1805	7.253	7.4642	7.225	Adam22	11496	7.0232	7.4758	7.3485	7.3723	7.1331	7.2277	7.1352
		Adam22	11496	6.9542	7.2776	7.1455	7.1498	6.8703	7.2213	7.2388	7.2707	Adam22	11496	6.8639	7.3667	7.5211	7.1895	7.2448	6.9168	6.9515
		Adam22	11496	6.6541	6.9691	6.7903	6.9555	6.9241	6.5262	7.0942	6.8179	Adam22	11496	6.585	6.9404	6.8789	6.8942	6.7933	6.7214	6.814
		Adam23	23792	10.9361	11.7538	11.9088	11.6887	11.0511	12.055	11.8616	11.6706	Adam23	23792	10.7374	11.7197	11.9135	11.6387	11.9749	11.8193	11.7069
		Adam26a	13525	6.4321	6.4504	6.4112	6.4202	6.6071	6.4678	6.4308	6.4238	Adam26a	13525	6.3966	6.4099	6.4391	6.4202	6.4598	6.4251	6.4171
		Adam28	13522	6.4619	6.4908	6.4469	6.5623	6.5922	6.4902	6.4542	6.4652	Adam28	13522	6.4581	6.4909	6.4777	6.4284	6.4292	6.4503	6.4531
		Adam32	353188	6.4236	6.4919	6.5746	6.4825	6.4138	6.4842	6.4593	6.4746	Adam32	353188	6.5558	6.4781	6.5111	6.4335	6.4931	6.5288	6.5222
		Adam4	11498	6.4914	6.4382	6.4325	6.4263	6.4172	6.4589	6.4272	6.5112	Adam4	11498	6.473	6.4376	6.4539	6.4859	6.4702	6.5003	6.4587
		Adam4	11498	6.4812	6.4078	6.4218	6.4307	6.4405	6.4628	6.4359	6.4213	Adam4	11498	6.4315	6.5424	6.4539	6.4168	6.4443	6.4232	6.425
		Adam9	11502	6.5343	7.4477	7.6018	7.635	6.6375	7.6027	7.6664	7.3946	Adam9	11502	6.4345	7.3137	7.2715	7.318	7.3691	7.2735	7.241
		Adamts1	11504	6.417	6.5165	6.4271	6.4946	6.4176	6.473	6.5126	6.5497	Adamts1	11504	6.4297	6.4803	6.4975	6.4697	6.4648	6.5038	6.4638
		Adamts1	11504	6.4094	6.4612	6.524	6.4435	6.455	6.4306	6.4419	6.5586	Adamts1	11504	6.443	6.4971	6.418	6.4543	6.4277	6.4923	6.4494
		Adamts10	224697	6.5768	6.4411	6.4386	6.486	6.5544	6.4872	6.4207	6.486	Adamts10	224697	6.4699	6.5172	6.4124	6.4528	6.5648	6.4957	6.435
		Adamts13	279028	6.542	6.5776	6.4651	6.5383	6.5996	6.4426	6.4946	6.4432	Adamts13	279028	6.5025	6.4933	6.4861	6.5011	6.5008	6.4709	6.4901
		Adamts15	235130	6.6586	6.468	6.5585	6.4748	6.5241	6.5093	6.6102	6.5014	Adamts15	235130	6.6238	6.5333	6.5835	6.5045	6.5412	6.6373	6.5092
		Adamts16	271127	6.4104	6.5152	6.5354	6.4685	6.4425	6.5815	6.4828	6.4843	Adamts16	271127	6.4144	6.4574	6.4366	6.4697	6.4758	6.4556	6.5651
		Adamts16	271127	6.4299	6.4229	6.4397	6.5574	6.4198	6.4767	6.4264	6.4343	Adamts16	271127	6.4581	6.4156	6.4554	6.4589	6.4623	6.4099	6.4175
		Adamts18	208936	6.427	6.5227	6.5184	6.4726	6.4119	6.5354	6.5135	6.4922	Adamts18	208936	6.3906	6.5595	6.556	6.4662	6.5054	6.5341	6.5614
		Adamts18	208936	6.4133	6.4689	6.466	6.4442	6.4149	6.4306	6.4798	6.4291	Adamts18	208936	6.4335	6.4792	6.4767	6.4799	6.5206	6.4533	6.5258
		Adamts19	240322	6.3997	6.6595	6.7004	6.5189	6.4467	6.6133	6.5797	6.4877	Adamts19	240322	6.3957	6.7357	6.6554	6.5616	6.6059	6.6846	6.5774
		Adamts2	216725	6.4667	6.4326	6.4643	6.4318	6.6478	6.4195	6.4154	6.4566	Adamts2	216725	6.5046	6.4264	6.4411	6.4453	6.4318	6.4407	6.4531
		Adamts2	216725	7.8114	7.2623	6.7726	7.0374	8.0011	7.189	6.7859	7.066	Adamts2	216725	7.926	6.9986	7.0982	6.9126	7.0956	7.4975	6.8843
		Adamts2	216725	7.0401	6.754	6.6252	6.6181	7.1359	6.6954	6.5797	6.8098	Adamts2	216725	7.163	6.5627	6.6936	6.5213	6.8312	6.8362	6.586
		Adamts4	240913	8.2183	7.6888	7.5357	7.2514	8.1173	7.1806	7.3328	7.2202	Adamts4	240913	8.7486	7.1295	7.8556	7.5169	7.623	7.5027	7.8476
		Adamtsl2	77794	7.6709	6.6252	6.665	6.5639	7.2932	6.6051	6.6737	6.5733	Adamtsl2	77794	7.5049	6.6194	6.6799	6.7048	6.5835	6.6126	6.7313
		Adamtsl4	229595	7.9454	6.985	6.8495	6.9459	7.6476	6.892	6.9488	6.9941	Adamtsl4	229595	8.1958	6.9798	6.9	6.7676	7.2838	7.0929	7.2095
		Adamtsl5	66548	6.965	6.5598	6.6109	6.4545	6.8726	6.5531	6.5005	6.5354	Adamtsl5	66548	7.3099	6.6015	6.6117	6.4839	6.5848	6.5626	6.6498
		Adap1	231821	8.9598	8.2756	8.0416	7.7553	8.6012	8.2183	8.4396	8.6635	Adap1	231821	8.8579	8.5865	8.4852	8.5117	8.2269	8.5465	8.5317
		Adap1	231821	9.5124	8.2824	8.0068	8.1471	9.4269	8.1727	8.1784	8.3587	Adap1	231821	10.0371	8.391	8.3977	8.2249	8.4835	8.5967	8.4601
		Adap1	231821	8.2939	7.6262	7.1607	7.2376	8.3106	7.2384	7.5342	7.2612	Adap1	231821	8.4313	7.3157	7.5091	7.4276	7.5804	7.3992	7.3203
		Adap2	216991	6.6586	6.725	7.0129	7.3032	6.5996	6.9516	6.9258	7.0897	Adap2	216991	6.4668	6.7208	7.0001	7.4728	6.6622	6.7109	6.5552
		Adar	56417	6.7814	6.4855	6.6307	6.6675	6.8213	6.5472	6.5475	6.5687	Adar	56417	6.6656	6.5036	6.5515	6.6169	6.4986	6.516	6.5515
		Adar	56417	8.6533	8.0931	8.3815	8.2147	8.5201	8.2854	8.1717	8.3649	Adar	56417	8.5103	8.474	7.9865	8.0298	8.8311	8.8284	8.5669
		Adar	56417	6.4812	6.6398	6.6724	6.5291	6.4798	6.6639	6.6388	6.4986	Adar	56417	6.5397	6.6467	6.582	6.5791	6.5065	6.6938	6.6308
		Adar	56417	6.7579	6.7872	6.7197	6.733	6.6763	6.6514	6.6359	6.6723	Adar	56417	6.6374	6.8005	6.5666	6.629	6.6815	6.7636	6.6974
		Adar	56417	8.5386	8.2015	8.3925	8.2309	8.5	8.3179	8.496	8.4694	Adar	56417	8.4518	8.4209	8.152	8.3318	8.4195	8.5145	8.4211
		Adarb1	110532	10.5685	10.9479	10.8008	11.1013	10.4994	11.0981	10.9465	10.9514	Adarb1	110532	10.1489	11.2279	11.3241	10.9492	11.2042	11.2811	11.1742
		Adarb1	110532	7.03	7.0246	6.8885	6.9038	7.2837	6.901	6.8212	6.7599	Adarb1	110532	7.211	6.8854	7.0303	6.8164	6.898	7.0808	6.9859
		Adarb1	110532	6.932	6.666	6.612	6.6181	6.7777	6.7197	6.5485	6.6734	Adarb1	110532	7.0599	6.6874	6.8067	6.5378	6.8542	6.6401	6.7579
		Adat1	30947	6.4679	6.5044	6.4755	6.433	6.5521	6.4574	6.4996	6.4986	Adat1	30947	6.5397	6.4416	6.562	6.4829	6.4847	6.4901	6.527
		Adat1	30947	6.8065	6.6252	6.664	6.4342	6.6324	6.467	6.5108	6.6406	Adat1	30947	6.6911	6.675	6.523	6.4799	6.6791	6.5026	6.7623
		Adat2	66757	7.7148	8.4054	7.1841	7.226	8.5808	8.4499	8.2273	7.2476	Adat2	66757	7.6585	7.227	8.5025	7.2468	8.9429	8.4115	7.3658
		Adat3	100113398	6.7579	6.6877	6.5515	6.5306	6.9175	6.5389	6.4898	6.4625	Adat3	100113398	7.163	6.5172	6.4719	6.5669	6.5636	6.5723	6.489
		Adck1	72113	8.0162	7.4855	7.2527	7.1907	8.1075	7.5523	7.5043	7.3298	Adck1	72113	8.1516	7.7636	7.2346	7.3944	7.5668	7.7997	7.8326
		Adck4	76889	8.0482	7.399	7.1724	7.3175	8.2686	7.4531	7.2471	7.0678	Adck4	76889	8.585	7.2043	7.5614	7.3642	7.4217	7.6138	7.5353
		Adck5	268822	8.0841	7.5366	7.3998	7.3947	8.0269	7.4794	7.5538	7.5448	Adck5	268822	8.1116	7.5057	7.4979	7.5169	7.5225	7.6669	7.8026
		Adcy1	432530	7.6584	8.9307	9.4738	8.6103	7.8386	8.7546	8.7446	8.266	Adcy1	432530	7.4119	8.7787	8.3553	8.4056	8.9143	8.4959	8.5466
		Adcy2	210044	9.6994	10.0456	10.1696	9.932	9.6544	10.2003	10.3656	10.0006	Adcy2	210044	9.3376	10.2585	10.0702	9.8856	10.0674	10.4997	10.4957
		Adcy3	104111	7.3452	6.9075	6.8762	7.0517	7.487	6.9468	6.9142	6.8936	Adcy3	104111	7.3193	6.9481	6.9477	6.9034	6.7706	7.0261	7.1231
		Adcy4	104110	7.5984	6.7015	7.0662	7.099	7.5375	6.8831	6.8841	6.9895	Adcy4	104110	7.4955	6.853	6.9131	7.0258	6.8617	7.0197	6.8203
		Adcy4	104110	6.7686	6.4337	6.6252	6.6044	6.6892	6.5519	6.6643	6.5257	Adcy4	104110	6.8988	6.5244	6.5216	6.6209	6.4536	6.5135	6.5127
		Adcy6	11512	7.5331	7.6379	7.2121	7.2605	7.4661	7.4431	7.2539	7.246	Adcy6	11512	7.5234	7.3784	7.2262	7.3171	7.4892	7.4945	7.446
		Adcy6	11512	6.5897	6.4886	6.4212	6.4716	6.6273	6.445	6.4235	6.4334	Adcy6	11512	6.4541	6.4697	6.4385	6.4671	6.4787	6.4596	6.4655
		Adcy7	11513	6.546	6.4564	6.4676	6.516	6.5201	6.4444	6.4494	6.4701	Adcy7	11513	6.4195	6.4445	6.4451	6.4573	6.447	6.5448	6.4563
		Adcy8	11514	8.2924	7.9873	8.1896	7.8948	8.2071	8.1101	8.1776	7.8823	Adcy8	11514	8.1532	8.0711	8.0711	7.9748	8.2389	8.0271	8.1962
		Adcy9	11515	8.0005	7.348	7.9178	7.6296	7.95	7.3568	7.5755	7.5623	Adcy9	11515	7.8966	7.4198	7.5245	7.6383	7.6999	7.6413	7.4557
		Adcyap1	11516	7.5029	7.739	7.6616	7.5462	7.6028	7.8133	7.8415	7.4986	Adcyap1	11516	7.6431	7.7705	7.8838	7.6867	7.6098	7.9552	8.0908
		Adcyap1r1	11517	6.6922	6.7065	6.6797	6.699	6.7802	6.7599	6.7724	6.6483	Adcyap1r1	11517	6.7132	6.608	6.6445	6.7836	6.6009	6.8096	6.8161
		Add1	11518	6.6094	6.8931	6.603	6.5839	6.6814	6.5803	6.6198	6.5868	Add1	11518	6.5503	6.5303	6.6951	6.7226	6.6207	6.6056	6.7689
		Add1	11518	6.5642	6.5981	6.4938	6.4572	6.6222	6.4739	6.5335	6.6384	Add1	11518	6.5155	6.5023	6.5605	6.4573	6.4492	6.5571	6.5799
		Add1	11518	10.1726	9.8236	9.571	9.6927	10.1515	9.8234	9.5178	9.5965	Add1	11518	9.8255	9.6738	9.4818	9.5855	9.8687	9.6952	9.8686
		Add1	11518	8.1509	7.8586	7.5762	7.437	8.1395	7.3883	7.6372	7.4656	Add1	11518	7.7936	7.6375	7.2705	7.3918	7.8897	7.9101	7.6437
		Add1	11518	10.4466	10.1033	10.0828	10.0014	10.2979	10.1318	10.0984	10.0372	Add1	11518	10.3068	10.2708	10.1444	9.9924	10.4049	10.3243	10.2661
		Add3	27360	8.2863	9.5786	9.4116	9.329	8.4726	9.4945	9.3856	9.4652	Add3	27360	7.9746	9.3618	9.4135	9.2796	9.5481	9.6464	9.5543
		Add3	27360	9.2144	10.4273	10.4461	10.3208	9.1831	10.3568	10.4684	10.3775	Add3	27360	8.6803	10.4023	10.191	10.3764	10.4027	10.3081	10.4356
		Add3	27360	6.5663	7.2071	6.9593	6.8474	6.7454	6.8579	7.1401	6.714	Add3	27360	6.7989	6.7591	7.0447	7.0976	7.0273	6.9054	6.5614
		Adh1	11522	6.516	6.4342	6.445	6.4407	7.4352	6.4574	6.4325	6.4536	Adh1	11522	6.4091	6.4356	6.4064	6.444	6.4302	6.4201	6.4089
		Adh5	11532	7.3427	7.5793	7.3066	7.1177	7.1805	7.606	7.4064	7.3229	Adh5	11532	6.8533	7.3842	7.3827	7.2995	7.4089	7.291	7.5497
		Adh5	11532	6.6339	6.4512	6.4222	6.4184	6.4107	6.4244	6.4284	6.4234	Adh5	11532	6.4243	6.4423	6.424	6.4222	6.4054	6.4157	6.4587
		Adh5	11532	6.5041	6.5844	6.4918	6.4791	6.4415	6.5366	6.5298	6.625	Adh5	11532	6.7692	6.5009	6.4808	6.5496	6.7637	6.4673	6.632
		Adhfe1	76187	6.4489	6.4342	6.432	6.4971	6.4782	6.4259	6.4377	6.4443	Adhfe1	76187	6.4815	6.4369	6.4508	6.4493	6.4297	6.5571	6.423
		Adi1	104923	9.6911	9.645	8.8645	9.4018	9.7033	8.9902	9.3927	9.3611	Adi1	104923	9.4729	9.3187	8.6377	9.3594	9.4745	9.3582	9.4844
		Adig	246747	6.5499	6.4332	6.4558	6.4837	7.6388	6.467	6.4296	6.4554	Adig	246747	6.4984	6.4515	6.4539	6.4581	6.4888	6.4968	6.4226
		Adipoq	11450	6.7011	6.4483	6.4095	6.486	6.4276	6.4339	6.4382	6.4273	Adipoq	11450	6.4345	6.4523	6.4216	6.423	6.4282	6.4169	6.442
		Adipor1	72674	10.3551	9.8457	9.7823	9.7861	10.3084	9.7015	9.8017	10.0179	Adipor1	72674	10.3205	10.074	9.723	9.7442	9.9576	9.6924	9.9881
		Adipor2	68465	6.4224	6.4637	6.4126	6.4407	6.4368	6.5709	6.4726	6.5014	Adipor2	68465	6.411	6.5023	6.4738	6.4158	6.4297	6.3987	6.4271
		Adipor2	68465	8.9396	8.9427	9.283	9.3305	9.1588	9.7676	9.2252	9.2686	Adipor2	68465	9.2854	9.1502	9.533	9.629	8.8889	9.3965	8.9669
		Adipor2	68465	6.4113	6.4689	6.4928	6.4872	6.4263	6.5768	6.4484	6.4701	Adipor2	68465	6.4227	6.4396	6.5216	6.5238	6.4362	6.4307	6.4258
		Adk	11534	7.8472	9.2691	8.8825	8.8774	8.1973	8.8764	9.043	8.8746	Adk	11534	7.9851	8.8395	8.7699	8.6955	8.5083	8.7637	9.0592
		Adk	11534	9.674	10.7149	10.778	10.7382	9.8131	10.6529	10.6871	10.7566	Adk	11534	9.2015	10.6335	10.7085	10.6535	10.7363	10.7265	10.7179
		Adk	11534	7.1024	7.8458	7.4095	7.3021	7.2081	7.4488	7.58	7.2258	Adk	11534	6.7766	7.3978	7.377	7.3023	7.3122	7.1662	7.5717
		Adnp	11538	8.7997	10.1485	10.1471	9.963	9.1749	9.8508	10.0718	9.9817	Adnp	11538	8.5832	9.9903	9.951	9.7749	10.0001	9.8329	10.0622
		Adnp	11538	9.7214	10.7421	10.9152	10.884	9.9894	10.5885	10.795	10.9991	Adnp	11538	9.6697	10.9405	10.9948	10.596	10.8032	10.7266	10.8291
		Adnp	11538	6.745	7.4264	7.3315	7.4623	6.9479	7.5777	7.3875	7.3275	Adnp	11538	6.5155	7.582	7.3666	7.3517	7.4928	7.4593	7.4171
		Ado	211488	6.5214	6.4393	6.4329	6.4512	6.4766	6.4344	6.4284	6.4566	Ado	211488	6.7318	6.4445	6.4494	6.4742	6.492	6.4638	6.442
		Adora1	11539	6.5601	6.4803	6.6019	6.4529	6.8472	6.5815	6.5826	6.45	Adora1	11539	6.443	6.5595	6.4595	6.4239	6.4953	6.4572	6.5379
		Adora1	11539	8.9617	7.9304	8.084	7.8578	8.4127	7.9929	7.916	8.1902	Adora1	11539	8.4738	8.1101	8.0203	7.8522	8.5227	7.8376	8.2695
		Adora1	11539	10.371	9.9699	9.5716	9.8148	10.3639	10.0833	9.7075	9.7717	Adora1	11539	10.5779	10.0721	9.8783	9.5219	9.9324	9.9075	9.9424
		Adora2a	11540	6.6699	6.4254	6.4969	6.5623	6.4467	6.4489	6.4346	6.456	Adora2a	11540	6.4515	6.4885	6.4451	6.4275	6.4623	6.444	6.4748
		Adora2b	11541	8.119	7.7601	7.3796	6.9747	7.7581	7.8219	7.3665	7.3283	Adora2b	11541	8.226	7.4601	7.5564	6.9722	7.6296	7.6888	7.4495
		Adora3	11542	6.484	6.4476	6.432	6.5873	6.4164	6.4301	6.5082	6.5586	Adora3	11542	6.4832	6.4193	6.4562	6.7553	6.4158	6.4266	6.4408
		Adpgk	72141	7.0766	6.779	6.7177	6.8237	7.0798	6.9439	6.7507	6.8229	Adpgk	72141	7.2933	6.7193	6.7041	6.7885	6.7866	6.841	6.9389
		Adprh	11544	10.8557	10.2373	10.1743	10.1547	10.8987	10.1693	10.0396	9.9981	Adprh	11544	10.9395	10.0504	9.9455	10.0944	10.2887	10.2299	10.3498
		Adprhl1	234072	6.8807	6.5266	6.5252	6.5132	6.6452	6.5602	6.4438	6.4286	Adprhl1	234072	6.511	6.4749	6.4905	6.4988	6.4521	6.47	6.4168
		Adprhl2	100206	7.1261	6.6595	6.5492	6.7121	6.9153	6.5768	6.5693	6.5005	Adprhl2	100206	6.7803	6.5454	6.4472	6.571	6.5474	6.5667	6.6882
		Adprm	66358	7.1229	7.2901	7.3546	7.0698	7.2115	7.3816	7.1919	7.2943	Adprm	66358	7.0629	7.2462	7.3542	7.2449	7.3907	7.4105	7.3112
		Adra1a	11549	6.4489	6.4145	6.4339	6.4626	6.4257	6.4118	6.5712	6.431	Adra1a	11549	6.4964	6.4229	6.4373	6.421	6.4392	6.4189	6.4426
		Adra1a	11549	6.4306	6.5913	6.5308	6.4324	6.4228	6.5071	6.5005	6.4611	Adra1a	11549	6.4172	6.4452	6.582	6.543	6.5278	6.5275	6.47
		Adra1a	11549	6.4353	6.4754	6.6329	6.5118	6.4342	6.5205	6.6112	6.4416	Adra1a	11549	6.4747	6.4556	6.4917	6.5225	6.6682	6.6042	6.4945
		Adra2a	11551	9.6396	8.702	8.8957	8.3228	9.572	8.9272	8.6469	8.8059	Adra2a	11551	9.7425	8.6313	8.8157	8.7091	8.7594	8.6989	8.7117
		Adra2b	11552	6.6989	6.4997	6.5585	6.5132	6.4917	6.462	6.452	6.5184	Adra2b	11552	6.57	6.4815	6.5023	6.4733	6.4334	6.5275	6.4664
		Adra2c	11553	7.9762	6.9119	6.9976	7.0478	7.9833	7.1722	6.9142	6.7558	Adra2c	11553	8.0424	7.0474	7.0612	6.9319	7.0118	7.0459	7.2734
		Adra2c	11553	7.5945	6.8128	6.7776	6.8924	7.496	6.8075	6.8413	6.6734	Adra2c	11553	7.9512	6.8947	6.8026	6.7713	6.7266	6.7849	6.7054
		Adrb1	11554	6.9812	6.6595	6.6186	6.7906	6.8634	6.6376	6.7859	6.6809	Adrb1	11554	7.0138	6.5485	6.6662	6.8733	6.5648	6.5598	6.6188
		Adrb1	11554	6.5875	6.4952	6.5252	6.4336	6.5567	6.4354	6.4576	6.4852	Adrb1	11554	6.4211	6.4687	6.5545	6.5045	6.4837	6.4376	6.4289
		Adrb2	11555	7.3095	7.0675	6.9694	6.9815	7.3689	6.9812	7.0277	6.9487	Adrb2	11555	7.369	6.9066	6.9616	6.8791	6.8257	6.9471	6.9024
		Adrb3	11556	6.4945	6.4855	6.4711	6.4909	6.5064	6.5148	6.4463	6.4709	Adrb3	11556	6.4683	6.5659	6.4767	6.4697	6.4657	6.5074	6.5069
		Adrbk1	110355	8.304	7.1231	6.9976	7.0465	8.0359	7.0542	7.1032	7.262	Adrbk1	110355	8.3227	7.3872	7.2136	7.1365	7.5538	7.3238	7.3271
		Adrbk1	110355	12.3336	11.5756	11.6452	11.5059	12.2423	11.67	11.623	11.5638	Adrbk1	110355	12.3746	11.8835	11.6662	11.5918	12.0391	11.835	11.9254
		Adrbk2	320129	6.4148	6.5423	6.5389	6.516	6.4156	6.578	6.4922	6.486	Adrbk2	320129	6.4345	6.5836	6.5047	6.5128	6.5698	6.4957	6.4838
		Adrbk2	320129	6.5854	7.5928	8.0058	7.8294	6.8069	7.9428	7.7949	7.7586	Adrbk2	320129	6.7655	7.8094	7.6759	7.8166	8.0686	8.0086	7.7083
		Adrm1	56436	9.6942	8.7924	8.8019	8.9789	9.6385	9.0572	8.9539	8.6567	Adrm1	56436	9.8169	9.0333	8.9636	9.0693	8.8077	9.092	9.0476
		Adsl	11564	7.7727	7.3237	7.2195	7.3404	7.7908	7.5176	7.3633	7.3655	Adsl	11564	7.4627	7.433	7.3619	7.1345	7.2764	7.4562	7.446
		Adss	11566	6.4899	7.0755	7.0353	6.8252	6.4616	6.8579	6.9755	6.9683	Adss	11566	6.7281	6.8103	6.926	6.8152	6.9539	6.8846	7.0678
		Adssl1	11565	10.1799	9.435	9.3484	9.651	9.9651	9.618	9.672	9.7999	Adssl1	11565	10.1982	9.4705	9.7104	9.1622	9.2961	9.9734	9.7447
		Adssl1	11565	8.4584	8.1236	7.7281	7.8326	8.4925	8.213	7.9868	7.7191	Adssl1	11565	8.4788	7.7863	7.757	7.5357	7.7886	8.1806	8.1571
		Adssl1	11565	6.6138	6.493	6.5151	6.589	6.49	6.5436	6.5344	6.4869	Adssl1	11565	6.5346	6.4491	6.4494	6.4596	6.4931	6.4968	6.4869
		Aebp1	11568	8.8549	7.9095	7.2949	7.3263	8.4952	7.3515	7.3197	7.3152	Aebp1	11568	9.0307	7.4499	7.5363	7.2276	7.6315	8.0856	7.4866
		Aebp2	11569	6.5024	6.5762	6.5263	6.5291	6.4603	6.546	6.5617	6.5268	Aebp2	11569	6.4442	6.5089	6.5369	6.692	6.5623	6.6056	6.4967
		Aebp2	11569	6.6878	6.9997	6.9465	7.241	6.5026	6.8447	6.9192	6.9895	Aebp2	11569	6.5614	7.0183	7.0279	6.9689	6.8853	7.0818	6.9755
		Aebp2	11569	7.6682	9.5807	9.316	10.075	8.2382	9.2729	9.3352	9.7444	Aebp2	11569	8.0264	9.5046	9.4719	9.4704	9.2258	9.686	9.4061
		Aen	68048	6.4619	6.4321	6.5263	6.4442	6.4456	6.4456	6.4617	6.426	Aen	68048	6.4386	6.4638	6.5085	6.4679	6.4186	6.4335	6.4402
		Aen	68048	6.5057	6.4997	6.5218	6.5247	6.5777	6.4964	6.4537	6.4605	Aen	68048	6.5346	6.5485	6.485	6.4724	6.4666	6.5571	6.5786
		Aes	14797	9.4579	8.5688	8.4882	8.4715	9.3663	8.7759	8.7044	8.7083	Aes	14797	9.7075	8.7668	8.6607	8.7363	8.7135	8.6958	8.5293
		Aes	14797	11.0972	10.2051	9.8453	10.0099	11.059	10.0445	9.996	10.5142	Aes	14797	11.311	9.9286	10.2236	10.0682	10.4421	10.1623	9.9577
		Afap1	70292	6.8147	6.6063	6.4979	6.4243	6.7404	6.5543	6.5298	6.53	Afap1	70292	6.7393	6.5934	6.6646	6.5164	6.5123	6.5123	6.4502
		Afap1l1	106877	6.4562	6.519	6.4643	6.4407	6.4563	6.4757	6.5541	6.5133	Afap1l1	106877	6.4442	6.5853	6.523	6.4314	6.5711	6.488	6.4748
		Aff1	17355	6.8065	6.8641	6.9279	6.7185	6.4456	6.9698	6.925	6.8771	Aff1	17355	6.5046	6.7735	6.8344	6.878	6.8789	6.7458	6.6592
		Aff1	17355	6.9152	7.1103	7.0907	7.2061	6.7579	7.5128	7.044	6.9822	Aff1	17355	6.5321	7.1135	7.1794	7.3426	6.996	6.8108	6.965
		Aff4	93736	6.5747	7.2892	7.5357	7.1716	6.7353	7.4112	7.2333	7.5146	Aff4	93736	6.4944	7.3439	7.577	7.4319	7.5932	7.4193	7.5555
		Afg3l1	114896	7.7131	7.5435	7.3423	7.2887	7.7444	7.7187	7.3818	7.4239	Afg3l1	114896	8.0353	7.4831	7.5005	7.2986	7.3465	7.6802	7.5081
		Afg3l1	114896	8.0068	7.4631	7.439	7.6233	8.069	7.6755	7.6041	7.6629	Afg3l1	114896	8.0129	7.7811	7.6797	7.6429	7.6792	7.6521	7.5562
		Afg3l1	114896	6.4869	6.5165	6.5207	6.4685	6.5262	6.4495	6.4468	6.4494	Afg3l1	114896	6.5944	6.4548	6.4637	6.4536	6.5054	6.4858	6.4579
		Afg3l1	114896	6.7254	6.6198	6.5195	6.654	6.6763	6.5378	6.5326	6.6483	Afg3l1	114896	6.5881	6.6371	6.6476	6.5057	6.7843	6.6779	6.7678
		Afg3l1	114896	7.8545	7.4655	7.226	7.2898	7.6957	7.5517	7.3951	7.4945	Afg3l1	114896	7.9502	7.5182	7.4602	7.2781	7.6949	7.5758	7.5048
		Afg3l2	69597	6.4224	6.7335	6.8341	6.8474	6.4251	6.762	6.6822	6.7266	Afg3l2	69597	6.4203	6.7312	6.7175	6.7639	6.7741	6.8518	6.7721
		Afg3l2	69597	7.0992	7.234	7.0344	7.174	7.1175	7.2457	7.1136	7.081	Afg3l2	69597	7.0294	7.3329	7.3272	7.39	7.1961	7.5087	7.4369
		Afmid	71562	6.5381	6.468	6.4339	6.4442	6.6324	6.4495	6.4761	6.5386	Afmid	71562	6.5371	6.4369	6.4861	6.4637	6.4392	6.4596	6.4516
		Afmid	71562	6.71	6.6372	6.5229	6.5337	6.6763	6.6249	6.6283	6.4995	Afmid	71562	6.878	6.5215	6.5835	6.6316	6.5586	6.5778	6.5946
		Afmid	71562	6.444	6.533	6.4386	6.4617	6.4395	6.4995	6.4346	6.4305	Afmid	71562	6.4906	6.4308	6.4523	6.4427	6.4437	6.4352	6.4502
		Aftph	216549	6.4004	6.5067	6.4438	6.6335	6.4119	6.4199	6.4898	6.4314	Aftph	216549	6.4045	6.4933	6.4928	6.6061	6.443	6.4709	6.4531
		Aftph	216549	6.4011	6.704	6.6776	6.7752	6.4145	6.7886	6.6511	6.6559	Aftph	216549	6.4085	6.9481	6.6996	6.7958	6.6464	6.835	6.6905
		Aftph	216549	6.4256	6.4456	6.5504	6.4849	6.4088	6.5308	6.4453	6.4802	Aftph	216549	6.3928	6.461	6.5189	6.4319	6.5536	6.5475	6.5092
		Aftph	216549	7.5248	10.0442	10.1167	10.0641	8.0057	10.0246	10.1336	10.3635	Aftph	216549	7.2667	10.1818	10.0452	10.044	10.0068	10.0913	9.9018
		Agap1	347722	10.3016	10.6794	10.5041	10.4485	10.0367	10.6016	10.4229	10.3477	Agap1	347722	9.7886	10.7165	10.2611	10.3548	10.4879	10.3674	10.2878
		Agap1	347722	6.4812	6.5079	6.4668	6.5493	6.4537	6.4544	6.5047	6.4369	Agap1	347722	6.6911	6.4781	6.4319	6.5683	6.4739	6.4358	6.5331
		Agap1	347722	6.554	6.7872	6.9501	6.6523	6.7579	6.6514	6.7083	6.7076	Agap1	347722	6.5789	6.7547	6.9324	6.6634	6.7301	6.7044	6.5762
		Agap2	216439	7.5018	6.7213	6.7766	6.7566	7.5163	6.7812	6.8662	6.7423	Agap2	216439	7.6145	6.792	6.7249	6.8557	6.9324	6.8695	6.7786
		Agap2	216439	10.0828	8.7536	9.3535	8.7161	10.0843	9.5164	8.8031	8.9533	Agap2	216439	10.6554	8.8164	8.9109	9.2889	9.1565	9.7687	8.5228
		Agap3	213990	7.8725	7.1014	6.8196	7.0825	8.0156	7.1981	7.1719	7.2786	Agap3	213990	8.2888	7.2631	7.2613	7.0008	7.1222	7.4089	7.3414
		Agap3	213990	8.015	7.1113	6.9363	6.918	8.0841	7.0775	6.9875	7.1421	Agap3	213990	8.0641	7.5147	7.2624	7.1254	7.3017	7.3212	7.1774
		Agbl1	244071	6.4306	6.4698	6.4047	6.4037	6.4311	6.4083	6.4268	6.4631	Agbl1	244071	6.4906	6.4523	6.4198	6.4809	6.4997	6.5695	6.4664
		Agbl2	271813	6.4284	6.6332	6.7055	6.7936	6.4318	6.8436	6.7787	6.7434	Agbl2	271813	6.4039	6.8598	6.7308	6.6907	6.7832	6.7018	6.7402
		Agbl3	76223	6.5726	6.445	6.4148	6.5705	6.4782	6.4882	6.4249	6.4554	Agbl3	76223	6.8604	6.5172	6.5111	6.4922	6.523	6.4613	6.5127
		Agbl4	78933	6.6967	6.6737	6.5423	6.5036	6.7098	6.5171	6.6283	6.6004	Agbl4	78933	6.8099	6.621	6.6038	6.6997	6.5363	6.6346	6.7819
		Agbl5	231093	6.5789	6.4588	6.4248	6.4504	6.4703	6.4482	6.5065	6.4754	Agbl5	231093	6.5224	6.4475	6.5111	6.4645	6.4648	6.6455	6.489
		Ager	11596	6.5196	6.5803	6.4354	6.4295	6.5102	6.5507	6.5998	6.4687	Ager	11596	6.6137	6.5983	6.5398	6.4479	6.4405	6.458	6.4817
		Agfg1	15463	6.4277	6.5423	6.5074	6.4646	6.4282	6.4687	6.5797	6.4432	Agfg1	15463	6.4227	6.4402	6.4286	6.6699	6.4631	6.4286	6.4777
		Agfg1	15463	7.5859	8.6524	8.5622	8.683	7.6388	8.4119	8.666	8.9751	Agfg1	15463	7.2342	8.6052	8.5635	8.8031	8.7651	8.7061	8.5519
		Agfg1	15463	8.0137	9.8792	10.017	10.1922	8.1456	10.0628	10.032	10.0547	Agfg1	15463	7.9688	10.1731	10.1887	10.0175	10.027	10.0968	10.0474
		Agfg2	231801	10.4367	9.481	9.2198	9.6182	10.529	9.3232	9.5253	9.1848	Agfg2	231801	10.423	9.521	9.2818	9.4077	9.0382	9.4133	9.3242
		Agfg2	231801	6.5642	6.5032	6.4948	6.4946	6.5389	6.5104	6.4576	6.6116	Agfg2	231801	6.6137	6.4897	6.562	6.4645	6.4392	6.4747	6.4587
		Agfg2	231801	6.4353	6.4405	6.4426	6.4465	6.4059	6.5093	6.5409	6.4081	Agfg2	231801	6.4172	6.4687	6.4302	6.4679	6.4108	6.4177	6.4165
		Aggf1	66549	8.1593	9.5156	9.9006	9.8077	8.233	9.5648	9.6714	9.8513	Aggf1	66549	7.9717	9.7922	9.645	9.5594	9.8674	9.4727	9.6786
		Aggf1	66549	6.4667	6.4784	6.4515	6.4626	6.4405	6.4605	6.4284	6.4701	Aggf1	66549	6.4609	6.4389	6.4672	6.547	6.4623	6.4237	6.4579
		Aggf1	66549	6.9413	7.3158	7.2727	7.3989	6.986	7.3208	7.3465	7.2707	Aggf1	66549	6.9626	7.4976	7.4215	7.3088	7.0495	7.1728	6.9783
		Aggf1	66549	6.5747	7.156	6.7598	6.878	6.49	6.8075	6.9299	6.9553	Aggf1	66549	6.5476	6.8033	6.949	6.729	6.7614	6.8314	6.7324
		Agl	77559	6.6766	7.6122	7.6309	7.5019	6.7679	7.769	7.6136	7.7526	Agl	77559	6.511	7.7398	7.5091	7.3821	7.8161	7.6433	7.7641
		Agl	77559	7.191	8.2385	8.3353	8.0322	7.2149	8.4103	8.1971	8.2194	Agl	77559	6.8281	8.2434	8.143	8.0712	8.7057	8.3305	8.5132
		Agmat	75986	6.8044	6.6762	6.5469	6.5722	6.7149	6.6156	6.5363	6.5857	Agmat	75986	6.9362	6.6451	6.5712	6.5276	6.6452	6.5224	6.5982
		Ago2	239528	6.9632	6.8831	6.9195	6.7488	7.0969	6.6376	6.9618	6.7947	Ago2	239528	6.9091	6.7963	6.686	6.8709	6.6157	6.5973	6.5318
		Ago3	214150	6.4404	6.7335	6.6307	6.5606	6.4138	6.5148	6.6719	6.6647	Ago3	214150	6.4355	6.6371	6.6815	6.5589	6.5206	6.5062	6.5478
		Ago3	214150	6.4654	6.6851	6.6458	6.5291	6.4467	6.5343	6.4874	6.6317	Ago3	214150	6.4098	6.5804	6.6242	6.6542	6.6779	6.6167	6.4859
		Ago3	214150	6.4422	6.6279	6.6703	6.733	6.4644	6.5378	6.6026	6.5778	Ago3	214150	6.4355	6.5611	6.5341	6.5326	6.6096	6.4827	6.4828
		Ago4	76850	6.445	6.6265	6.5643	6.5655	6.4184	6.4862	6.652	6.6538	Ago4	76850	6.4013	6.6657	6.5605	6.5378	6.7089	6.6938	6.7246
		Ago4	76850	6.4284	6.5557	6.4989	6.5477	6.475	6.5104	6.5171	6.5419	Ago4	76850	6.5201	6.6275	6.4431	6.5213	6.5437	6.47	6.462
		Agpat1	55979	8.0941	7.1931	7.0601	7.099	8.2711	7.2546	7.2607	7.2136	Agpat1	55979	8.4046	7.2334	7.174	7.1376	7.0937	7.2611	7.1907
		Agpat2	67512	6.6564	6.4068	6.5366	6.5189	7.1082	6.4637	6.435	6.411	Agpat2	67512	6.5503	6.4363	6.4494	6.4459	6.4411	6.4112	6.4254
		Agpat2	67512	6.6699	6.5009	6.4251	6.5174	7.076	6.4597	6.4504	6.5184	Agpat2	67512	6.6039	6.4229	6.414	6.5314	6.5054	6.4604	6.4797
		Agpat3	28169	7.6284	6.9734	6.9831	6.8996	7.7091	6.9812	7.057	6.8199	Agpat3	28169	7.927	7.006	6.7614	6.8164	7.1457	6.9593	7.09
		Agpat4	68262	10.2725	9.5092	9.0822	9.4314	10.124	9.4698	9.0813	9.4111	Agpat4	68262	10.3295	9.3049	9.4153	9.1156	9.419	9.3908	9.6455
		Agpat5	52123	6.5074	6.537	6.4888	6.4896	6.4368	6.5721	6.5874	6.5575	Agpat5	52123	6.473	6.5966	6.5742	6.5352	6.5735	6.6209	6.5651
		Agpat6	102247	7.1214	6.6965	6.4596	6.6284	6.8448	6.8457	6.6719	6.7308	Agpat6	102247	7.1873	6.762	6.6211	6.5404	6.7065	6.8939	6.7235
		Agpat6	102247	10.7712	10.6595	10.4024	10.4431	10.8199	10.536	10.5651	10.1352	Agpat6	102247	10.7415	10.5842	10.5894	10.5386	10.4564	10.5208	10.6062
		Agpat9	231510	6.605	6.4497	6.4938	6.5023	6.5659	6.4804	6.4484	6.5194	Agpat9	231510	6.4227	6.5675	6.4451	6.4421	6.4598	6.4817	6.6212
		Agpat9	231510	6.4679	6.5253	6.5331	6.4791	6.5304	6.4645	6.4769	6.468	Agpat9	231510	6.4815	6.4523	6.4917	6.4966	6.4657	6.4488	6.508
		Agps	228061	7.2212	8.4661	8.4322	8.7024	7.5677	8.2452	8.4286	8.3101	Agps	228061	7.0294	8.3961	8.5052	8.5596	8.2389	8.4375	8.6149
		Agps	228061	6.5214	7.571	7.6011	7.6332	7.1664	7.8597	7.385	7.7942	Agps	228061	6.5423	7.4894	7.7351	7.5647	7.6956	7.825	7.5774
		Agrn	11603	11.3122	11.0513	11.102	11.2362	11.2052	11.0974	11.0376	10.9465	Agrn	11603	11.1896	11.3184	11.0567	11.4213	11.1866	11.39	11.2955
		Agrp	11604	6.5108	6.4504	6.7369	6.4958	6.6298	6.5413	6.4581	6.4731	Agrp	11604	6.485	6.4677	6.4391	6.5629	6.5158	6.4848	6.5069
		Agt	11606	8.4634	7.9707	7.6796	7.7096	8.2051	8.0568	7.6019	7.4202	Agt	11606	8.9554	7.6629	7.4423	7.5543	7.8847	7.7348	7.5346
		Agtpbp1	67269	6.4199	6.5177	6.6491	6.6095	6.4156	6.5803	6.5503	6.6161	Agtpbp1	67269	6.3944	6.6641	6.6133	6.5696	6.6342	6.6195	6.6043
		Agtrap	11610	6.7493	6.6826	6.6797	6.4849	6.5947	6.4757	6.5655	6.7957	Agtrap	11610	6.6039	6.6641	6.5341	6.7226	6.6305	6.4848	6.6019
		Ahctf1	226747	6.4899	7.4526	7.8035	7.7686	6.5367	7.3853	7.785	7.738	Ahctf1	226747	6.5025	7.5726	7.7863	7.6167	7.7136	7.5398	7.4043
		Ahctf1	226747	7.2423	8.9367	9.1889	9.103	7.4687	8.9883	8.9358	8.9651	Ahctf1	226747	7.0263	9.2288	8.993	9.0595	8.7969	9.2211	9.1843
		Ahcy	269378	7.9089	7.1921	7.0933	7.2073	7.0368	7.0487	6.7552	7.0087	Ahcy	269378	7.7362	7.0281	7.6301	6.9251	7.688	6.7381	6.8235
		Ahcy	269378	6.9413	6.5079	6.4979	6.7361	6.5825	6.5401	6.4377	6.4949	Ahcy	269378	6.6514	6.5901	6.6677	6.4839	6.5935	6.4776	6.4384
		Ahcyl1	229709	8.2673	9.3023	10.0094	9.3281	8.3136	9.331	9.4531	9.5347	Ahcyl1	229709	8.1422	9.4913	9.4957	9.1884	9.6318	8.9941	9.3266
		Ahcyl1	229709	9.0472	11.1065	10.6489	10.5272	9.4863	10.57	10.7833	10.6692	Ahcyl1	229709	8.8156	10.7591	10.6882	10.7519	10.2651	10.3846	10.4615
		Ahcyl2	74340	7.4472	8.4334	8.1385	8.3344	7.5062	8.6394	8.2086	8.1464	Ahcyl2	74340	6.9428	8.4338	8.0676	8.2862	8.0931	8.4711	8.5425
		Ahdc1	230793	9.3678	8.9179	8.5124	8.6577	9.8473	8.5256	8.78	8.7211	Ahdc1	230793	10.0492	8.6628	8.5622	8.5662	8.2556	8.2311	7.9618
		Ahi1	52906	6.4199	6.6265	6.5712	6.4971	6.455	6.4943	6.758	6.5123	Ahi1	52906	6.4668	6.4759	6.5545	6.6449	6.4711	6.5135	6.489
		Ahi1	52906	9.0616	11.2002	11.3081	10.7958	9.3433	11.4775	11.2672	11.1881	Ahi1	52906	9.1242	11.4708	11.3619	11.4495	11.3407	11.6571	11.4373
		Ahnak	66395	6.965	6.5423	6.9055	6.543	6.7504	6.6168	6.5978	6.6361	Ahnak	66395	6.9261	6.5049	6.5742	6.8709	6.581	6.6056	6.5429
		Ahnak	66395	6.9283	8.1541	8.6714	8.6311	7.0127	8.4384	8.5396	8.7851	Ahnak	66395	6.9561	8.3222	8.7937	8.908	7.9002	8.4668	7.9114
		Ahnak	66395	6.4479	7.0028	7.428	7.3382	6.4203	7.3454	7.2464	7.4556	Ahnak	66395	6.5178	7.1567	7.3647	7.4736	6.8821	7.3458	6.8964
		Ahnak2	100041194	7.4847	6.8289	6.8128	6.7722	7.4005	6.9468	6.8508	6.6917	Ahnak2	100041194	7.5573	7.006	7.14	6.7861	6.7195	6.8553	6.8823
		Ahsa1	217737	7.9993	7.8042	7.782	7.6741	7.6883	8.1417	7.882	7.9675	Ahsa1	217737	7.8454	8.0357	8.0069	7.8717	8.0006	8.2037	8.0535
		Ahsa2	268390	6.4869	6.7564	6.7469	6.6641	6.4798	6.6752	6.6981	6.7245	Ahsa2	268390	6.5671	6.7253	6.7828	6.7074	6.7278	6.9427	6.8454
		Ahsp	170812	6.4855	6.5067	6.501	6.4849	6.4368	6.7208	6.4629	6.5112	Ahsp	170812	6.473	6.4849	6.6799	6.4645	6.8323	6.5408	6.4402
		AI118078	244886	8.7862	8.1376	7.9333	7.9897	8.5858	7.8824	7.6952	7.638	AI118078	244886	9.0093	8.3291	8.0723	7.7089	8.1037	8.2241	8.1285
		AI314180	230249	6.5305	7.2883	7.4951	7.5184	6.5262	7.4112	7.3517	7.6173	AI314180	230249	6.5881	7.6125	7.7344	7.3891	7.4217	7.2566	7.0962
		AI314180	230249	6.4128	6.5803	6.7628	6.6692	6.4589	6.6764	6.5998	6.682	AI314180	230249	6.3975	6.5288	6.8789	6.5831	6.644	6.6167	6.5589
		AI314180	230249	6.6183	7.4048	7.8722	7.7842	6.5262	7.4878	7.8773	7.803	AI314180	230249	6.4261	7.5657	8.0191	7.741	7.8357	7.4831	7.619
		AI317395	215929	6.4205	6.4229	6.4334	6.4414	6.4766	6.4645	6.4851	6.4324	AI317395	215929	6.4541	6.5564	6.4637	6.4493	6.4492	6.4352	6.4234
		AI413582	106672	9.4562	8.6916	8.5895	8.4879	9.601	8.5524	8.616	8.5319	AI413582	106672	9.6436	8.5009	8.5803	8.485	8.6629	8.7278	8.5975
		AI464131	329828	8.1115	7.3779	7.5509	7.5614	7.9055	7.7631	7.6878	7.5077	AI464131	329828	7.9352	7.5999	7.5456	7.3408	7.676	7.9275	7.7832
		AI467606	101602	7.5412	6.8058	6.8724	7.4278	7.7542	6.6422	6.8832	7.1749	AI467606	101602	7.6691	7.0426	6.8385	7.3678	6.7545	6.9757	6.9467
		AI504432	229694	6.9468	8.3537	8.5673	8.4763	7.134	8.4852	8.6413	8.6416	AI504432	229694	6.5296	8.4309	8.5399	8.4133	8.7259	8.6716	8.6676
		AI593442	330941	10.9601	10.8619	10.6778	10.9208	10.8958	10.8503	10.9613	10.5753	AI593442	330941	10.7568	10.9698	10.9579	10.6184	10.7685	10.9781	11.0634
		AI593442	330941	7.1182	8.4303	7.9973	8.1048	7.2149	7.9269	8.2345	8.063	AI593442	330941	6.8281	7.9683	8.0142	7.7243	8.1638	7.9292	8.3203
		AI593442	330941	6.7686	7.552	6.9749	7.3608	6.6814	7.4148	7.3754	7.1165	AI593442	330941	6.9362	7.2557	7.4197	7.1527	7.3707	7.339	7.5614
		AI597479	98404	6.9668	7.7936	7.8077	7.7275	7.1175	7.7855	7.7496	7.7842	AI597479	98404	6.5296	7.9118	7.6348	7.5324	7.8618	8.0081	8.238
		AI606181	226118	6.4596	6.5899	6.7459	6.5352	6.5454	6.762	6.7552	6.5846	AI606181	226118	6.4714	6.7327	6.7857	6.739	6.7383	6.636	6.7235
		AI837181	107242	8.9074	7.7996	8.0302	7.7267	8.8957	7.8541	7.7306	7.8801	AI837181	107242	9.1775	8.1433	7.8838	8.073	8.1257	7.9084	7.7915
		AI846148	68229	8.0555	7.1113	7.1277	7.0646	8.0103	7.1216	7.1683	7.1923	AI846148	68229	8.1398	7.2173	7.1751	7.1182	7.1149	7.4193	7.1292
		AI987944	233168	6.5143	6.5279	6.4676	6.5398	6.4848	6.546	6.44	6.4443	AI987944	233168	6.4408	6.513	6.5384	6.598	6.4551	6.4655	6.4655
		Aida	108909	7.9034	8.9656	9.0917	9.1555	8.1787	8.949	9.1366	9.227	Aida	108909	7.4898	8.9747	8.8703	9.392	8.7194	9.035	9.0632
		Aif1	11629	6.4337	6.437	6.5781	6.5722	6.4217	6.4186	6.5372	6.58	Aif1	11629	6.4315	6.4628	6.4975	6.7023	6.4506	6.4691	6.4563
		Aif1	11629	7.7719	7.5966	8.7624	9.2518	7.5126	7.7506	8.4036	9.0579	Aif1	11629	7.5626	7.5854	8.3881	9.467	7.2439	7.6117	7.3935
		Aif1	11629	7.4023	7.383	8.7004	9.1086	7.5424	7.5916	8.4409	8.8177	Aif1	11629	7.369	7.5369	8.1819	9.5452	7	7.2323	7.2257
		Aif1l	108897	8.2532	7.1142	7.2228	7.3576	7.9911	7.5066	7.5114	7.7179	Aif1l	108897	8.1696	7.1352	7.4979	7.3562	7.5337	7.5572	7.713
		Aifm1	26926	6.5401	7.0462	6.9111	6.9024	6.6711	6.8528	6.8781	6.8839	Aifm1	26926	6.5272	7.0843	6.9465	6.8557	7.0666	6.9505	6.8793
		Aifm1	26926	6.5125	6.725	6.8667	6.8027	6.4782	6.9449	6.952	6.8239	Aifm1	26926	6.4073	6.9052	7.0255	6.9353	6.8617	6.8881	6.9496
		Aifm2	71361	6.5984	6.4359	6.4408	6.5705	6.5971	6.4985	6.4706	6.4573	Aifm2	71361	6.4747	6.4539	6.5412	6.5522	6.4386	6.505	6.5355
		Aifm2	71361	8.1396	7.8726	8.1063	7.9415	7.977	8.1328	8.0564	8.0046	Aifm2	71361	8.1398	7.9556	7.9501	7.9411	8.0438	7.9409	8.1205
		Aifm3	72168	8.2092	7.3956	7.4979	7.335	7.8223	7.782	7.4014	7.379	Aifm3	72168	8.0793	7.8775	7.5957	7.4896	8.0443	7.7399	7.7471
		Aig1	66253	7.3868	6.6775	6.8809	6.9445	7.363	6.9049	6.8611	6.8368	Aig1	66253	7.747	6.9378	6.9641	7.083	6.8411	6.8096	6.9399
		Aig1	66253	6.4469	6.4437	6.4397	6.5306	6.5008	6.546	6.44	6.4518	Aig1	66253	6.4355	6.4344	6.4308	6.4206	6.502	6.4161	6.4629
		Aim1	11630	6.4422	6.4526	6.4755	6.4971	6.4176	6.5495	6.54	6.4895	Aim1	11630	6.443	6.5117	6.411	6.637	6.4711	6.4453	6.4509
		Aim2	383619	6.4387	6.4393	6.4928	6.4758	6.4088	6.4795	6.5065	6.588	Aim2	383619	6.4269	6.427	6.4366	6.5034	6.4179	6.4154	6.4378
		Aim2	383619	6.4277	6.4175	6.4334	6.5118	6.4135	6.4255	6.4329	6.5834	Aim2	383619	6.4243	6.4193	6.4554	6.4922	6.4368	6.4059	6.435
		Aimp1	13722	9.2376	9.8677	9.9905	10.1255	9.4737	10.0866	9.9318	9.9142	Aimp1	13722	8.7507	9.6337	9.784	9.6778	9.8244	9.6536	9.907
		Aimp2	231872	8.859	8.1641	7.8417	7.8413	8.7732	7.9497	7.927	8.1048	Aimp2	231872	8.9475	8.1021	7.9386	7.7045	8.0206	8.0765	8.2
		Aimp2	231872	8.7476	8.013	7.7856	7.9592	8.6022	7.9523	7.8979	7.6199	Aimp2	231872	8.8855	8.118	8.0688	7.943	7.8391	8.3279	8.1444
		Aip	11632	11.8587	11.3156	11.1533	11.2029	11.7753	11.0737	11.0065	11.3355	Aip	11632	11.9708	11.4379	11.2872	11.1453	11.4892	11.2685	11.4206
		Aire	11634	6.4236	6.4106	6.4403	6.4229	6.4386	6.5308	6.4165	6.4133	Aire	11634	6.4029	6.4638	6.4211	6.4105	6.445	6.4427	6.4516
		Ajap1	230959	8.8081	8.5216	8.1638	8.4999	8.6961	8.6081	8.5002	8.4578	Ajap1	230959	8.428	8.3632	8.3219	8.0497	8.5256	8.5656	8.6036
		Ak1	11636	9.2224	8.1188	8.3042	8.0357	9.1551	8.322	8.1838	8.0287	Ak1	11636	9.5035	8.2094	8.0617	8.3022	8.5223	8.0302	8.1223
		AK129341	234915	6.4099	7.3193	7.2535	7.0977	6.4088	7.1965	7.279	7.1489	AK129341	234915	6.4003	7.4656	7.3203	7.1048	7.2245	7.1842	7.3035
		Ak2	11637	6.9487	6.9563	6.9886	7.0017	6.7728	6.9612	6.965	6.9459	Ak2	11637	6.8136	6.9301	6.9515	7.1826	6.994	7.0787	6.9486
		Ak2	11637	6.5178	6.6788	6.7608	6.7613	6.5141	6.5425	6.6775	6.6636	Ak2	11637	6.5046	6.4897	6.6723	6.8768	6.6046	6.6672	6.6368
		Ak2	11637	8.1139	7.6174	7.5197	7.7603	8.2234	7.5149	7.6659	7.814	Ak2	11637	8.3296	7.4377	7.5472	7.842	7.3892	7.5332	7.6697
		Ak3	56248	8.0657	8.4063	8.2277	8.4495	8.2426	8.8082	8.4219	8.5107	Ak3	56248	7.9156	8.4304	8.254	8.5916	8.6021	8.7801	8.8003
		Ak3	56248	8.8831	9.2314	9.249	8.951	8.8541	9.4775	9.0925	9.2962	Ak3	56248	8.4726	9.2679	9.3085	9.049	9.396	9.5151	9.5036
		Ak3	56248	6.4395	6.4382	6.4668	6.5722	6.4467	6.4823	6.457	6.4363	Ak3	56248	6.4278	6.4523	6.4578	6.4479	6.4398	6.4232	6.4366
		Ak4	11639	7.075	7.038	7.1915	7.1202	7.225	7.1268	7.0354	7.3059	Ak4	11639	6.9885	7.3399	7.081	6.9888	7.0826	7.048	7.169
		Ak5	229949	7.2409	7.2677	7.148	7.1437	6.9671	7.4976	7.3065	7.2014	Ak5	229949	7.0201	7.2227	7.2776	7.3079	7.3386	7.4982	7.5234
		Ak8	68870	7.0128	6.7384	6.7608	6.7185	6.6814	6.6662	6.6568	6.7866	Ak8	68870	6.7132	6.6672	6.7913	6.5404	6.9022	6.7787	6.814
		Akap1	11640	8.0255	7.2731	7.6693	7.5097	8.0156	7.5204	7.5266	7.5263	Akap1	11640	8.1059	7.5639	7.5917	7.2401	7.5932	7.6304	7.4661
		Akap1	11640	7.5693	7.3298	7.2089	7.0465	7.705	7.3883	7.1983	7.0669	Akap1	11640	7.5503	7.2808	7.104	7.0997	7.4036	7.4693	7.379
		Akap10	56697	6.4855	6.5872	6.532	6.8118	6.6814	6.4628	6.5551	6.6428	Akap10	56697	6.4868	6.5611	6.5696	6.6686	6.7911	6.5516	6.5712
		Akap10	56697	6.4011	6.422	6.4544	6.4695	6.4069	6.4259	6.4706	6.4731	Akap10	56697	6.411	6.4445	6.5216	6.4977	6.4826	6.5502	6.4285
		Akap10	56697	6.6006	6.9445	6.9279	7.0927	6.7753	7.024	6.9126	6.9061	Akap10	56697	6.6874	6.921	6.9679	6.7664	7.0437	7.146	7.0588
		Akap12	83397	7.7148	8.3959	8.3076	8.171	7.546	8.3149	8.4445	8.53	Akap12	83397	7.5608	8.3612	8.3852	8.1801	8.0681	8.3891	8.2775
		Akap12	83397	6.5343	6.5612	6.4728	6.4737	6.4456	6.5227	6.4605	6.5053	Akap12	83397	6.4815	6.5611	6.5257	6.4453	6.4878	6.4957	6.4263
		Akap13	75547	6.4292	6.4135	6.6285	6.5789	6.4107	6.442	6.5171	6.6239	Akap13	75547	6.4365	6.4556	6.5427	6.797	6.459	6.4946	6.4912
		Akap17b	338351	7.3043	8.842	8.8034	8.7061	7.5163	8.7621	8.6854	8.8332	Akap17b	338351	7.291	8.9332	8.7391	8.8106	8.7528	8.9507	9.0452
		Akap2	11641	6.473	6.7754	6.7197	6.6941	6.8213	6.821	6.7966	6.7045	Akap2	11641	6.4442	6.9236	6.5742	6.7763	6.758	6.902	6.9044
		Akap2	11641	7.2325	7.3643	7.3292	7.5068	7.1909	7.7667	7.4145	7.2911	Akap2	11641	7.4568	7.4207	7.5663	7.4719	7.4202	7.6166	7.5927
		Akap6	238161	6.7254	7.157	7.1807	7.0965	6.8378	7.3014	7.182	7.0792	Akap6	238161	6.7878	7.1966	7.4151	7.2062	7.2099	7.428	7.4906
		Akap7	432442	7.9897	9.3566	9.1159	9.2298	8.2401	9.1488	9.1027	9.1722	Akap7	432442	7.9301	9.1241	9.2262	9.1054	9.1692	8.766	8.8751
		Akap8	56399	6.4551	6.7164	6.8137	6.7056	6.4334	6.5296	6.7305	6.5857	Akap8	56399	6.4165	6.7042	6.7527	6.6542	6.5835	6.5315	6.4629
		Akap8	56399	6.4292	7.0236	6.8714	6.7582	6.4212	6.8619	6.8645	6.7517	Akap8	56399	6.4056	6.9391	6.9654	6.9274	7.036	7.0397	6.8298
		Akap8l	54194	8.7644	9.6155	9.6708	9.7915	8.8151	9.6223	9.4076	9.374	Akap8l	54194	8.746	9.545	9.6879	9.6951	9.6076	10.117	9.8539
		Akap9	100986	7.9587	10.0251	10.1114	10.1498	8.3472	10.1568	9.9199	9.9658	Akap9	100986	7.9167	10.256	10.2273	10.0166	10.0425	10.0821	10.1979
		Akap9	100986	6.4044	7.4321	7.4213	7.4512	6.4164	7.2237	7.5509	7.4463	Akap9	100986	6.4008	7.3188	7.3359	7.3794	7.3465	6.887	6.8853
		Akap9	100986	8.015	10.1301	10.1754	10.1391	8.4529	10.1817	9.9323	10.0509	Akap9	100986	8.0649	10.0907	10.3355	10.0854	10.1254	10.1641	10.0236
		Akirin1	68050	8.4223	9.29	9.1795	9.3459	8.3795	9.3989	9.4081	9.2487	Akirin1	68050	8.0318	9.2627	9.2761	9.2035	9.0319	9.1234	9.2441
		Akna	100182	6.6967	6.4717	6.5218	6.5063	6.5873	6.4933	6.4906	6.6195	Akna	100182	6.4541	6.4475	6.5189	6.6209	6.447	6.4655	6.4439
		Aknaos	66783	6.4914	6.5227	6.4888	6.486	6.4603	6.5148	6.498	6.4363	Aknaos	66783	6.4386	6.427	6.4587	6.4688	6.4277	6.4261	6.586
		Akr1a1	58810	12.2549	11.8017	11.8025	11.9207	12.1085	11.8106	12.0498	11.9758	Akr1a1	58810	12.0558	11.8741	11.9504	12.1527	11.8875	12.2185	12.073
		Akr1a1	58810	11.8171	11.2776	11.3327	11.2224	11.8044	11.3358	11.3751	11.2211	Akr1a1	58810	11.6513	10.9941	11.2954	11.2093	11.1045	11.5253	11.1898
		Akr1b10	67861	8.8794	9.2114	9.5567	9.4518	9.0082	9.4295	9.7633	9.6551	Akr1b10	67861	8.77	9.5605	9.2157	9.3981	9.457	9.291	9.6645
		Akr1b10	67861	6.5343	6.6775	6.7667	6.7814	6.7997	6.8861	6.7461	6.7182	Akr1b10	67861	6.4195	6.8173	6.6692	6.6933	6.7207	6.7057	6.8298
		Akr1b3	11677	7.924	7.1846	7.542	7.5585	7.6164	7.3462	7.4691	7.1396	Akr1b3	11677	7.8073	7.0925	7.4188	7.4904	7.3283	7.1383	7.2434
		Akr1b7	11997	6.5479	6.4941	6.5207	6.4457	6.4063	6.4105	6.4576	6.4305	Akr1b7	11997	6.413	6.443	6.4523	6.4284	6.4739	6.4719	6.4204
		Akr1b8	14187	6.4243	6.4201	6.5435	6.4758	6.4603	6.4226	6.4395	6.4666	Akr1b8	14187	6.4029	6.4556	6.4207	6.4129	6.4692	6.4281	6.4289
		Akr1c12	622402	6.4489	6.4263	6.4349	6.4407	6.4176	6.4147	6.4214	6.5102	Akr1c12	622402	6.4227	6.4376	6.411	6.4373	6.4175	6.4318	6.4197
		Akr1c18	105349	6.4667	6.4291	6.5229	6.4206	6.4359	6.4628	6.4828	6.4291	Akr1c18	105349	6.5321	6.4971	6.4578	6.4901	6.4692	6.4858	6.658
		Akr1e1	56043	6.9523	6.666	7.1832	6.9963	6.7728	6.7426	7.2838	7.2396	Akr1e1	56043	6.4747	7.1169	7.011	7.029	6.921	7.1814	7.0935
		Akr7a5	110198	8.2873	7.1502	7.0174	7.1895	8.1754	7.1637	6.9674	7.1302	Akr7a5	110198	8.3787	7.0914	7.1653	6.9921	7.144	7.1804	7.2177
		Akr7a5	110198	11.0366	10.1709	9.8867	9.9542	11.0136	10.1744	9.9548	10.208	Akr7a5	110198	11.5727	10.1611	10.369	9.7181	10.3134	10.359	10.4284
		Akr7a5	110198	8.7325	7.5966	7.3675	7.6466	8.5513	7.6338	7.5612	7.3931	Akr7a5	110198	9.2004	7.5923	7.4962	7.3399	7.4165	7.757	7.8026
		Akt1s1	67605	9.5645	8.3625	8.3584	8.4229	9.6667	8.489	8.3741	8.3632	Akt1s1	67605	10.0438	8.4687	8.6227	8.4271	8.5656	8.5649	8.7213
		Akt3	23797	8.182	9.6353	9.3825	9.4947	8.3038	9.7163	9.389	9.4369	Akt3	23797	8.0336	9.5349	9.5473	9.4165	9.4921	9.8512	9.8828
		Akt3	23797	6.4413	6.6851	6.5492	6.5445	6.5283	6.5495	6.575	6.5397	Akt3	23797	6.4297	6.5611	6.6038	6.6263	6.7395	6.6965	6.7721
		Aktip	14339	6.9227	7.1162	7.3144	7.3905	7.2789	7.2698	7.3497	7.2242	Aktip	14339	7.0659	7.4377	7.3994	7.214	7.134	7.4601	7.3753
		Alad	17025	11.1307	10.4547	10.2962	10.5327	11.315	10.0257	10.2529	9.9493	Alad	17025	11.1767	10.0713	10.3404	10.1927	10.0039	10.3977	10.5066
		Alas1	11655	10.9566	10.7557	10.5686	10.4888	11.3441	10.4633	10.515	10.4088	Alas1	11655	10.8839	10.6206	10.5753	10.4918	10.3895	10.3172	10.5587
		Alas2	11656	6.9395	6.6889	7.3461	7.2987	6.8703	6.6411	6.9715	7.0572	Alas2	11656	7.2493	6.4984	6.7071	7.0778	6.5561	6.5448	6.5884
		Alcam	11658	7.0111	8.4094	8.5143	8.1716	7.1431	8.2738	8.3592	8.2673	Alcam	11658	6.8317	8.0598	8.5416	8.1052	7.8477	7.4624	7.7223
		Aldh16a1	69748	7.1628	6.5436	6.5527	6.7088	7.0248	6.5082	6.6539	6.6766	Aldh16a1	69748	7.2543	6.6096	6.6461	6.543	6.7649	6.5612	6.7031
		Aldh18a1	56454	8.1104	7.5808	7.4965	7.701	8.3904	7.433	7.5991	7.4549	Aldh18a1	56454	8.1595	7.7086	7.477	7.6979	7.4827	7.5644	7.5691
		Aldh1a1	11668	6.7771	7.7499	7.5748	7.4492	6.7251	7.5717	7.7542	7.559	Aldh1a1	11668	6.5449	7.6621	7.3398	7.6291	7.8408	7.5565	7.5984
		Aldh1a2	19378	6.7254	6.4168	6.4202	6.4435	6.49	6.4403	6.4526	6.5184	Aldh1a2	19378	6.5201	6.4548	6.5299	6.4403	6.4272	6.446	6.5589
		Aldh1a2	19378	6.6317	6.4556	6.612	6.5262	6.6685	6.5839	6.5391	6.5586	Aldh1a2	19378	6.5944	6.5485	6.6274	6.594	6.5042	6.5959	6.4797
		Aldh1b1	72535	6.9505	6.4997	6.5252	6.5036	6.6298	6.6876	6.6055	6.7034	Aldh1b1	72535	7.152	6.4971	6.7175	6.6423	6.6194	6.5211	6.658
		Aldh1l1	107747	8.139	7.3677	7.4043	7.2887	8.0359	7.2666	7.4557	7.5393	Aldh1l1	107747	8.1889	7.7188	7.3609	7.5551	7.2431	7.2512	7.5736
		Aldh1l2	216188	6.4284	6.4321	6.4711	6.4435	6.4798	6.4391	6.4429	6.4645	Aldh1l2	216188	6.4554	6.4873	6.4578	6.4859	6.4666	6.5315	6.6067
		Aldh1l2	216188	6.4236	6.6385	6.9055	6.5823	6.4198	6.6457	6.7814	6.7947	Aldh1l2	216188	6.4091	6.7268	6.6769	6.6343	6.8224	6.9168	6.8361
		Aldh2	11669	11.2082	10.7094	10.4942	10.4586	11.2416	10.734	10.3915	10.4165	Aldh2	11669	11.278	10.8024	10.3812	10.5652	10.826	10.8917	10.7168
		Aldh3a1	11670	7.267	6.6724	6.8876	6.6267	7.1119	6.9698	6.685	6.4913	Aldh3a1	11670	7.621	6.8544	6.833	6.5352	7.059	6.9077	7.1657
		Aldh3a2	11671	8.1754	9.0294	8.9423	8.9557	8.454	8.9837	8.8476	8.7585	Aldh3a2	11671	7.5307	8.9535	8.7839	9.1094	8.2394	8.9487	8.2458
		Aldh3a2	11671	8.6204	9.5712	9.5854	9.321	8.6628	9.4282	9.5638	9.5848	Aldh3a2	11671	8.2988	9.7225	9.4447	9.3363	9.4793	9.7354	9.6526
		Aldh3b1	67689	8.322	7.4679	7.2268	7.5415	8.0934	7.3734	7.4319	7.5956	Aldh3b1	67689	8.4486	7.1454	7.5219	7.6889	7.3707	7.3756	7.4411
		Aldh3b1	67689	7.2226	6.822	6.6097	6.7088	6.9922	6.6831	6.6102	6.7172	Aldh3b1	67689	7.5503	6.6578	6.6631	6.7676	6.661	6.6346	6.8087
		Aldh3b1	67689	6.7011	6.6543	6.5263	6.613	6.6427	6.5331	6.4346	6.4724	Aldh3b1	67689	6.7543	6.5348	6.4709	6.6183	6.545	6.5062	6.6627
		Aldh4a1	212647	9.5203	8.7646	8.6845	8.5186	9.5528	8.5318	8.6674	8.9601	Aldh4a1	212647	9.7279	8.9525	8.9894	8.9791	8.9452	8.8566	8.831
		Aldh4a1	212647	6.8904	6.7754	7.0156	6.589	7.0467	6.7865	7.07	6.7382	Aldh4a1	212647	7.3646	6.7238	6.6631	6.9432	6.7383	6.8374	6.5725
		Aldh5a1	214579	8.0788	7.3677	7.226	7.2049	7.9147	7.3477	7.3038	7.2291	Aldh5a1	214579	8.2888	7.5209	7.4927	7.2062	7.3354	7.5463	7.5523
		Aldh5a1	214579	8.5978	9.8883	9.4282	9.1603	8.6155	9.9093	9.5071	9.4935	Aldh5a1	214579	8.3213	9.895	9.4181	9.1192	9.5377	9.8443	9.8353
		Aldh6a1	104776	7.3564	8.6919	8.8936	8.366	7.3848	8.7169	8.5631	8.624	Aldh6a1	104776	7.1297	8.6988	8.8027	8.6099	8.8834	8.4028	8.5256
		Aldh7a1	110695	6.4551	6.4629	6.4276	6.4758	6.4782	6.4271	6.4217	6.4334	Aldh7a1	110695	6.4815	6.6031	6.4132	6.4688	6.4457	6.498	6.471
		Aldh8a1	237320	6.6564	6.4483	6.4792	6.4803	6.4659	6.4391	6.4433	6.4585	Aldh8a1	237320	6.4117	6.4687	6.4547	6.4309	6.4168	6.451	6.4664
		Aldh9a1	56752	6.4642	6.4268	6.4344	6.4318	6.4282	6.4215	6.4134	6.4716	Aldh9a1	56752	6.4397	6.5393	6.4987	6.4141	6.4183	6.4223	6.4509
		Aldoa	11674	12.1068	11.6101	11.4439	11.6558	11.9919	11.4616	11.606	11.586	Aldoa	11674	12.0684	11.803	11.7443	11.7543	11.4096	11.4982	11.3922
		Aldoc	11676	12.7712	12.4046	12.4594	12.4461	12.5931	12.4264	12.4067	12.4679	Aldoc	11676	12.4459	12.42	12.2784	12.3333	12.6021	12.2317	12.0888
		Alg1	208211	8.8516	7.6825	7.3246	7.3306	7.7523	7.873	7.3309	7.7271	Alg1	208211	8.8156	7.5553	7.4988	7.4745	7.8386	7.7905	8.1356
		Alg10b	380959	6.5287	6.5858	6.6839	6.6624	6.455	6.6696	6.6596	6.6417	Alg10b	380959	6.4158	6.5259	6.4728	6.5777	6.5123	6.5448	6.6462
		Alg11	207958	6.5479	6.7942	6.6372	6.6708	6.4815	6.6284	6.767	6.7129	Alg11	207958	6.485	6.7103	6.6258	6.5656	6.4777	6.6591	6.5174
		Alg11	207958	6.6205	6.4672	6.5085	6.4825	6.4935	6.5104	6.4882	6.6206	Alg11	207958	6.4581	6.4344	6.4646	6.4335	6.4536	6.4901	6.4547
		Alg12	223774	8.4678	7.6625	7.6395	7.4093	8.0898	7.7089	7.7161	7.565	Alg12	223774	8.3414	7.5914	7.6022	7.8048	7.6792	7.9072	7.8619
		Alg12	223774	6.6497	6.4443	6.5815	6.4563	6.5849	6.5354	6.4835	6.5278	Alg12	223774	6.7095	6.5659	6.5651	6.4751	6.4816	6.5368	6.6116
		Alg13	67574	6.4022	6.4405	6.418	6.4312	6.4289	6.5285	6.4419	6.4358	Alg13	67574	6.4013	6.4803	6.4691	6.4453	6.4582	6.4154	6.425
		Alg14	66789	7.4922	7.8081	7.9272	7.8444	7.7813	7.7344	7.8702	7.8604	Alg14	66789	7.6113	7.8782	7.8151	7.6971	7.7018	7.6521	7.8619
		Alg2	56737	9.6993	9.6706	9.4002	9.5404	9.7794	9.7314	9.6849	9.3641	Alg2	56737	9.4807	9.7073	9.3508	9.6699	9.4982	9.8133	9.8963
		Alg2	56737	10.4383	10.5146	10.5824	10.448	10.5897	10.452	10.4287	10.5556	Alg2	56737	10.1847	10.6904	10.5195	10.4854	10.6296	10.867	10.6491
		Alg3	208624	8.2076	7.1483	7.0183	7.1643	7.954	7.1797	7.0532	7.0897	Alg3	208624	8.37	7.0606	7.1772	6.8861	7.4217	7.3357	7.2201
		Alg3	208624	8.1643	6.9184	7.0058	6.8752	8.0194	7.1611	7.0432	7.159	Alg3	208624	8.4422	7.1077	7.0971	7.0694	7.4463	7.3246	7.3848
		Alg3	208624	7.9808	7.1182	7.0459	7.0569	7.6998	7.1137	7.023	7.1079	Alg3	208624	8.2686	7.082	7.1923	7.0472	7.3106	7.3272	7.2966
		Alg5	66248	7.7462	7.4115	7.372	7.4663	7.8001	7.4822	7.4503	7.5284	Alg5	66248	7.751	7.3056	7.3827	7.6206	7.3195	7.4678	7.6871
		Alg5	66248	8.5681	8.5924	8.5867	8.8954	8.6037	8.7403	8.5591	8.6614	Alg5	66248	8.6169	8.595	8.5578	8.6798	8.6517	8.5056	8.8071
		Alg5	66248	7.4628	7.2183	7.2277	7.4613	7.442	7.4474	7.1962	7.2966	Alg5	66248	7.2861	7.1386	7.1707	7.5103	7.2456	7.2584	7.4411
		Alg6	320438	6.945	8.3708	8.067	8.3756	7.1026	8.3889	8.1792	8.3479	Alg6	320438	7.0263	8.2123	8.5182	8.3343	8.3144	8.1323	8.3717
		Alg8	381903	6.4826	6.4443	6.5173	6.5146	6.4415	6.5126	6.4996	6.4494	Alg8	381903	6.4868	6.4885	6.4603	6.45	6.6415	6.4503	6.47
		Alg8	381903	6.427	6.4997	6.5195	6.4997	6.5045	6.4375	6.4635	6.5034	Alg8	381903	6.4581	6.4402	6.4757	6.462	6.4878	6.4946	6.4453
		Alg8	381903	6.8432	6.854	6.8847	6.7829	6.7328	7.0167	6.8019	6.8993	Alg8	381903	6.57	6.8339	6.9779	6.6907	6.964	6.9179	7
		Alg8	381903	6.525	6.4326	6.4888	6.4675	6.6171	6.5484	6.5316	6.5332	Alg8	381903	6.4653	6.4592	6.4975	6.4679	6.4796	6.5211	6.5258
		Alg9	102580	6.827	6.5584	6.5389	6.6489	6.6633	6.5649	6.4851	6.5194	Alg9	102580	6.6728	6.5643	6.4539	6.5092	6.5872	6.5381	6.5355
		Alg9	102580	7.5917	6.9315	6.9566	7.0321	7.6574	7.0074	6.9175	7.0259	Alg9	102580	7.6462	7.0761	7.0267	7.1567	6.9711	7.2628	7.2858
		Alg9	102580	6.6855	6.5612	6.4782	6.4224	6.4703	6.4713	6.482	6.5073	Alg9	102580	6.4925	6.4792	6.553	6.7277	6.4826	6.5764	6.5416
		Alk	11682	7.6823	7.5288	7.2414	7.4723	7.5375	7.3278	7.3263	7.4311	Alk	11682	7.3602	7.4236	7.2613	7.2516	7.3761	7.1266	7.3119
		Alkbh2	231642	7.0635	6.5463	6.5974	6.6472	7.2081	6.5992	6.6064	6.6406	Alkbh2	231642	7.0924	6.5755	6.6336	6.6647	6.7006	6.6139	6.6813
		Alkbh3	69113	8.2868	8.3303	8.4002	8.3756	8.1814	8.5628	8.1693	8.2062	Alkbh3	69113	8.3407	8.4304	8.2644	8.313	8.2446	8.4302	8.2548
		Alkbh3	69113	6.5091	6.8289	6.8771	6.7393	6.7429	6.897	6.6226	6.6927	Alkbh3	69113	6.6171	6.6048	6.6414	6.754	6.6827	6.7573	6.5982
		Alkbh4	72041	7.956	7.2183	7.004	7.0163	7.8386	6.9812	7.1261	7.0403	Alkbh4	72041	8.2252	7.2356	7.0279	7.2092	7.103	7.1118	7.1931
		Alkbh5	268420	6.732	6.4824	6.7055	6.5322	6.8165	6.6411	6.5674	6.531	Alkbh5	268420	6.9756	6.4531	6.5789	6.4891	6.6256	6.5876	6.5174
		Alkbh6	233065	8.9178	7.9008	7.8236	7.6386	8.7471	7.756	7.7125	7.5325	Alkbh6	233065	8.7394	7.9623	7.9865	7.7732	7.8086	8.0781	8.1514
		Alkbh7	66400	10.0246	8.7812	8.6452	8.6219	9.8269	8.5098	8.5641	8.4371	Alkbh7	66400	10.2224	8.8008	8.7231	8.5068	8.7461	8.8423	8.8746
		Alkbh8	67667	6.5041	7.1083	7.1421	7.0083	6.4415	7.0065	7.1926	6.9923	Alkbh8	67667	6.6444	7.0256	7.2293	6.9477	7.0235	6.9054	6.9438
		Alms1	236266	6.4422	6.6144	6.5469	6.6523	6.4128	6.6457	6.5039	6.5092	Alms1	236266	6.511	6.5836	6.66	6.5483	6.6157	6.5448	6.471
		Alms1	236266	6.4562	6.6131	6.7379	6.6044	6.4289	6.7142	6.5845	6.6328	Alms1	236266	6.4091	6.7193	6.7729	6.5845	6.7511	6.7057	6.5539
		Alox12	11684	6.4826	6.4834	6.4325	6.5352	6.5873	6.4212	6.4468	6.5014	Alox12	11684	6.4906	6.4438	6.4404	6.5845	6.5848	6.4447	6.6067
		Alox12b	11686	7.1968	6.8415	6.6042	6.7488	7.1664	6.8841	6.614	6.6273	Alox12b	11686	7.2316	6.6435	6.5944	6.7515	6.6887	6.6483	6.5725
		Alox12e	11685	6.4108	6.6345	6.4566	6.4318	6.4935	6.4704	6.4405	6.4282	Alox12e	11685	6.4365	6.4363	6.4431	6.7415	6.4282	6.4067	6.4767
		Alox15	11687	6.4217	6.404	6.442	6.478	6.6504	6.4324	6.4113	6.4421	Alox15	11687	6.4335	6.4369	6.4132	6.4662	6.4386	6.4638	6.4184
		Alox5ap	11690	7.7751	7.1627	8.0715	8.4147	7.9296	7.8017	7.7805	8.1293	Alox5ap	11690	7.888	7.3499	7.5884	8.3858	7.1395	7.2971	7.1454
		Alox5ap	11690	8.1063	7.621	8.5255	8.8655	8.3812	8.0092	8.356	8.4426	Alox5ap	11690	8.2909	7.7204	7.8891	8.6983	7.3042	7.428	7.4845
		Aloxe3	23801	7.6673	7.1377	6.8705	6.8416	7.4214	7.1441	6.9803	6.9099	Aloxe3	23801	7.4528	6.9973	6.9183	6.9954	7.3163	7.2494	7.1386
		Alpl	11647	7.2409	6.742	6.634	6.7345	7.2677	6.7577	6.9175	6.7527	Alpl	11647	7.6274	6.6828	6.8922	6.6595	6.9861	7.007	6.9457
		Als2	74018	6.9265	7.0955	7.0344	6.9801	6.6096	7.0909	6.9175	7.081	Als2	74018	6.7952	7.3794	7.0798	7.1325	7.1149	7.3178	7.1471
		Als2	74018	7.6691	8.8986	8.9773	8.7605	7.937	8.7397	8.7779	8.9039	Als2	74018	7.678	9.2359	8.914	8.8117	9.1066	8.8864	8.79
		Als2	74018	7.8789	8.9509	9.0003	8.9827	8.0396	8.8571	9.2033	8.9123	Als2	74018	7.8097	9.604	9.0631	8.9212	9.0806	9.3122	8.8921
		Alx3	11694	6.6609	6.4698	6.4928	6.4716	6.4882	6.473	6.4843	6.4886	Alx3	11694	6.6947	6.4946	6.4628	6.4558	6.4287	6.5475	6.508
		Alx4	11695	6.7771	6.553	6.6142	6.5839	6.653	6.618	6.5645	6.5463	Alx4	11695	6.6765	6.6339	6.5384	6.6034	6.6354	6.575	6.5811
		Alyref	21681	9.2769	8.6691	8.5355	8.3841	9.2938	8.547	8.6396	8.395	Alyref	21681	9.2182	8.5729	8.6517	8.5675	8.1744	8.5397	8.3592
		Alyref	21681	10.0128	9.4731	9.1339	9.1181	10.0502	9.0361	9.2872	9.3931	Alyref	21681	10.0008	9.0715	9.3704	9.0993	9.147	9.0361	9.0353
		Alyref2	56009	6.8106	6.8255	6.86	6.6607	6.868	6.7928	6.8274	6.9061	Alyref2	56009	6.6801	6.6226	6.7771	6.6021	6.7888	6.7083	6.7447
		Ambra1	228361	8.9485	8.144	8.5217	8.2116	9.0008	8.5617	8.5305	8.371	Ambra1	228361	8.9655	8.8338	8.3944	8.1961	8.5577	8.3322	8.2536
		Ambra1	228361	8.2396	7.4719	7.4441	7.3512	7.9172	7.8774	7.8122	7.7289	Ambra1	228361	8.2752	8.0059	7.4096	7.4627	7.5938	7.7162	7.5379
		Amd2	100041585	6.8768	7.4823	8.1723	7.7503	7.1805	7.6164	7.4942	7.4434	Amd2	100041585	7.0688	7.5931	7.8123	7.5316	7.1821	7.1019	7.1923
		Amdhd2	245847	7.9488	7.0277	6.8866	6.9842	7.8937	6.9526	7.0601	6.8829	Amdhd2	245847	8.1493	7.2291	7.1288	7.1984	7.1636	7.1814	7.1188
		Amdhd2	245847	6.6699	6.5899	6.5218	6.4318	6.6995	6.4364	6.5409	6.5375	Amdhd2	245847	6.6039	6.5999	6.5123	6.594	6.5648	6.4946	6.5958
		Amer2	72125	9.1155	10.2463	10.1256	9.9827	9.6249	10.1204	9.6955	10.0053	Amer2	72125	9.4513	10.0048	10.2858	10.0397	10.3084	9.6873	9.858
		Amer2	72125	7.1056	6.8163	6.7726	6.6725	7.1857	6.5839	6.8317	6.6679	Amer2	72125	7.3123	6.7706	7.0612	6.7553	6.7487	6.8047	6.8012
		Amer3	211383	8.5352	7.865	7.8071	7.943	8.346	8.1399	7.9302	7.7314	Amer3	211383	8.3468	8.035	8.0148	7.8427	8.0216	7.8844	8.0052
		Amer3	211383	7.5197	6.8998	6.8225	6.878	7.2742	6.984	6.9365	6.9041	Amer3	211383	7.6274	6.9314	7.081	6.7849	7.3034	6.9582	7.0334
		Amfr	23802	11.2821	11.1564	10.9542	10.901	11.274	11.2324	11.1319	10.9884	Amfr	23802	11.1577	11.0819	11.0285	11.1068	11.2618	11.0107	11.0261
		Amhr2	110542	6.4199	6.4301	6.4165	6.4646	6.4386	6.4271	6.4316	6.4506	Amhr2	110542	6.4797	6.4215	6.4531	6.444	6.5254	6.4177	6.4682
		Amhr2	110542	7.3326	6.5762	6.5666	6.5689	7.0107	6.8169	6.7158	6.6026	Amhr2	110542	7.5556	6.7012	6.5898	6.5301	6.7429	6.6537	6.7469
		Amica1	270152	6.6094	6.4941	6.7717	6.846	6.4311	6.9049	6.6112	6.6295	Amica1	270152	6.4502	6.6594	6.515	6.9656	6.5278	6.4691	6.5577
		Amigo1	229715	7.5584	6.9239	6.9767	6.9362	7.5497	7.1355	6.9658	6.9729	Amigo1	229715	7.5142	6.8773	7.0647	6.8977	7.2952	7.0313	7.2241
		Amigo1	229715	8.1973	7.8355	7.646	7.5903	8.1422	7.6216	7.6152	7.6648	Amigo1	229715	8.1743	7.7931	7.491	7.7425	7.916	7.8447	8.1457
		Amigo2	105827	8.308	8.3056	8.4047	8.1793	8.3783	8.3204	8.1411	8.3587	Amigo2	105827	8.0028	8.2773	8.1408	8.3872	8.1596	8.2575	8.4042
		Amigo2	105827	7.7727	7.9212	8.0359	7.6924	7.802	7.7584	8.0794	7.958	Amigo2	105827	7.7785	7.9434	8.0197	7.871	7.9742	7.7954	7.9568
		Amigo3	320844	6.7644	6.4886	6.5229	6.4545	6.7226	6.4537	6.5225	6.5497	Amigo3	320844	6.8815	6.4728	6.4628	6.4507	6.5218	6.6181	6.5092
		Ammecr1l	225339	7.7837	8.4013	8.0477	8.279	8.0668	7.9102	8.0686	8.1115	Ammecr1l	225339	7.806	8.0699	8.2221	7.8817	8.075	7.8717	7.9328
		Ammecr1l	225339	6.6028	6.4588	6.4438	6.486	6.4377	6.4739	6.4593	6.4482	Ammecr1l	225339	6.4595	6.4849	6.4297	6.4521	6.4986	6.4358	6.4466
		Amn	93835	8.8867	8.3383	7.9899	7.8428	9.1191	8.09	7.9307	7.7234	Amn	93835	9.5668	8.3265	8.0717	7.9798	8.214	8.3757	8.2755
		Amotl1	75723	7.8228	8.1068	7.9239	8.2271	7.5472	8.3534	8.058	8.2297	Amotl1	75723	7.8121	8.1735	8.3529	8.1105	8.3424	8.3563	8.3778
		Amotl1	75723	7.822	8.5497	8.4597	8.4409	8.0367	8.4166	8.3613	8.7201	Amotl1	75723	7.9382	8.387	8.5195	8.3191	8.4858	8.1042	7.9538
		Amotl2	56332	6.556	6.5748	6.4344	6.4737	6.8307	6.5578	6.5921	6.5092	Amotl2	56332	6.758	6.5643	6.7542	6.5301	6.4675	6.4728	6.5127
		Ampd2	109674	8.0354	7.2043	7.2783	7.2049	7.7354	7.6529	7.1143	7.0304	Ampd2	109674	8.1018	7.3755	7.3006	7.1667	7.412	7.5057	7.3863
		Ampd3	11717	8.0397	8.0331	8.1413	8.0967	8.2598	7.9686	7.7755	8.2144	Ampd3	11717	8.1696	7.9215	7.9341	8.4771	8.3051	7.8941	8.0244
		Amph	218038	6.4159	6.4405	6.5162	6.4421	6.4326	6.4892	6.5171	6.4548	Amph	218038	6.4335	6.4826	6.4539	6.4654	6.4424	6.4533	6.4729
		Amph	218038	8.9041	9.1848	9.1046	9.2556	8.9959	9.6813	9.2783	9.2571	Amph	218038	8.7321	9.3839	9.2068	9.2821	9.4491	9.6516	9.7456
		Amph	218038	6.4292	6.5044	6.4918	6.4537	6.4525	6.6098	6.5162	6.5194	Amph	218038	6.4227	6.5318	6.6966	6.4912	6.4826	6.4352	6.4758
		Amt	434437	6.5024	6.4172	6.5021	6.4984	6.4138	6.4432	6.5039	6.4471	Amt	434437	6.4195	6.5144	6.4286	6.4356	6.4931	6.4467	6.5749
		Amy1	11722	6.4431	6.7432	6.8733	6.6284	6.4128	6.7674	6.7443	6.8129	Amy1	11722	6.4269	6.5707	6.6616	6.641	6.79	6.4991	6.6697
		Amy1	11722	6.4187	6.6977	6.8399	6.766	6.4289	6.9236	6.7589	6.7413	Amy1	11722	6.4034	6.5983	6.7264	6.6959	6.8661	6.841	6.5872
		Amy2a5	109959	6.4584	9.0533	9.2899	9.0881	6.5499	9.5108	9.1459	9.0145	Amy2a5	109959	6.443	9.0666	9.2021	9.4508	9.0896	9.303	9.0248
		Amz1	231842	6.8611	6.5055	6.4979	6.4837	6.5682	6.4552	6.5117	6.5463	Amz1	231842	6.6801	6.5363	6.4917	6.4637	6.5711	6.5421	6.6031
		Amz2	13929	8.6908	8.5924	8.5874	8.5253	8.635	8.398	8.5766	8.7935	Amz2	13929	8.5821	8.5047	8.6898	8.577	8.7528	8.7432	8.9803
		Anapc11	66156	6.4205	6.4186	6.4208	6.5262	6.5589	6.4397	6.4184	6.415	Anapc11	66156	6.4261	6.4314	6.5035	6.4421	6.4227	6.4122	6.4289
		Anapc11	66156	6.9057	6.6345	6.7116	6.725	7.0467	6.863	6.6587	6.6284	Anapc11	66156	7.2691	6.7949	6.7249	6.6595	6.7866	6.9247	6.7884
		Anapc13	69010	10.6956	10.8206	10.4997	10.47	10.6791	10.7452	10.483	10.483	Anapc13	69010	10.6268	10.6598	10.7124	10.6187	10.9438	10.6747	10.7336
		Anapc15	75430	6.4692	6.4272	6.4989	6.4324	6.4193	6.5171	6.4706	6.4716	Anapc15	75430	6.4595	6.4861	6.5712	6.4379	6.4868	6.4827	6.5577
		Anapc16	52717	9.3622	10.159	10.3698	10.0082	9.6145	10.3712	10.1971	10.0665	Anapc16	52717	9.3663	10.0696	10.2817	10.1564	10.1577	10.268	10.0934
		Anapc2	99152	8.9142	8.1117	8.1186	7.9868	8.8121	8.3688	8.2136	8.0031	Anapc2	99152	9.0386	8.1735	8.0221	8.0182	8.3564	8.3554	8.5962
		Anapc4	52206	7.5392	8.9475	8.8604	9.0078	7.4687	8.9294	8.7244	8.8118	Anapc4	52206	6.9462	8.961	8.8124	8.8532	8.6816	8.906	9.0324
		Anapc5	59008	11.0412	11.21	11.0488	10.8455	11.0711	11.0552	10.9269	10.951	Anapc5	59008	10.9887	11.052	11.1856	10.9966	10.8601	11.3985	11.0755
		Anapc5	59008	8.0823	8.2475	8.2529	8.4147	8.1305	8.3137	8.3004	7.9817	Anapc5	59008	8.0009	8.4866	8.3982	8.1617	8.3291	8.4967	8.5074
		Anapc5	59008	7.9488	7.521	7.2031	7.3372	7.8678	7.6836	7.3976	7.4456	Anapc5	59008	7.5179	7.4045	7.4664	7.455	7.6562	7.8821	7.6265
		Anapc7	56317	8.831	8.3128	8.3642	8.1444	8.798	8.3865	8.3627	8.1624	Anapc7	56317	9.0913	8.4467	8.6733	8.3312	8.2966	8.7099	8.6188
		Anapc7	56317	6.4976	6.4645	6.4755	6.4814	6.4589	6.4872	6.5344	6.4638	Anapc7	56317	6.4815	6.4601	6.4818	6.4521	6.5686	6.4564	6.4978
		Ang	11727	6.5232	6.4393	6.5343	6.4726	6.5346	6.4721	6.6102	6.4877	Ang	11727	6.5046	6.6031	6.4373	6.4733	6.4868	6.4518	6.4439
		Angel1	68737	6.9614	6.5423	6.5918	6.4984	6.8189	6.5922	6.5189	6.4638	Angel1	68737	7.0044	6.6194	6.6754	6.6765	6.4559	6.6442	6.549
		Angel2	52477	8.6124	9.6975	9.6844	9.6671	8.6742	9.5616	9.565	9.6726	Angel2	52477	8.342	9.7318	9.7085	9.5153	9.47	9.7238	9.674
		Angel2	52477	7.6892	8.6149	8.4643	8.5422	7.6757	8.5826	8.4763	8.4701	Angel2	52477	7.5865	8.5999	8.5083	8.598	8.7895	8.5705	8.6778
		Angel2	52477	6.4654	6.4418	6.4558	6.4984	6.4189	6.4537	6.4531	6.58	Angel2	52477	6.4029	6.5393	6.4748	6.4433	6.5339	6.4433	6.4923
		Angpt1	11600	6.4509	6.4824	6.4839	6.4997	6.4334	6.5171	6.4623	6.4465	Angpt1	11600	6.4243	6.4697	6.5271	6.6383	6.4263	6.4629	6.515
		Angpt2	11601	6.6609	6.9976	7.2064	7.2002	6.6247	6.942	6.8781	7.2667	Angpt2	11601	6.6272	6.9823	6.8179	7.112	6.9406	6.8096	6.8823
		Angptl2	26360	6.6094	6.4245	6.4635	6.452	6.6995	6.467	6.4693	6.4432	Angptl2	26360	6.5558	6.4515	6.4366	6.4829	6.445	6.5173	6.4848
		Angptl4	57875	8.1962	7.2276	7.0976	6.8824	7.7688	7.9365	6.9954	7.0232	Angptl4	57875	7.8121	7.2184	7.0482	7.0631	7.1978	6.8916	7.3488
		Angptl6	70726	7.8754	7.0855	7.0802	6.9431	7.9926	7.1906	7.1276	7.1582	Angptl6	70726	8.223	7.3862	7.2501	6.878	7.2805	7.2902	7.3005
		Angptl7	654812	6.6006	6.5584	6.5286	6.5722	6.4223	6.5071	6.5091	6.5834	Angptl7	654812	6.4797	6.4592	6.607	6.7201	6.4457	6.4556	6.4524
		Ank	11732	10.7096	10.8915	10.7426	10.9971	10.6797	11.0049	11.015	10.6741	Ank	11732	10.3823	10.8818	10.9341	10.6849	10.9462	11.0358	10.9632
		Ank1	11733	9.4199	9.3818	9.3857	8.9369	9.3685	9.3116	9.0951	8.8302	Ank1	11733	9.3227	9.7678	9.3526	8.8087	9.2682	9.2757	9.2053
		Ank1	11733	6.4205	6.541	6.4551	6.4695	6.4296	6.4581	6.4666	6.4716	Ank1	11733	6.5476	6.4539	6.5035	6.5116	6.472	6.4564	6.4509
		Ank2	109676	6.4025	6.4629	6.5827	6.5036	6.4135	6.4653	6.5243	6.635	Ank2	109676	6.4013	6.6966	6.7871	6.5562	6.4942	6.4335	6.4384
		Ank2	109676	6.4562	6.5557	6.482	6.4706	6.4882	6.4974	6.5721	6.4731	Ank2	109676	6.4158	6.6323	6.4767	6.5886	6.4777	6.4613	6.5138
		Ank2	109676	7.7511	10.1822	10.355	10.1523	8.1312	10.5157	10.2844	10.2809	Ank2	109676	7.5898	10.2345	10.2329	10.3059	9.996	9.8944	9.7733
		Ank2	109676	6.5057	7.178	6.8989	7.0163	6.4456	7.0722	6.993	6.9137	Ank2	109676	6.5558	7.1601	7.3164	7.2324	6.9012	7.1157	7.0214
		Ank2	109676	6.5108	7.0855	6.7991	6.961	6.4882	6.9726	6.9455	6.7957	Ank2	109676	6.4638	6.9314	7.0013	6.97	6.7325	6.6428	6.7008
		Ank2	109676	6.4014	6.4717	6.4764	6.5367	6.4107	6.4653	6.5171	6.4585	Ank2	109676	6.4419	6.4638	6.4603	6.4819	6.4194	6.4467	6.4612
		Ank2	109676	6.4584	6.8607	6.9167	6.8504	6.4445	6.8426	6.8456	7.0554	Ank2	109676	6.4944	6.7949	6.989	6.6997	6.736	6.7762	6.6079
		Ank2	109676	6.4256	6.4437	6.5	6.4152	6.4359	6.4226	6.4733	6.5073	Ank2	109676	6.4067	6.4491	6.4472	6.4427	6.4758	6.4647	6.4646
		Ank2	109676	6.4642	7.0665	6.7805	6.9774	6.5898	6.863	6.9488	6.9299	Ank2	109676	6.4227	6.9545	6.9878	7.0914	6.8202	6.835	6.7743
		Ank3	11735	6.6228	6.5571	6.4737	6.4921	6.6788	6.4902	6.498	6.4645	Ank3	11735	6.4906	6.428	6.4587	6.5152	6.5008	6.4629	6.4571
		Ank3	11735	6.4094	6.4865	6.4293	6.5322	6.455	6.5049	6.4395	6.4432	Ank3	11735	6.4062	6.4885	6.4637	6.4275	6.4186	6.4407	6.4372
		Ank3	11735	9.389	10.8522	10.7409	10.8716	9.6167	10.8404	10.9338	10.6824	Ank3	11735	9.3099	11.093	10.8964	10.8751	11.0184	11.0837	11.1416
		Ank3	11735	6.7771	6.6543	6.6448	6.5958	6.8472	6.6707	6.6841	6.5767	Ank3	11735	6.878	6.689	6.6523	6.5899	6.5661	6.6277	6.5749
		Ank3	11735	7.1939	8.6931	8.4127	8.3356	7.4089	8.1529	8.4286	7.9446	Ank3	11735	7.4077	8.2406	8.1709	8.2157	8.3186	8.2037	7.7882
		Ankfy1	11736	7.2616	7.7043	8.024	7.907	7.301	7.9407	7.8932	8.1985	Ankfy1	11736	7.0201	8.1234	7.997	8.1357	7.9419	8.0001	7.9692
		Ankhd1	108857	6.473	7.4879	7.6277	7.7653	6.5283	7.3823	7.4775	7.4584	Ankhd1	108857	6.4091	7.4141	7.4179	7.5885	7.2657	7.0787	7.047
		Ankhd1	108857	6.6766	8.0882	8.1068	8.2234	6.7404	7.769	7.9525	7.8773	Ankhd1	108857	6.4868	7.9104	7.7899	7.936	7.4985	7.578	7.3058
		Ankhd1	108857	6.4052	6.5304	6.6109	6.4884	6.4093	6.5262	6.5513	6.5519	Ankhd1	108857	6.4008	6.4803	6.4829	6.4248	6.5194	6.4848	6.4531
		Ankib1	70797	6.5287	6.4963	6.4938	6.4636	6.4971	6.5815	6.4587	6.4494	Ankib1	70797	6.4567	6.4749	6.4905	6.4335	6.5135	6.4518	6.4646
		Ankle2	71782	7.3376	8.605	8.5421	8.653	7.5138	8.7549	8.4834	8.4659	Ankle2	71782	7.3262	8.5052	8.5465	8.7221	8.1918	8.5897	8.586
		Ankle2	71782	7.3326	8.4338	8.5842	8.6807	7.4818	8.5376	8.3982	8.4134	Ankle2	71782	6.9023	8.4249	8.5574	8.4679	8.1968	8.3271	8.6363
		Ankmy2	217473	9.406	10.1355	10.1329	10.1634	9.3415	10.1833	10.0468	10.1456	Ankmy2	217473	9.0068	10.2509	10.2052	10.0618	10.5305	10.251	10.2687
		Ankmy2	217473	6.463	6.8562	6.8819	7.0851	6.5283	6.9118	6.8369	6.7087	Ankmy2	217473	6.4287	7.0122	7.0635	7.1527	6.881	7.0418	6.8023
		Ankra2	68558	6.4679	7.2722	7.0282	7.2422	6.4425	6.9669	7.0882	6.8319	Ankra2	68558	6.4227	7.1443	7.4279	6.9544	6.865	7.5191	7.0334
		Ankra2	68558	6.5091	6.4254	6.4888	6.4803	6.6504	6.5366	6.5216	6.5073	Ankra2	68558	6.4008	6.4697	6.4691	6.4671	6.4739	6.5516	6.5034
		Ankra2	68558	7.7969	7.4288	7.2964	7.3032	8.0034	7.1492	7.1488	7.0941	Ankra2	68558	8.1493	7.3289	7.4892	7.0976	6.992	7.3633	7.2866
		Ankrd10	102334	6.6878	7.3123	7.3909	7.5068	6.5996	7.2392	7.1525	7.2857	Ankrd10	102334	6.4868	7.3862	7.3262	7.2266	7.3807	7.853	7.2071
		Ankrd10	102334	7.2938	7.7078	8.0436	7.8887	7.3057	7.8017	7.7634	7.9838	Ankrd10	102334	7.3029	8.0686	7.9983	7.9126	7.9914	8.6339	8.0638
		Ankrd10	102334	6.4154	6.6225	6.5423	6.4665	6.4659	6.5148	6.5988	6.562	Ankrd10	102334	6.4195	6.5934	6.4709	6.5522	6.5278	6.9494	6.5774
		Ankrd10	102334	7.0231	7.6137	7.7958	7.7932	6.8472	7.5334	7.6213	7.6598	Ankrd10	102334	6.871	7.822	7.7562	7.6066	7.6497	8.366	7.6473
		Ankrd10	102334	6.8748	7.1931	7.5344	7.1978	6.9671	7.3431	7.4226	7.5373	Ankrd10	102334	6.7393	7.4931	7.6198	7.4439	7.5978	7.7045	7.2881
		Ankrd10	102334	6.496	6.553	6.7278	6.6842	6.4815	6.6261	6.8142	6.6991	Ankrd10	102334	6.4714	6.7533	6.8358	6.7315	6.6268	6.7471	6.6236
		Ankrd11	77087	8.6176	9.5238	9.2511	9.649	9.1561	9.2524	9.4314	9.1149	Ankrd11	77087	8.784	9.426	9.4246	9.3958	8.6793	8.7207	8.7641
		Ankrd11	77087	6.7771	6.6698	6.7558	6.725	6.7629	6.8012	6.6302	6.8378	Ankrd11	77087	6.5503	6.6688	6.8548	6.6236	6.5798	6.5667	6.5651
		Ankrd11	77087	7.2561	7.4679	7.3323	7.3619	7.1063	7.4969	7.4288	7.1624	Ankrd11	77087	7.0777	7.3459	7.1955	7.3909	7.2615	7.7091	7.5287
		Ankrd11	77087	7.2506	7.5756	7.5571	7.7899	7.2166	7.299	7.7036	7.7362	Ankrd11	77087	7.0807	7.3988	7.586	7.6121	7.2715	7.0059	6.9496
		Ankrd12	106585	6.4032	6.5202	6.6405	6.5322	6.4138	6.4892	6.5381	6.5812	Ankrd12	106585	6.3984	6.5288	6.5203	6.4955	6.4847	6.4313	6.4817
		Ankrd12	106585	6.6295	9.0078	8.7659	9.1223	7.0487	8.6789	8.8753	8.7007	Ankrd12	106585	6.7356	9.0649	8.8541	8.8957	8.7346	8.9275	8.6923
		Ankrd12	106585	9.5716	9.8551	9.5423	9.5316	10.0493	9.2627	9.6005	9.9734	Ankrd12	106585	9.9953	9.3945	9.9316	9.2577	8.8939	8.6296	8.5893
		Ankrd12	106585	6.932	10.2195	9.432	9.8139	7.1995	9.9214	9.5709	9.4103	Ankrd12	106585	6.8062	9.8876	10.3427	9.3004	9.6671	9.5144	9.2079
		Ankrd13a	68420	8.3881	8.0251	8.1965	7.9925	8.0396	8.2871	7.8563	8.0709	Ankrd13a	68420	8.4	7.8853	8.0282	8.2596	7.9563	8.0239	7.8206
		Ankrd13b	268445	8.3724	7.366	7.3074	7.3566	8.2829	7.3278	7.2614	7.2161	Ankrd13b	268445	8.5404	7.391	7.1466	7.2305	7.5372	7.6575	7.5555
		Ankrd13c	433667	6.4469	6.4784	6.4438	6.436	6.4478	6.4612	6.5316	6.4709	Ankrd13c	433667	6.4211	6.4467	6.4663	6.4604	6.443	6.5381	6.4869
		Ankrd13d	68423	8.2827	7.5884	7.3238	7.3501	8.0551	7.4878	7.4805	7.5249	Ankrd13d	68423	8.3372	7.8183	7.7721	7.5152	7.6217	7.7252	7.6034
		Ankrd17	81702	6.542	6.7564	6.8254	6.878	6.5181	6.7663	6.7992	6.9346	Ankrd17	81702	6.5321	6.7678	6.8262	6.5589	6.9096	6.9042	6.8465
		Ankrd17	81702	6.4607	6.6517	6.5677	6.559	6.4719	6.6932	6.7416	6.5257	Ankrd17	81702	6.4227	6.5643	6.7249	6.6933	6.491	6.7018	6.5663
		Ankrd17	81702	6.5897	7.4566	7.428	7.3415	6.4251	7.0784	7.0486	7.2136	Ankrd17	81702	6.7318	7.3823	7.3571	7.2506	7.3512	6.6346	7.3043
		Ankrd17	81702	6.4353	6.4316	6.4438	6.4193	6.6711	6.4566	6.4178	6.4329	Ankrd17	81702	6.473	6.4452	6.4603	6.4849	6.4249	6.421	6.428
		Ankrd24	70615	7.2069	6.6543	6.5872	6.6742	6.8588	6.6284	6.6934	6.6516	Ankrd24	70615	7.0954	6.6048	6.559	6.5777	6.8301	6.8446	6.8203
		Ankrd27	245886	6.4499	6.4793	6.438	6.4336	6.4156	6.5343	6.5363	6.4579	Ankrd27	245886	6.4085	6.4423	6.4308	6.4421	6.4615	6.4767	6.4738
		Ankrd27	245886	6.558	6.4974	6.4685	6.4758	6.4257	6.5104	6.5354	6.5268	Ankrd27	245886	6.4151	6.4984	6.4494	6.514	6.4559	6.6195	6.4978
		Ankrd28	105522	6.5008	6.5317	6.4839	6.5924	6.4953	6.6121	6.6188	6.5053	Ankrd28	105522	6.4252	6.5023	6.5136	6.4715	6.5561	6.6442	6.5186
		Ankrd31	625662	6.6138	6.6158	6.5	6.6215	6.5922	6.5744	6.5419	6.4931	Ankrd31	625662	6.6105	6.6735	6.6227	6.5859	6.6354	6.5421	6.5737
		Ankrd32	105377	6.4284	6.4476	6.458	6.4243	6.4207	6.4364	6.4635	6.5174	Ankrd32	105377	6.4355	6.4984	6.4951	6.5326	6.4158	6.4621	6.4408
		Ankrd32	105377	6.4489	6.4268	6.4297	6.458	6.4119	6.4375	6.4217	6.5194	Ankrd32	105377	6.5025	6.4416	6.4516	6.4493	6.4492	6.4427	6.4215
		Ankrd34a	545554	7.5945	6.7432	6.6797	6.6523	7.315	6.5933	6.6454	6.7087	Ankrd34a	545554	7.4993	6.792	6.7913	6.5953	6.7729	6.796	6.7391
		Ankrd34b	218440	6.4143	6.6265	6.6437	6.5705	6.418	6.6051	6.6737	6.6384	Ankrd34b	218440	6.4541	6.6483	6.6117	6.6476	6.7101	6.6672	6.6639
		Ankrd35	213121	6.4743	6.4813	6.4611	6.4197	6.5026	6.4509	6.5039	6.4724	Ankrd35	213121	6.4595	6.4687	6.4547	6.4289	6.4666	6.5368	6.5367
		Ankrd35	213121	7.0334	6.6185	6.6186	6.6215	6.5026	6.656	6.7213	6.645	Ankrd35	213121	6.9853	6.6843	6.9221	6.6933	6.7843	6.5778	6.8681
		Ankrd37	654824	7.5673	7.5006	7.4986	7.2932	7.5113	7.585	7.6465	7.5284	Ankrd37	654824	7.7986	7.3588	7.5556	7.2611	7.2296	7.1917	7.2241
		Ankrd39	109346	8.2016	7.6277	7.5239	7.4288	7.9064	7.8052	7.4799	7.5366	Ankrd39	109346	7.8146	7.4767	7.5091	7.4032	7.6949	7.5579	7.7368
		Ankrd40	71452	8.9326	7.9407	7.7037	7.6431	8.6504	7.8423	7.8592	7.8012	Ankrd40	71452	8.6884	8.263	7.8241	7.6221	8.0573	8.1696	8.3022
		Ankrd40	71452	7.3626	7.0985	6.8089	6.8282	7.51	6.8771	6.9159	6.9859	Ankrd40	71452	7.5468	7.0072	6.8588	6.8104	6.9721	6.9042	7.0873
		Ankrd40	71452	7.2084	6.6319	6.7508	6.5907	6.6918	6.5366	6.5788	6.669	Ankrd40	71452	7.1548	6.6797	6.6708	6.6595	6.7683	6.625	6.6674
		Ankrd46	68839	8.9342	9.0927	9.3522	9.1983	8.8282	9.3032	9.0055	8.9853	Ankrd46	68839	8.6803	9.3737	8.9234	9.0746	8.9899	9.1931	8.9128
		Ankrd49	56503	7.0602	8.5091	8.5154	8.5709	7.1431	8.317	8.4594	8.644	Ankrd49	56503	7.163	8.3439	8.5587	8.3686	8.5731	8.2634	8.2743
		Ankrd50	99696	7.0734	6.9412	6.7538	6.9679	7.3041	6.9679	6.8739	6.8447	Ankrd50	99696	7.0954	6.9249	6.7941	6.8403	6.9771	7.1557	7.0642
		Ankrd52	237615	6.473	6.4411	6.4848	6.5705	6.5849	6.4263	6.4494	6.453	Ankrd52	237615	6.473	6.4499	6.4163	6.4596	6.4374	6.4335	6.4219
		Ankrd54	223690	7.3502	6.5858	6.57	6.6641	7.3948	6.6376	6.5569	6.6991	Ankrd54	223690	7.8465	6.7864	6.8026	6.6778	6.7207	6.7861	6.672
		Ankrd54	223690	7.2832	6.6049	6.562	6.5367	7.0188	6.6004	6.5216	6.7434	Ankrd54	223690	7.1184	6.4984	6.562	6.6276	6.5182	6.5973	6.5897
		Ankrd54	223690	8.3994	7.3583	7.3538	7.3863	8.739	7.501	7.4533	7.4311	Ankrd54	223690	8.9373	7.5066	7.5754	7.6604	7.4595	7.7682	7.5549
		Ankrd6	140577	6.4469	6.6398	6.6703	6.4716	6.4766	6.6887	6.614	6.5225	Ankrd6	140577	6.4235	6.6129	6.5681	6.6102	6.4997	6.742	6.7008
		Ankrd6	140577	6.4292	6.4564	6.5608	6.5291	6.4217	6.5495	6.4922	6.4506	Ankrd6	140577	6.4397	6.4556	6.4373	6.477	6.4899	6.4467	6.4402
		Ankrd6	140577	6.8551	7.7376	7.6085	7.7768	6.8726	7.6718	7.8264	7.6042	Ankrd6	140577	7.017	7.6629	7.6889	7.7817	7.6709	7.8728	7.7217
		Ankrd6	140577	6.5324	6.579	6.634	6.5574	6.4882	6.701	6.6737	6.5397	Ankrd6	140577	6.4747	6.6113	6.4963	6.5314	6.5327	6.8242	6.7458
		Ankrd61	66729	6.4263	6.4865	6.5712	6.448	6.4425	6.546	6.518	6.4818	Ankrd61	66729	6.4567	6.5983	6.484	6.4988	6.4806	6.5288	6.5502
		Anks1	224650	8.0354	7.1309	7.0732	7.1631	7.9114	7.3454	7.118	7.2014	Anks1	224650	8.1059	7.2494	6.9865	7.112	7.3606	7.45	7.2209
		Anks3	72615	7.0384	6.7323	6.7298	6.8445	7.095	6.9764	6.7859	6.8189	Anks3	72615	7.274	6.8558	6.7498	6.9432	7.0225	7.1354	7.066
		Anks3	72615	6.5519	6.4129	6.4293	6.4081	6.475	6.4523	6.4448	6.4659	Anks3	72615	6.6479	6.4523	6.4508	6.4629	6.438	6.4488	6.4869
		Anks3	72615	8.628	8.5124	8.8117	8.5376	8.6307	8.8324	8.459	8.5593	Anks3	72615	8.6045	8.7772	8.7145	8.8755	8.8702	8.9905	9.0228
		Anks6	75691	7.0197	6.8551	6.6787	6.6941	6.8657	6.9313	6.8019	6.7034	Anks6	75691	7.1926	6.9823	6.7026	6.8104	6.9891	6.9393	6.8721
		Anks6	75691	6.7407	6.7077	6.7459	6.6557	6.8284	6.5685	6.4699	6.7287	Anks6	75691	6.5201	6.4933	6.6845	6.7327	6.6452	6.6618	6.6604
		Ankub1	242037	6.4277	6.533	6.4711	6.6284	6.5477	6.4757	6.4906	6.6852	Ankub1	242037	6.4815	6.4921	6.4999	6.6502	6.5412	6.4691	6.586
		Ankzf1	52231	6.9171	6.9337	6.9195	6.9278	6.7654	7.1251	6.9017	6.9692	Ankzf1	52231	6.6272	7.1466	6.8562	7.1557	7.1847	7.1907	7.2054
		Ankzf1	52231	7.0519	7.0604	6.9529	6.8665	7.0066	7.0009	7.0159	7.0223	Ankzf1	52231	6.7356	6.9481	7.0588	7.1457	7.2565	7.1889	7.0767
		Ankzf1	52231	6.9095	6.7636	6.7248	6.6044	6.6071	6.5886	6.6653	6.5981	Ankzf1	52231	6.9023	6.7238	6.6476	6.5994	6.7207	6.5626	6.7122
		Anln	68743	6.8432	8.7064	8.7794	9.1234	6.9586	9.4011	9.0577	8.9406	Anln	68743	6.8954	8.6543	8.782	9.0039	8.6073	8.8281	9.3664
		Anln	68743	6.4329	6.5544	6.5906	6.7023	6.4576	6.7021	6.7111	6.6417	Anln	68743	6.4925	6.6339	6.6585	6.5022	6.491	6.4604	6.7077
		Ano10	102566	7.8428	7.1201	7.0451	7.2283	7.9848	7.273	7.1777	7.059	Ano10	102566	7.8266	7.2388	7.1805	7.0715	7.1574	7.3723	7.3555
		Ano2	243634	6.8826	6.8255	6.7864	6.6759	6.8495	6.6628	6.7195	6.7475	Ano2	243634	6.4887	6.7489	6.6646	6.5764	6.898	6.9122	6.5835
		Ano4	320091	6.4573	6.7237	6.6263	6.5414	6.4386	6.7318	6.8352	6.6734	Ano4	320091	6.4187	6.6936	6.7026	6.6048	6.6622	6.7762	6.8619
		Ano4	320091	6.8188	7.6203	7.5239	7.5764	6.8495	7.8023	7.7224	7.6819	Ano4	320091	6.7207	7.6831	7.6911	7.4753	7.5613	7.923	7.9528
		Ano6	105722	6.4361	6.4201	6.4898	6.4825	6.4734	6.4523	6.4706	6.4319	Ano6	105722	6.4747	6.5532	6.4411	6.4252	6.4417	6.5931	6.4516
		Anp32a	11737	9.4477	10.6925	10.7335	10.7263	9.5291	10.7364	10.5268	10.3754	Anp32a	11737	9.313	10.6622	10.6894	10.3206	10.649	10.7066	10.7825
		Anp32a	11737	6.8351	7.5672	7.3098	7.3501	7.0328	7.4417	7.5896	7.6166	Anp32a	11737	7.0508	7.5147	7.6419	7.3678	7.5274	7.1991	7.5549
		Anp32a	11737	6.8411	7.9701	7.925	7.7727	6.8657	7.6954	7.7835	7.5243	Anp32a	11737	6.8172	7.7856	7.8904	7.8006	7.8115	7.8981	7.8223
		Anp32e	66471	7.3502	8.9696	8.9459	8.8913	7.4406	9.009	8.9541	9.0883	Anp32e	66471	6.9528	8.9945	8.8454	8.7292	9.0822	8.9839	8.9433
		Anp32e	66471	6.4757	6.4637	6.4693	6.4386	6.4189	6.4456	6.4706	6.486	Anp32e	66471	6.4158	6.4592	6.4646	6.4385	6.4492	6.5462	6.4555
		Anpep	16790	6.8147	6.462	6.5053	6.7566	6.7072	6.4804	6.5969	6.6372	Anpep	16790	6.9462	6.5076	6.5072	6.6021	6.5031	6.5987	6.4487
		Antxr1	69538	6.745	6.863	6.9685	6.7314	6.6944	6.7577	6.8239	6.9506	Antxr1	69538	6.839	6.7849	6.8385	6.7036	6.8596	6.7547	6.8813
		Antxr1	69538	6.4976	6.6737	6.7717	6.999	6.7098	6.8127	6.8933	6.8556	Antxr1	69538	6.4278	6.7634	6.8548	6.7553	6.7809	6.7471	6.8752
		Antxr2	71914	6.4081	6.5423	6.6086	6.5036	6.4138	6.5803	6.5391	6.4746	Antxr2	71914	6.4123	6.4416	6.485	6.5238	6.4787	6.488	6.4838
		Anxa11	11744	6.5178	6.4952	6.4306	6.5247	6.5636	6.4397	6.556	6.5112	Anxa11	11744	6.4653	6.5393	6.4404	6.477	6.4443	6.4664	6.4563
		Anxa11	11744	9.5232	8.4994	8.6585	8.7907	9.1053	8.8155	8.5902	9.1322	Anxa11	11744	9.4173	8.5203	8.6599	8.5705	8.5784	8.8394	8.6049
		Anxa2	12306	9.6301	9.2267	9.8056	9.89	9.7677	9.6296	9.6483	10.1268	Anxa2	12306	9.6948	9.2546	9.6071	10.0102	8.7994	9.0695	8.8645
		Anxa3	11745	7.5623	8.6428	9.5457	9.8495	7.8048	8.5805	9.065	9.6134	Anxa3	11745	7.4955	8.6517	8.7752	10.0645	8.1945	8.6965	8.3424
		Anxa3	11745	7.1658	8.4232	8.9434	9.5952	7.6005	8.6106	8.7555	9.2359	Anxa3	11745	6.9789	8.2969	8.5226	9.6565	7.9051	8.2746	8.1532
		Anxa4	11746	6.4489	6.4132	6.4288	6.4791	6.4198	6.5614	6.489	6.5268	Anxa4	11746	6.4165	6.5424	6.462	6.5022	6.4574	6.4261	6.4308
		Anxa4	11746	6.4692	6.5639	6.6952	6.7472	6.4537	6.5093	6.5855	6.6927	Anxa4	11746	6.4567	6.4792	6.5712	6.832	6.5135	6.5086	6.5092
		Anxa5	11747	9.9212	9.795	9.4304	9.7846	9.9942	9.879	9.8131	9.9086	Anxa5	11747	9.709	9.895	9.9857	10.1306	9.751	9.846	9.9347
		Anxa6	11749	10.4306	10.019	9.6973	9.67	10.4601	10.1059	9.9847	9.7424	Anxa6	11749	10.4025	9.8735	9.6071	9.8953	9.9134	10.0898	10.0681
		Anxa6	11749	6.4519	6.6063	6.5677	6.8592	6.8165	6.6098	6.6878	6.4566	Anxa6	11749	6.4454	6.6499	6.4951	6.5669	6.5339	6.4806	6.597
		Anxa7	11750	6.4562	6.5544	6.5446	6.6284	6.5045	6.5193	6.5171	6.486	Anxa7	11750	6.4964	6.5723	6.5758	6.6034	6.5922	6.5502	6.5222
		Anxa7	11750	6.4422	6.4708	6.4397	6.4318	6.4088	6.4195	6.4231	6.5289	Anxa7	11750	6.4252	6.4234	6.4999	6.4415	6.5266	6.5394	6.5174
		Anxa7	11750	6.4353	6.5357	6.6208	6.589	6.4135	6.5205	6.4754	6.5063	Anxa7	11750	6.4541	6.4728	6.7411	6.5128	6.6293	6.5224	6.5848
		Anxa9	71790	6.4299	6.4735	6.4339	6.4685	6.4798	6.4233	6.4719	6.5332	Anxa9	71790	6.4243	6.5454	6.4292	6.4427	6.4258	6.4613	6.4339
		Aoah	27052	6.4211	6.4337	6.5331	6.5398	6.4203	6.4354	6.4154	6.4314	Aoah	27052	6.4297	6.428	6.4331	6.4966	6.4249	6.4219	6.4162
		Aoc1	76507	6.546	6.425	6.4611	6.4758	6.6171	6.4785	6.4761	6.4949	Aoc1	76507	6.5296	6.4402	6.515	6.4536	6.4536	6.4837	6.4289
		Aoc2	237940	6.4573	6.4708	6.4463	6.4248	6.416	6.4748	6.4484	6.4625	Aoc2	237940	6.4365	6.4728	6.4114	6.4304	6.5302	6.4136	6.4254
		Aoc3	11754	6.8188	6.4549	6.4928	6.4248	6.4525	6.4463	6.4623	6.4843	Aoc3	11754	6.511	6.4452	6.553	6.4135	6.4847	6.6578	6.5294
		Aox1	11761	6.4123	6.4897	6.4276	6.5367	6.4935	6.462	6.4304	6.4673	Aox1	11761	6.5248	6.427	6.4646	6.4453	6.424	6.4621	6.4516
		Aox3	71724	6.5041	6.6902	6.5527	6.5975	6.5201	6.5649	6.5428	6.5519	Aox3	71724	6.4098	6.5517	6.4458	6.666	6.5042	6.6806	6.4945
		Ap1ar	211556	9.174	10.7058	10.3984	10.5683	9.2175	10.415	10.5341	10.4265	Ap1ar	211556	8.7989	10.6255	10.4471	10.4765	10.487	10.6632	10.8085
		Ap1ar	211556	6.4422	6.7151	6.6512	6.5367	6.4193	6.6887	6.6869	6.6083	Ap1ar	211556	6.4278	6.6435	6.6906	6.6516	6.6574	6.7317	6.6985
		Ap1b1	11764	10.9703	10.7935	10.7738	10.9346	11.3753	11.1001	10.781	10.4551	Ap1b1	11764	11.3784	10.8214	10.9352	10.7875	11.0605	10.9939	10.7398
		Ap1g1	11765	6.4199	6.537	6.5689	6.4737	6.5659	6.5697	6.5874	6.5947	Ap1g1	11765	6.4609	6.4759	6.4646	6.547	6.5123	6.5862	6.5127
		Ap1g1	11765	7.4483	7.6625	8.1433	7.6269	7.6254	7.8785	7.8587	7.8082	Ap1g1	11765	7.3756	7.8647	7.8207	7.8495	7.6792	7.9629	7.8725
		Ap1g2	11766	9.0923	8.8069	8.5184	8.5166	8.9108	8.9401	8.7391	8.2608	Ap1g2	11766	8.9404	8.9027	8.6227	8.5117	8.4733	8.8769	8.9314
		Ap1g2	11766	6.7298	6.5317	6.5631	6.4884	6.8839	6.4922	6.5372	6.7045	Ap1g2	11766	6.9295	6.5788	6.5866	6.6396	6.586	6.6098	6.665
		Ap1m1	11767	9.4638	8.5407	8.7981	8.6788	9.4353	8.8185	8.7957	8.6243	Ap1m1	11767	9.5058	8.9432	8.815	8.8847	9.0008	8.9967	9.038
		Ap1m1	11767	7.813	6.9829	6.8186	6.9095	7.3616	7.1603	6.8395	6.9384	Ap1m1	11767	7.7417	6.8625	6.9641	6.7465	7.0302	7.0808	6.9447
		Ap1m2	11768	6.5854	6.5304	6.4344	6.436	6.5499	6.4678	6.4641	6.4374	Ap1m2	11768	6.4797	6.4326	6.5243	6.4645	6.4559	6.4281	6.4414
		Ap1m2	11768	6.5287	6.449	6.4529	6.4367	6.5589	6.4482	6.5082	6.4494	Ap1m2	11768	6.4541	6.4376	6.4595	6.4565	6.5158	6.4185	6.439
		Ap1s1	11769	9.8729	8.4387	8.5049	8.7193	9.6904	8.6319	8.5923	8.4308	Ap1s1	11769	9.5543	8.5901	8.5416	8.3671	8.6852	8.7522	8.7278
		Ap1s1	11769	9.6098	8.7685	8.3145	8.3517	9.6873	8.4228	8.5641	8.4593	Ap1s1	11769	9.5308	8.6727	8.605	8.1006	8.6084	8.7116	8.7397
		Ap1s1	11769	9.0021	7.9873	7.9524	7.9592	8.9156	7.878	7.9917	7.7167	Ap1s1	11769	8.8975	7.756	7.9036	7.4745	8.0277	7.8184	7.9523
		Ap1s3	252903	6.4217	6.4353	6.4676	6.4193	6.4172	6.4552	6.4419	6.4802	Ap1s3	252903	6.4085	6.5049	6.4628	6.5404	6.4374	6.4256	6.416
		Ap2a1	11771	10.4327	9.2798	8.9412	9.2121	10.5914	9.3173	9.2854	9.4295	Ap2a1	11771	10.6379	9.4525	9.4935	9.4311	9.3639	9.5094	9.4002
		Ap2a1	11771	9.6138	8.3032	8.1254	8.3454	9.5151	8.2067	8.2961	8.523	Ap2a1	11771	9.8495	8.3381	8.22	8.2601	8.4175	8.5831	8.4529
		Ap2a2	11772	9.8294	9.0964	9.121	8.9808	9.9502	9.3188	8.9994	9.206	Ap2a2	11772	9.8588	9.4236	9.2879	9.0095	9.1939	9.5278	9.2191
		Ap2b1	71770	10.2157	9.905	10.2724	10.2798	10.1864	10.0264	10.0816	10.3305	Ap2b1	71770	10.1234	10.0489	10.2161	10.1909	10.2669	10.196	10.1008
		Ap2b1	71770	6.6945	6.666	6.7339	6.5639	6.5682	6.8589	6.8089	6.6217	Ap2b1	71770	6.6306	6.6997	6.6101	6.8391	6.6982	6.7484	6.7201
		Ap2b1	71770	6.9918	6.9871	6.926	6.8088	6.8069	6.8426	6.8747	6.8209	Ap2b1	71770	6.7803	6.9443	6.7899	6.9499	6.9416	7.0908	6.9281
		Ap2b1	71770	6.7835	6.594	6.7717	6.6557	6.8401	6.6548	6.8361	6.6161	Ap2b1	71770	6.6444	6.7238	6.8426	6.7214	6.7672	7.0229	6.8203
		Ap2m1	11773	10.9161	10.6401	10.5976	10.4351	11.1588	10.5271	10.5168	10.5789	Ap2m1	11773	11.1762	10.5919	10.8375	10.5633	10.9157	10.7506	10.6845
		Ap2s1	232910	11.9134	11.1371	10.854	10.8254	11.7619	11.1708	10.8636	11.0818	Ap2s1	232910	11.8523	11.0213	11.1841	11.0588	11.1928	11.2311	11.2771
		Ap2s1	232910	8.8721	7.7963	7.6144	7.6502	8.7214	7.9733	7.6378	7.69	Ap2s1	232910	9.1538	7.7697	7.7017	7.6927	7.8517	8.006	8.1352
		Ap2s1	232910	11.5278	10.4958	10.2024	10.2956	11.5515	10.7133	10.3019	10.6166	Ap2s1	232910	11.5765	10.4409	10.5706	10.518	10.5343	10.6721	10.7629
		Ap3b1	11774	6.558	6.5968	6.6671	6.7629	6.4703	6.7981	6.6643	6.7203	Ap3b1	11774	6.4925	6.6194	6.485	6.5913	6.6549	6.7394	6.6825
		Ap3b1	11774	6.5074	6.7164	6.7795	6.8133	6.5521	6.6028	6.725	6.7866	Ap3b1	11774	6.4797	6.7042	6.6445	6.7652	6.8057	6.8446	6.665
		Ap3b2	11775	9.2097	8.2355	8.2493	8.0322	9.095	8.4028	8.3654	8.1082	Ap3b2	11775	9.2889	8.4098	8.1492	8.1634	8.3144	8.4315	8.3744
		Ap3b2	11775	10.7533	9.8777	9.7574	9.9265	10.654	10.0488	9.814	9.8511	Ap3b2	11775	11.0063	10.0143	9.8982	9.8902	10.294	10.4008	10.2272
		Ap3d1	11776	9.9849	9.0708	9.3322	9.5556	9.909	9.5195	9.3169	9.4778	Ap3d1	11776	9.8395	9.4443	9.129	9.3938	9.3092	9.5274	9.2035
		Ap3m1	55946	6.4667	7.0665	7.0112	7.0242	6.4467	7.1146	7.2187	7.1989	Ap3m1	55946	6.4554	7.1977	7.2613	7.0652	7.0751	7.0868	7.1119
		Ap3m2	64933	6.6541	6.4855	6.4928	6.4971	6.5283	6.4438	6.4419	6.4638	Ap3m2	64933	6.6137	6.4565	6.5203	6.4849	6.54	6.4923	6.5367
		Ap3m2	64933	9.8353	9.9947	9.9351	9.9383	9.7046	10.1579	10.0137	9.9124	Ap3m2	64933	9.7063	10.0518	10.1489	9.9776	10.0702	10.3196	10.3027
		Ap3s2	11778	6.7536	6.4519	6.5184	6.4324	6.5777	6.5495	6.6245	6.5153	Ap3s2	11778	6.478	6.5723	6.5243	6.4486	6.5194	6.6222	6.5897
		Ap3s2	11778	8.6588	7.9504	7.8614	7.9584	8.6219	8.1603	7.9691	7.936	Ap3s2	11778	8.8243	8.0331	8.0124	7.8542	8.1881	8.1319	8.0437
		Ap4b1	67489	7.7876	7.6867	7.7577	7.4881	7.4311	7.9852	7.683	7.9457	Ap4b1	67489	8.0424	7.667	7.6926	7.6702	7.8725	7.9458	8.0277
		Ap4e1	108011	6.4292	6.7612	6.6426	6.7456	6.4589	6.7076	6.7028	6.7182	Ap4e1	108011	6.4195	6.5869	6.8206	6.5723	6.6827	6.6899	6.6985
		Ap4m1	11781	6.6429	6.7396	6.6042	6.789	6.6324	6.7918	6.5693	6.5486	Ap4m1	11781	6.6039	6.5885	6.7041	6.6647	6.6194	6.4991	6.7156
		Ap4m1	11781	6.831	6.4813	6.532	6.5306	6.5454	6.7383	6.4938	6.4949	Ap4m1	11781	6.7655	6.621	6.4628	6.5629	6.5598	6.5341	6.5441
		Ap4m1	11781	7.5623	6.9712	6.9363	7.003	7.2132	7.0605	6.8908	6.7277	Ap4m1	11781	7.1212	6.88	6.8948	7.0599	6.9096	6.8823	7.0389
		Ap4s1	11782	9.7201	10.7964	10.7956	10.6678	9.5446	10.8777	10.9601	10.68	Ap4s1	11782	9.3507	10.827	10.8191	10.563	11.0241	10.8982	10.8386
		Ap5b1	381201	7.3772	6.793	6.7825	6.7282	7.1664	6.7991	6.8525	6.6798	Ap5b1	381201	7.4367	6.6766	6.6966	6.826	6.7136	6.7973	6.9272
		Ap5b1	381201	6.7188	6.4941	6.4918	6.4655	6.7149	6.4489	6.4242	6.4448	Ap5b1	381201	6.8245	6.4326	6.4672	6.5589	6.4767	6.4719	6.521
		Ap5s1	69596	9.0864	8.1215	7.8429	7.8198	9.0086	7.9919	7.9067	7.8216	Ap5s1	69596	9.2619	7.434	8.2	7.9113	8.1427	8.2223	8.2239
		Apaf1	11783	6.8147	8.233	7.8382	8.1665	7.4033	8.1571	7.8501	7.5596	Apaf1	11783	7.1155	8.0953	7.792	8.07	7.5695	7.8895	7.8255
		Apaf1	11783	6.4108	6.5612	6.5118	6.5873	6.4113	6.5216	6.4858	6.44	Apaf1	11783	6.3975	6.4997	6.423	6.4933	6.491	6.5198	6.6212
		Apaf1	11783	6.8512	8.0804	7.5461	8.1806	7.3877	8.0705	7.526	7.421	Apaf1	11783	7.152	7.8831	7.5253	7.795	7.4285	7.6743	7.7431
		Apba1	319924	6.5519	6.6009	6.5343	6.4921	6.6478	6.4804	6.574	6.5891	Apba1	319924	6.6409	6.6672	6.4719	6.5391	6.5242	6.6153	6.6164
		Apba2	11784	8.3196	8.447	7.7874	8.2554	8.3893	8.3873	8.3381	8.2621	Apba2	11784	8.3787	8.3136	8.2722	8.1729	8.1399	8.3558	8.1138
		Apba2	11784	8.5132	8.0159	7.7832	7.6976	8.5112	8.0384	7.744	7.738	Apba2	11784	8.4751	7.9236	7.9778	7.6979	8.0438	8.2398	8.1593
		Apba3	57267	8.0829	7.3271	7.0793	7.0863	7.9427	7.1146	7.1633	7.3443	Apba3	57267	8.1141	7.3076	7.067	7.2266	7.2715	7.3466	7.3309
		Apbb1	11785	11.7936	11.512	11.2758	10.8156	12.1765	10.7129	11.436	10.5317	Apbb1	11785	11.894	10.9311	11.0087	11.3507	10.8362	11.0057	10.9068
		Apbb1	11785	6.9	6.5396	6.5354	6.448	6.5636	6.5216	6.5485	6.4645	Apbb1	11785	6.6911	6.4873	6.4872	6.4479	6.5437	6.4946	6.5404
		Apbb1ip	54519	6.5479	6.4793	6.5129	6.5606	6.4989	6.4842	6.5503	6.4986	Apbb1ip	54519	6.4454	6.4647	6.4603	6.633	6.4606	6.437	6.4797
		Apbb1ip	54519	6.5962	6.5344	6.5446	6.5574	6.5432	6.5148	6.6445	6.5778	Apbb1ip	54519	6.6105	6.4849	6.5742	6.5886	6.4953	6.5198	6.5343
		Apbb1ip	54519	6.4029	6.4233	6.5286	6.5174	6.4865	6.4833	6.5171	6.5812	Apbb1ip	54519	6.4797	6.4275	6.4255	6.6436	6.4551	6.4991	6.4673
		Apbb2	11787	8.0817	8.5538	8.3646	8.4025	8.2471	8.4291	8.4478	8.2813	Apbb2	11787	8.154	8.4264	8.3514	8.2087	8.0292	8.145	8.2189
		Apbb3	225372	7.2964	6.9818	6.9363	6.613	7.2853	6.7981	6.6671	6.7988	Apbb3	225372	7.3972	6.9596	6.8961	6.6765	6.92	6.8278	7.0297
		Apc	11789	6.4077	6.7408	6.6994	6.7629	6.4149	6.8085	6.8619	6.9506	Apc	11789	6.4085	6.7991	6.7757	6.9285	6.6958	6.9703	6.8752
		Apc2	23805	7.5102	6.8266	6.7667	6.5839	7.3226	6.8344	6.8824	6.8703	Apc2	23805	7.7629	6.7327	6.7323	6.7676	6.7511	6.8506	6.8568
		Apcdd1	494504	7.0734	6.7588	6.8147	6.7737	6.988	6.4985	6.7416	6.763	Apcdd1	494504	6.9561	6.7547	6.6523	6.5213	6.7148	6.6938	6.6164
		Apcdd1	494504	7.6126	7.2568	6.7835	7.062	7.4883	7.0847	7.2797	7.1165	Apcdd1	494504	7.0718	7.2065	7.1017	6.9954	7.114	7.277	7.0749
		Apeh	235606	10.4973	9.6036	9.5723	9.3579	10.3312	9.6935	9.6693	9.615	Apeh	235606	10.725	9.9165	9.7607	9.8437	9.7307	9.8266	9.7684
		Apex1	11792	7.4187	6.8151	6.7548	6.7314	7.3482	6.9108	6.8089	6.8368	Apex1	11792	7.1493	6.746	6.7941	6.6621	6.7798	6.6991	6.8266
		Aph1a	226548	7.7559	7.1732	6.9167	7.109	7.6108	7.2982	7.0677	7.0949	Aph1a	226548	7.8614	7.039	7.0037	6.9488	7.1313	7.0878	7.1136
		Aph1a	226548	7.7372	7.4411	7.3886	7.2295	7.7591	7.1518	7.1827	6.945	Aph1a	226548	7.5379	7.089	6.9691	7.1396	7.0283	6.801	7.1266
		Aph1b	208117	6.8729	7.9855	8.0786	7.7207	6.9393	7.9985	8.0627	7.959	Aph1b	208117	6.8639	7.8168	7.9029	7.646	7.8522	7.772	7.8524
		Aph1c	68318	6.4154	6.4974	6.6307	6.436	6.4467	6.4386	6.4489	6.4573	Aph1c	68318	6.4158	6.5062	6.4221	6.4309	6.4499	6.4588	6.4758
		Api5	11800	6.4431	6.5666	6.5458	6.448	6.4766	6.6203	6.5693	6.4762	Api5	11800	6.4123	6.5532	6.556	6.4715	6.5487	6.5186	6.6379
		Apip	56369	6.6452	6.5396	6.4627	6.4758	6.5102	6.4463	6.4391	6.4426	Apip	56369	6.4278	6.4249	6.4417	6.4214	6.4582	6.4503	6.4673
		Apip	56369	7.0635	7.2053	7.0793	7.1412	6.9922	7.189	7.1503	6.9757	Apip	56369	6.7169	7.2238	7.1176	7.0945	6.9189	7.146	7.2592
		Apip	56369	6.4798	6.5357	6.6724	6.4504	6.5849	6.6342	6.6359	6.6026	Apip	56369	6.6374	6.5378	6.6085	6.5045	6.6096	6.5381	6.6152
		Apitd1	69928	7.5463	6.8232	7.0121	6.9828	7.2466	6.9783	7.0532	7.0456	Apitd1	69928	7.4841	6.876	7.0243	7.0966	6.8531	6.9225	7.1326
		Aplf	72103	7.0435	6.8381	6.8942	6.7921	7.0147	6.821	6.8841	6.9365	Aplf	72103	6.8885	6.8598	6.8179	6.7478	7.0476	6.8553	6.9024
		Aplp1	11803	11.2967	10.2694	9.9813	10.036	11.3309	9.8117	10.0666	10.0193	Aplp1	11803	11.3136	10.1415	10.0168	9.9747	10.0012	10.1563	10.1741
		Aplp2	11804	11.6688	12.1536	12.2189	12.1153	11.7227	12.4178	12.0194	11.6409	Aplp2	11804	11.2999	12.28	11.9779	12.1366	12.2083	12.2398	12.3162
		Aplp2	11804	6.7166	7.0164	7.114	7.1848	6.5659	6.9138	6.9946	7.0241	Aplp2	11804	6.5321	7.1135	7.1288	6.8977	7.1331	6.9157	6.9467
		Apmap	71881	9.1185	10.1154	9.8909	9.8225	9.2108	9.8464	10.0551	9.7265	Apmap	71881	8.8715	10.0787	9.8081	10.0076	9.7195	9.9259	10.0858
		Apoa1	11806	6.5381	6.4997	6.7528	6.5383	6.72	6.6434	6.5522	6.553	Apoa1	11806	6.8172	6.5788	6.6981	6.4944	6.7065	6.6605	6.6224
		Apoa1bp	246703	10.7617	9.7747	9.8057	9.8022	10.703	9.839	9.7327	9.8306	Apoa1bp	246703	10.8393	9.8744	9.8247	9.8871	9.7311	9.8712	10.1143
		Apoa1bp	246703	8.5266	7.6115	7.738	7.594	8.465	7.7175	7.5794	7.5731	Apoa1bp	246703	8.856	7.7811	7.857	7.5925	7.5851	7.6474	7.7765
		Apobec1	11810	6.5984	6.7884	7.1832	7.5357	6.7529	6.865	7.1712	7.593	Apobec1	11810	6.6984	6.6782	7.3901	8.3809	6.5511	6.6126	6.6859
		Apobec3	80287	6.4812	6.4541	6.4676	6.4769	6.4467	6.5082	6.4581	6.5153	Apobec3	80287	6.4763	6.4499	6.4818	6.5225	6.4758	6.4276	6.425
		Apobr	171504	7.3723	6.458	6.5366	6.5574	6.6197	6.6063	6.6378	6.8556	Apobr	171504	6.5912	6.5117	6.4987	6.7023	6.4942	6.6618	6.8496
		Apobr	171504	6.8865	6.425	6.4354	6.516	6.5201	6.4559	6.4453	6.4995	Apobr	171504	6.5155	6.4297	6.4185	6.4565	6.447	6.4629	6.4989
		Apoc1	11812	8.3608	7.0855	7.5218	7.6811	8.9631	7.7831	7.7083	7.4896	Apoc1	11812	8.1797	7.6083	7.248	7.5751	7.6607	7.0757	7.6449
		Apoc1	11812	7.3964	6.6851	6.9242	6.8606	7.8476	6.9449	6.8942	6.735	Apoc1	11812	7.2617	6.849	6.7743	6.9711	6.8113	6.7252	7.0047
		Apoc2	11813	6.4743	6.4519	6.4397	6.4348	6.4088	6.4444	6.4377	6.4645	Apoc2	11813	6.4158	6.4402	6.4342	6.4453	6.4249	6.458	6.5416
		Apoc2	11813	6.5143	6.502	6.4848	6.6215	6.5432	6.5851	6.4769	6.4895	Apoc2	11813	6.5346	6.5103	6.5866	6.7353	6.6083	6.5917	6.665
		Apoc3	11814	6.7254	6.4813	6.4746	6.559	6.8331	6.5578	6.4726	6.5184	Apoc3	11814	6.7803	6.5215	6.5085	6.4809	6.4899	6.5475	6.5258
		Apoe	11816	11.547	10.7221	10.4133	10.6112	11.1907	10.9916	10.7565	10.8134	Apoe	11816	11.3335	10.796	10.8079	10.8884	10.7482	10.8677	10.6813
		Apof	103161	6.4798	6.5079	6.5162	6.4909	6.6046	6.4943	6.4761	6.6261	Apof	103161	6.4747	6.4548	6.6038	6.5456	6.4675	6.4858	6.4555
		Apoo	68316	6.4459	6.5177	6.4349	6.44	6.411	6.4943	6.441	6.4384	Apoo	68316	6.4528	6.4332	6.4444	6.4809	6.4392	6.4401	6.5539
		Apopt1	68020	7.0585	6.5079	6.5985	6.5639	7.0527	6.5448	6.6464	6.6015	Apopt1	68020	6.6947	6.5158	6.5681	6.4479	6.6851	6.6042	6.6308
		Apopt1	68020	8.6502	8.8183	8.3758	8.5207	8.4099	8.6895	8.4783	8.3698	Apopt1	68020	8.5475	8.5348	8.2285	8.2065	8.3224	8.5351	8.7757
		App	11820	12.6376	13.4604	13.5432	13.5744	12.7766	13.5576	13.6243	13.5336	App	11820	12.3414	13.5647	13.3623	13.4724	13.4556	13.3751	13.1723
		App	11820	6.4479	6.4512	6.4764	6.5856	6.4644	6.462	6.4938	6.597	App	11820	6.4029	6.5408	6.5851	6.4446	6.4878	6.4427	6.4135
		App	11820	10.9477	12.2369	12.0904	11.9214	11.1213	12.0054	12.2219	11.7317	App	11820	10.6105	11.6761	11.8761	11.8809	11.4775	11.491	11.5681
		App	11820	7.3414	7.8002	7.5204	7.5585	7.427	7.6261	7.8361	7.6296	App	11820	7.6368	7.5888	7.7785	7.6414	7.7087	7.644	7.6739
		App	11820	6.594	6.8708	6.7815	6.6404	6.72	6.8457	6.8756	6.5902	App	11820	6.5586	6.6843	6.8193	6.8355	6.5088	6.5543	6.7235
		Appbp2	66884	8.618	10.0126	9.6249	9.9312	9.044	9.9557	10.0032	9.7025	Appbp2	66884	8.7603	9.7537	9.7905	9.6178	9.4903	9.5148	9.4839
		Appl1	72993	6.6811	8.1814	8.4401	8.5583	6.6071	8.5285	8.3682	8.3467	Appl1	72993	6.4465	8.4653	8.5695	8.4688	8.1493	8.444	8.6149
		Appl1	72993	6.5232	8.0726	8.1694	7.9584	6.4425	8.2058	8.1819	8.2112	Appl1	72993	6.4668	8.191	8.0974	8.0953	7.9051	8.3879	8.2347
		Appl1	72993	7.1821	7.1656	7.2783	7.4401	7.2367	7.1233	7.2388	7.4151	Appl1	72993	7.5848	7.4767	7.4068	7.1856	7.8109	7.5751	7.1724
		Appl2	216190	8.3075	9.7112	9.7262	9.8975	8.3754	9.7097	9.5748	9.8945	Appl2	216190	8.2057	9.8402	9.6705	9.6103	9.9223	9.7294	9.8911
		Aprt	11821	10.7658	9.583	9.4915	9.661	10.7058	9.7632	9.4764	9.5495	Aprt	11821	11.0182	9.7624	9.6992	9.7347	9.5562	9.7259	9.7573
		Aqp1	11826	8.1133	6.9272	7.1336	7.0057	7.998	7.0855	7.0424	7.0766	Aqp1	11826	8.2064	6.9786	6.9741	7.3372	6.8563	7.148	7.0588
		Aqp1	11826	6.974	6.5344	6.5412	6.4685	6.7251	6.64	6.5485	6.4995	Aqp1	11826	6.8675	6.6064	6.5456	6.575	6.4521	6.7175	6.515
		Aqp1	11826	7.7527	6.6412	6.6994	6.6591	7.5375	6.863	6.6045	6.6428	Aqp1	11826	7.6676	6.7749	6.7527	6.8296	6.6009	6.8553	6.7111
		Aqp11	66333	6.4619	6.4745	6.5446	6.4946	6.4644	6.4704	6.5039	6.4701	Aqp11	66333	6.5067	6.4184	6.4404	6.4373	6.4313	6.4427	6.4313
		Aqp11	66333	8.0728	7.3175	7.3788	7.282	8.1986	7.557	7.466	7.2896	Aqp11	66333	8.1579	7.393	7.6261	7.2658	7.3807	7.6649	7.609
		Aqp3	11828	6.4945	6.4456	6.4495	6.4407	6.5971	6.4489	6.44	6.4465	Aqp3	11828	6.6514	6.4515	6.4431	6.4226	6.4386	6.4382	6.4294
		Aqp4	11829	6.4479	6.4834	6.4643	6.4219	6.416	6.4852	6.4325	6.4818	Aqp4	11829	6.4355	6.4667	6.4587	6.4521	6.4506	6.5099	6.5799
		Aqp4	11829	8.0274	10.5377	10.1636	10.6009	8.5043	9.879	10.6257	10.5408	Aqp4	11829	7.9926	10.4305	10.5832	10.7406	10.1092	9.6494	10.0602
		Aqp5	11830	6.4306	6.4393	6.4263	6.4348	6.6096	6.4324	6.4489	6.4329	Aqp5	11830	6.5067	6.4369	6.5011	6.4645	6.4748	6.6126	6.4956
		Aqp6	11831	6.4562	6.4179	6.5129	6.4706	6.4989	6.4177	6.4194	6.4167	Aqp6	11831	6.4098	6.416	6.4342	6.4187	6.5147	6.4302	6.4378
		Aqp8	11833	6.4108	6.4443	6.4403	6.5063	7.2284	6.4852	6.4346	6.4687	Aqp8	11833	6.473	6.4137	6.4531	6.4486	6.4767	6.4655	6.4524
		Aqp8	11833	6.4094	6.4132	6.4133	6.4268	7.2499	6.4132	6.4101	6.4092	Aqp8	11833	6.4023	6.4133	6.4255	6.4084	6.4521	6.4223	6.4191
		Aqp9	64008	6.444	6.6131	6.5758	6.589	6.4917	6.559	6.5579	6.6361	Aqp9	64008	6.6171	6.6499	6.553	6.6115	6.5835	6.5695	6.6043
		Aqr	11834	6.454	6.5103	6.5562	6.4234	6.4445	6.4222	6.4798	6.4995	Aqr	11834	6.4567	6.4803	6.5216	6.4819	6.4787	6.5099	6.4758
		Aqr	11834	6.4014	6.6504	6.8321	6.6792	6.4228	6.6685	6.6264	6.7671	Aqr	11834	6.4029	6.595	6.5913	6.692	6.6755	6.5903	6.6439
		Aqr	11834	6.4361	6.449	6.4635	6.4284	6.4101	6.4544	6.4489	6.4611	Aqr	11834	6.4117	6.4826	6.425	6.4294	6.4826	6.4276	6.5416
		Ar	11835	7.0652	7.2632	7.0003	7.0608	6.9108	7.0704	7.2628	7.1716	Ar	11835	6.8675	7.0784	7.2613	6.9921	6.8246	6.9571	6.9755
		Araf	11836	6.7078	7.1445	6.9958	6.9081	6.72	6.9468	7.0347	7.0087	Araf	11836	6.5423	7.0438	7.0399	6.8733	7.1961	7.1038	7.1154
		Araf	11836	6.9865	6.549	6.6064	6.6974	6.7851	6.6583	6.5664	6.5597	Araf	11836	6.7803	6.5144	6.6321	6.7188	6.5194	6.498	6.5465
		Araf	11836	8.1413	7.6115	7.6609	7.6959	8.1264	7.8064	7.5624	7.5844	Araf	11836	8.2995	7.5752	7.6174	8.1197	7.6394	7.6488	7.6583
		Araf	11836	6.8492	6.863	6.9649	6.9166	6.8355	7.1518	7.135	6.972	Araf	11836	6.8172	6.9685	6.9691	7.0684	7.0215	6.9615	7.1067
		Arap1	69710	6.5074	6.4774	6.4858	6.4279	6.5729	6.4523	6.4499	6.4673	Arap1	69710	6.7729	6.4574	6.4894	6.4901	6.4484	6.4324	6.4869
		Arap1	69710	7.2255	6.6647	6.5963	6.7201	6.9839	6.7307	6.635	6.5947	Arap1	69710	7.5197	6.6435	6.6445	6.734	6.6682	6.7304	6.7257
		Arap3	106952	8.1748	7.3531	7.7294	7.7343	8.1599	7.2761	7.5726	7.5804	Arap3	106952	8.0615	7.5837	7.5168	7.6237	7.6065	7.5787	7.5353
		Arc	11838	10.3816	9.3291	7.9437	9.1445	10.9192	8.5285	8.697	9.337	Arc	11838	10.7865	9.7487	8.9209	9.1811	8.4884	8.3192	9.3174
		Arcn1	213827	6.477	6.5103	6.4755	6.5606	6.4203	6.5205	6.4463	6.6895	Arcn1	213827	6.4567	6.4838	6.523	6.477	6.5648	6.4376	6.4426
		Arcn1	213827	6.5232	6.7139	6.8724	6.7691	6.6452	6.7087	6.7516	6.8447	Arcn1	213827	6.5789	7.0256	6.6258	6.6476	6.9549	6.8205	6.6917
		Arel1	68497	9.6832	10.4314	10.4979	10.6481	10.0821	10.6669	10.7069	10.6952	Arel1	68497	9.402	10.6217	10.6321	10.7031	10.6236	10.7128	10.7359
		Arf2	11841	8.8671	9.5268	9.502	9.2744	8.517	9.4832	9.4231	9.5502	Arf2	11841	8.6602	9.5952	9.4459	9.296	9.6828	9.4439	9.4384
		Arf3	11842	10.564	10.7783	10.3628	10.4856	10.4526	10.8254	10.556	10.4622	Arf3	11842	10.2749	10.5038	10.1711	10.5356	10.4331	10.6479	10.7329
		Arf4	11843	6.4329	6.4411	6.4611	6.4496	6.4435	6.4872	6.4576	6.5073	Arf4	11843	6.4554	6.4438	6.4275	6.455	6.4857	6.4848	6.4664
		Arf5	11844	8.6774	7.9206	7.73	7.6502	8.7889	7.5483	7.5726	7.4027	Arf5	11844	8.8682	7.6815	7.4796	7.4284	7.8465	7.3657	7.5844
		Arf6	11845	8.951	7.7729	7.8556	7.9599	8.9223	8.0895	7.982	7.9	Arf6	11845	8.863	8.083	7.6512	7.9211	7.9387	7.8559	7.7217
		Arfgap1	228998	9.4634	8.3588	8.4183	8.5583	9.1827	8.7864	8.6714	8.548	Arfgap1	228998	9.3913	8.8668	8.8983	8.5198	9.0942	8.7975	8.7739
		Arfgap1	228998	7.3043	7.1454	6.8638	6.8548	7.2482	7.0784	6.9275	7.025	Arfgap1	228998	7.2214	6.9391	6.9791	6.8627	6.962	7.1412	7.194
		Arfgap1	228998	6.6228	6.4824	6.555	6.4465	6.4831	6.5389	6.5198	6.4645	Arfgap1	228998	6.5046	6.4647	6.4595	6.5034	6.4847	6.4709	6.4487
		Arfgap2	77038	7.1446	6.7576	6.6458	6.7737	7.1026	6.8508	6.652	6.6788	Arfgap2	77038	7.2691	6.8047	6.7323	6.7689	6.8113	6.8314	6.7257
		Arfgap2	77038	8.33	7.5466	6.9279	7.219	7.5288	7.5955	6.801	6.8109	Arfgap2	77038	8.1928	6.8449	6.7771	7.3962	6.9711	7.0706	6.964
		Arfgap2	77038	9.4089	8.3616	8.37	8.2247	9.2092	8.7425	8.4551	8.5286	Arfgap2	77038	9.3563	8.6963	8.5734	8.3916	8.8098	8.9156	8.7615
		Arfgap2	77038	7.0864	6.6292	6.6285	6.5262	7.0368	6.7577	6.54	6.7371	Arfgap2	77038	7.369	6.7357	6.7323	6.6449	6.8938	6.7188	6.7178
		Arfgap3	66251	7.7029	7.2963	6.9913	7.1128	7.8131	7.2967	7.2878	7.2267	Arfgap3	66251	7.7961	7.0535	7.3533	7.2977	7.2682	7.253	7.2592
		Arfgef2	99371	6.6339	6.9423	7.0924	6.865	6.5432	7.1965	6.9447	6.8732	Arfgef2	99371	6.553	7.0342	7.1377	6.8248	7.0609	6.9471	6.985
		Arfip1	99889	7.2478	7.9784	8.1557	8.0378	7.5713	7.8879	8.0083	8.1577	Arfip1	99889	7.3216	8.1015	8.0294	8.0028	8.2643	7.8821	8.1554
		Arfip2	76932	7.6831	7.1182	6.927	6.9882	7.4608	7.0018	6.9134	6.927	Arfip2	76932	7.7707	7.1879	6.9388	6.8557	6.8257	6.9747	7.0149
		Arfip2	76932	6.6676	6.4437	6.4403	6.4716	6.5283	6.4334	6.4515	6.4554	Arfip2	76932	6.4925	6.4369	6.4275	6.4172	6.4144	6.4503	6.4682
		Arfip2	76932	9.859	8.9424	8.8406	8.5609	9.8389	8.9087	8.8176	8.7331	Arfip2	76932	9.9472	8.7454	8.8046	8.8001	8.9014	9.0526	9.0125
		Arfrp1	76688	8.6116	8.2539	8.2327	8.1148	8.5259	8.3583	8.1901	8.2053	Arfrp1	76688	8.6067	8.2451	8.2376	8.0401	8.1977	8.3335	8.2711
		Arfrp1	76688	6.546	6.4572	6.4685	6.4748	6.4935	6.5637	6.5013	6.5153	Arfrp1	76688	6.4306	6.5023	6.47	6.5104	6.6059	6.6537	6.5416
		Arfrp1	76688	6.6384	6.6198	6.6724	6.4617	6.7703	6.5602	6.5598	6.5597	Arfrp1	76688	6.4797	6.6291	6.6414	6.6007	6.6561	6.6387	6.6871
		Arg1	11846	6.4193	6.4205	6.4619	6.7737	6.4233	6.4155	6.4776	6.6494	Arg1	11846	6.3888	6.4483	6.4508	7.5259	6.41	6.4647	6.4414
		Arg1	11846	6.4743	6.5091	6.5308	6.5975	6.4405	6.5721	6.4611	6.553	Arg1	11846	6.4515	6.4376	6.4894	6.9137	6.4692	6.4346	6.4446
		Arg2	11847	6.4154	6.437	6.5504	6.4156	6.4435	6.4324	6.4473	6.5575	Arg2	11847	6.4714	6.5172	6.4379	6.4086	6.4398	6.4691	6.4691
		Arglu1	234023	8.6475	10.1394	10.3952	10.3398	9.006	10.3901	10.2653	10.3173	Arglu1	234023	8.6056	10.2997	10.1959	10.3001	10.2427	10.3952	10.16
		Arhgap1	228359	9.2826	8.517	8.5913	8.8049	9.2095	8.7612	8.5751	8.5389	Arhgap1	228359	9.0877	8.5597	8.643	8.7095	8.4664	8.6986	8.629
		Arhgap1	228359	7.9103	7.0482	7.0924	7.0977	7.8187	7.0695	7.0874	7.043	Arhgap1	228359	8.0318	7.1612	7.1955	7.0493	7.264	7.2341	7.2624
		Arhgap1	228359	8.7329	7.6888	7.8988	7.8849	8.5264	7.8327	7.9538	8.1327	Arhgap1	228359	8.6873	7.8796	7.8026	7.9722	8.0119	8.0453	7.7304
		Arhgap10	78514	6.6519	6.4245	6.4792	6.4537	6.5659	6.4495	6.5636	6.4716	Arhgap10	78514	6.5476	6.4738	6.4411	6.462	6.4931	6.458	6.5306
		Arhgap12	75415	6.4812	7.2632	7.2047	7.2502	6.4145	7.5176	7.3913	6.9664	Arhgap12	75415	6.6409	6.9961	7.1377	6.8569	7.283	7.3863	7.4277
		Arhgap15	76117	6.4469	6.7564	6.5151	6.589	6.5729	6.5566	6.6511	6.6417	Arhgap15	76117	6.4269	6.5089	6.4975	6.6933	6.6379	6.6965	6.7008
		Arhgap15	76117	6.427	6.5544	6.6197	6.6438	6.4644	6.7032	6.7769	6.6981	Arhgap15	76117	6.5397	6.5187	6.5696	6.629	6.7395	6.6126	6.6592
		Arhgap17	70497	8.0758	8.2892	8.6359	8.6497	8.3069	8.502	8.528	8.4202	Arhgap17	70497	8.2042	8.4289	8.3444	8.7039	8.3985	8.5321	8.2368
		Arhgap18	73910	6.4855	6.9648	6.8876	6.7456	6.4296	6.8508	6.8824	7.0748	Arhgap18	73910	6.4355	6.7591	6.7556	6.7125	7.0049	6.7278	6.7557
		Arhgap20	244867	6.4812	7.124	7.1294	7.119	6.5825	7.0496	7.0836	7.0607	Arhgap20	244867	6.4067	7.0146	6.9541	6.5314	7.1222	7.0552	7.0847
		Arhgap20	244867	6.5232	6.8953	6.7096	6.7722	7.0228	6.64	6.7543	6.6116	Arhgap20	244867	6.5025	6.6275	6.8371	6.5576	6.5611	6.5328	6.5564
		Arhgap20	244867	7.0162	7.8407	7.5544	7.725	7.2499	7.6805	7.8078	7.565	Arhgap20	244867	6.6072	7.7856	7.5447	7.5615	7.7394	7.7954	7.8767
		Arhgap20	244867	7.1924	7.9967	7.8458	7.8238	7.1822	7.9847	8.0857	7.8621	Arhgap20	244867	6.7655	7.969	7.8434	7.6406	8.074	8.1156	8.2193
		Arhgap20	244867	7.3916	8.3275	8.2222	8.0988	7.6142	8.1044	8.3879	8.2673	Arhgap20	244867	7.4607	8.3056	8.188	7.8989	8.3832	8.3245	8.5609
		Arhgap22	239027	7.3844	6.9206	6.9749	7.0672	7.3119	6.983	7.0964	6.6372	Arhgap22	239027	7.5197	6.8366	6.722	6.9432	6.7101	6.8765	6.8619
		Arhgap23	58996	9.2115	8.4803	8.5094	8.2975	9.3849	8.7425	8.6169	8.6608	Arhgap23	58996	9.6337	8.881	8.5893	8.5296	8.9614	9.0811	8.9904
		Arhgap24	231532	7.2423	7.9291	7.738	7.8349	7.0045	8.0006	7.8946	7.7495	Arhgap24	231532	7.0478	7.94	7.8214	7.8467	7.7099	7.9985	8.1851
		Arhgap25	232201	6.9019	6.5584	6.7825	6.843	6.7875	6.7098	6.7894	6.8722	Arhgap25	232201	6.9594	6.7792	6.7729	7.0673	6.7219	6.7291	6.834
		Arhgap26	71302	6.6609	6.5721	6.6175	6.486	6.8021	6.7032	6.5438	6.6015	Arhgap26	71302	6.5449	6.6178	6.5758	6.4922	6.6476	6.6332	6.6116
		Arhgap27	544817	7.394	6.854	6.7548	6.7298	7.1063	6.9255	6.7769	6.7496	Arhgap27	544817	7.4528	6.9092	6.683	6.7885	6.8246	6.8446	6.8023
		Arhgap29	214137	6.4826	7.1723	7.5253	7.53	6.5801	7.2425	7.3722	7.6114	Arhgap29	214137	6.4219	7.5526	7.516	7.4023	7.5831	7.4869	7.1539
		Arhgap29	214137	6.5268	6.5598	6.6053	6.5477	6.5181	6.5378	6.5874	6.5834	Arhgap29	214137	6.4085	6.6323	6.4719	6.5128	6.5008	6.505	6.5367
		Arhgap30	226652	6.5305	6.5304	7.0237	7.1388	6.4603	6.5071	6.9658	7.2825	Arhgap30	226652	6.6374	6.6859	6.6258	7.1059	6.5735	6.5211	6.6709
		Arhgap31	12549	6.4077	6.4764	6.4719	6.4279	6.4415	6.4375	6.4478	6.4186	Arhgap31	12549	6.4502	6.5049	6.4767	6.4275	6.517	6.5237	6.4901
		Arhgap31	12549	6.4869	6.4865	6.4236	6.4769	6.653	6.431	6.4679	6.4339	Arhgap31	12549	6.4117	6.4332	6.4798	6.4403	6.4411	6.4297	6.4502
		Arhgap32	330914	9.533	10.1561	9.9786	10.4959	9.8962	10.1165	10.0983	9.8601	Arhgap32	330914	9.8043	10.2307	10.4428	10.1295	9.8002	9.8829	10.019
		Arhgap33	233071	7.1688	6.5177	6.6597	6.5398	7.2564	6.5649	6.6017	6.6372	Arhgap33	233071	7.2136	6.5983	6.6461	6.543	6.7741	6.7433	6.6521
		Arhgap35	232906	8.0591	8.5349	8.2733	8.1115	7.8039	8.4754	8.1982	8.3986	Arhgap35	232906	7.9219	8.263	8.7892	8.5367	8.1698	8.3179	8.7539
		Arhgap39	223666	8.6083	7.999	7.8722	7.9153	8.8202	7.8758	7.8293	7.6553	Arhgap39	223666	8.398	7.6903	7.7314	7.9385	7.842	7.4982	7.7748
		Arhgap4	171207	7.0912	6.7895	7.1582	7.5959	7.0086	6.8324	7.1143	7.3367	Arhgap4	171207	7.1766	6.9288	6.9465	7.6229	7.1021	7.0313	6.8873
		Arhgap44	216831	11.2882	11.1229	11.0896	10.9775	11.3335	11.0997	11.2274	10.9108	Arhgap44	216831	11.3038	11.038	11.0811	10.923	11.4531	11.3838	11.2588
		Arhgap6	11856	6.544	6.5463	6.7004	6.5739	6.5045	6.712	6.5456	6.7245	Arhgap6	11856	6.4386	6.5187	6.6554	6.6765	6.5314	6.6305	6.5811
		Arhgap6	11856	6.4378	6.4876	6.4138	6.5146	6.4074	6.4195	6.5456	6.5005	Arhgap6	11856	6.449	6.4438	6.5545	6.4453	6.5065	6.4935	6.4989
		Arhgap8	73167	6.7078	6.4526	6.4509	6.5477	6.72	6.506	6.4548	6.4739	Arhgap8	73167	6.6514	6.4396	6.4472	6.4891	6.4551	6.4376	6.6104
		Arhgap9	216445	6.4314	6.4233	6.458	6.4442	6.4456	6.4324	6.482	6.5721	Arhgap9	216445	6.5155	6.4286	6.4451	6.637	6.4411	6.4197	6.4494
		Arhgdib	11857	8.4195	7.6408	8.7267	9.2318	8.562	7.9841	8.5359	9.3331	Arhgdib	11857	8.3268	7.6839	8.1841	9.6869	7.6433	7.6829	7.5614
		Arhgdig	14570	11.2994	10.37	10.2955	9.9852	11.3207	10.0649	10.32	10.4089	Arhgdig	14570	11.6954	10.2721	10.4182	9.979	10.6016	10.4547	10.4912
		Arhgdig	14570	11.0729	9.8626	9.7154	9.6729	11.0071	9.6881	9.9346	9.8789	Arhgdig	14570	11.382	9.999	9.9354	9.6539	10.0767	10.2438	10.2356
		Arhgef1	16801	6.4562	6.4813	6.5423	6.559	6.7251	6.4695	6.4699	6.5092	Arhgef1	16801	6.4964	6.4933	6.4777	6.6034	6.4318	6.4728	6.4956
		Arhgef1	16801	7.2805	6.822	6.7854	6.8072	6.9108	6.7426	6.6587	6.7754	Arhgef1	16801	7.274	6.8325	6.7338	6.893	6.8079	6.8096	6.8034
		Arhgef1	16801	6.6945	6.5666	6.6807	6.5398	6.4395	6.5886	6.5721	6.6183	Arhgef1	16801	6.5004	6.6859	6.6336	6.6423	6.6586	6.5917	6.665
		Arhgef10l	72754	6.4345	6.5103	6.5162	6.4307	6.4882	6.4653	6.4693	6.44	Arhgef10l	72754	6.5272	6.4592	6.5398	6.4742	6.5031	6.47	6.5092
		Arhgef12	69632	7.4348	6.9702	6.8418	6.8193	7.1413	6.9284	6.9	6.8447	Arhgef12	69632	7.3123	6.9836	6.9209	6.8592	6.8378	7.1167	7.0094
		Arhgef15	442801	8.8255	8.2756	7.7711	8.1214	8.6345	8.3279	8.3022	8.0694	Arhgef15	442801	8.9399	8.4108	8.1786	8.1851	8.6091	8.4916	8.2047
		Arhgef15	442801	6.5919	6.4604	6.4375	6.5023	6.7021	6.6051	6.5883	6.494	Arhgef15	442801	6.5449	6.4445	6.4951	6.5378	6.5031	6.498	6.5246
		Arhgef15	442801	8.1836	7.5604	7.0183	7.349	8.0359	7.557	7.4799	7.3745	Arhgef15	442801	8.211	7.5147	7.3056	7.2865	7.5113	7.4484	7.604
		Arhgef18	102098	6.445	6.5557	6.4888	6.5755	6.4296	6.4391	6.5419	6.4778	Arhgef18	102098	6.4515	6.4749	6.4342	6.525	6.4702	6.4474	6.4366
		Arhgef18	102098	9.2026	8.8979	9.0553	8.8092	9.2889	8.7876	8.6925	8.6236	Arhgef18	102098	9.2713	8.9659	8.8895	8.6758	8.9848	8.934	8.9859
		Arhgef19	213649	7.6521	6.8232	6.8263	6.7629	7.4779	6.7296	6.8274	6.8585	Arhgef19	213649	7.578	6.8228	6.6616	6.6516	6.8323	6.7317	6.8772
		Arhgef2	16800	6.794	6.6332	6.5504	6.509	6.5262	6.5216	6.4858	6.4869	Arhgef2	16800	7.0201	6.523	6.4975	6.5	6.5785	6.4588	6.5502
		Arhgef2	16800	7.8458	7.1113	7.0898	7.1277	7.705	7.074	7.1962	7.2022	Arhgef2	16800	7.9926	6.9986	7.1142	7.2967	7.2887	7.1842	7.3651
		Arhgef2	16800	6.6116	6.5177	6.5827	6.4512	6.4386	6.4597	6.493	6.5278	Arhgef2	16800	6.4763	6.4249	6.5176	6.4645	6.5785	6.4827	6.4402
		Arhgef2	16800	7.5412	7.5061	7.353	7.9146	7.1449	7.261	7.3348	7.6315	Arhgef2	16800	7.0836	7.5191	7.2168	7.5631	7.6237	7.8588	7.4872
		Arhgef25	52666	11.313	10.8443	10.8292	11.1253	11.1246	11.0254	10.9667	10.7408	Arhgef25	52666	11.2174	11.0231	10.7005	10.9276	11.0765	11.0546	10.9673
		Arhgef25	52666	6.7011	6.4337	6.4908	6.4465	6.4659	6.5507	6.5693	6.4716	Arhgef25	52666	6.5558	6.4239	6.5047	6.4662	6.5206	6.498	6.521
		Arhgef25	52666	7.2127	6.9239	6.6394	6.6574	7.0467	6.8012	6.9406	6.7423	Arhgef25	52666	7.1712	6.7178	6.7086	6.7836	6.8661	6.9225	6.7765
		Arhgef26	622434	6.4812	6.5476	6.4728	6.4737	6.4223	6.5205	6.5579	6.4579	Arhgef26	622434	6.4515	6.5348	6.618	6.4933	6.5773	6.655	6.5737
		Arhgef26	622434	6.965	7.2127	7.3121	7.1966	6.9543	7.4272	7.4521	7.1345	Arhgef26	622434	6.8497	7.3862	7.3542	7.215	7.5965	7.3846	7.4425
		Arhgef28	110596	6.5143	6.5152	6.428	6.5414	6.4935	6.4559	6.4489	6.5257	Arhgef28	110596	6.4261	6.5318	6.4728	6.5128	6.5123	6.5249	6.5046
		Arhgef3	71704	8.9825	10.7601	10.975	11.0155	9.4008	10.834	10.8519	10.8859	Arhgef3	71704	8.778	10.919	10.9087	10.9965	10.9321	10.9314	10.64
		Arhgef4	226970	11.9097	11.4783	11.4098	11.4742	11.806	11.6412	11.6264	11.5416	Arhgef4	226970	12.0598	11.6304	11.6217	11.4553	11.6086	11.5828	11.8292
		Arhgef6	73341	6.8452	7.4428	7.4375	7.6741	7.0288	7.4438	7.4883	7.8001	Arhgef6	73341	6.7692	7.5138	7.6356	7.8976	7.5323	7.5346	7.5939
		Arhgef7	54126	9.1341	9.2288	9.0092	8.9739	9.2028	9.2164	9.0554	8.7948	Arhgef7	54126	8.8673	9.4657	9.0039	9.0996	8.9157	9.6146	9.2844
		Arhgef9	236915	7.4393	8.2912	8.5041	8.3093	7.704	8.4904	8.5081	8.4002	Arhgef9	236915	7.2981	8.2129	8.3148	8.093	8.0413	7.813	7.5425
		Arhgef9	236915	6.4519	7.0955	6.7106	6.6858	6.5181	6.9545	6.8534	6.7998	Arhgef9	236915	6.4554	6.7821	6.9013	6.6946	6.8574	6.7812	6.8537
		Arid1b	239985	6.6474	6.6345	6.5021	6.5077	6.6096	6.5531	6.634	6.5519	Arid1b	239985	6.871	6.5303	6.4999	6.5378	6.6059	6.6098	6.5478
		Arid1b	239985	10.6414	11.1723	11.1788	10.9913	10.7948	11.1158	11.0908	11.2672	Arid1b	239985	10.6377	10.9877	11.4092	10.7858	11.0051	10.8696	10.9025
		Arid2	77044	7.2657	7.8663	8.0073	7.616	7.2963	7.8569	7.6782	7.6775	Arid2	77044	6.9295	7.7321	7.7807	7.776	7.7167	7.6562	7.5007
		Arid3a	13496	6.7622	6.7077	6.7598	6.932	6.8794	6.673	6.6728	6.5846	Arid3a	13496	6.9692	6.7533	6.7513	6.6673	6.7242	6.5571	6.5946
		Arid3b	56380	6.6474	6.6952	6.665	6.7121	6.7429	6.5661	6.5874	6.5676	Arid3b	56380	6.8317	6.7042	6.7026	6.514	6.5997	6.812	6.6709
		Arid4a	238247	6.4519	6.6621	6.4737	6.5493	6.4456	6.5239	6.5978	6.5721	Arid4a	238247	6.5046	6.6657	6.5575	6.6894	6.6646	6.4613	6.5174
		Arid4a	238247	6.4826	7.7162	7.7356	7.498	6.6021	7.2682	7.5266	7.6508	Arid4a	238247	6.5423	7.4016	7.6866	7.4276	7.5084	6.8577	7.057
		Arid4a	238247	6.4692	6.4997	6.5562	6.445	6.4415	6.4795	6.489	6.5642	Arid4a	238247	6.7318	6.4997	6.4951	6.5034	6.4424	6.4324	6.4729
		Arid4b	94246	6.4314	7.0298	7.0574	7.0838	6.4334	6.9313	7.1002	7.0722	Arid4b	94246	6.4365	7.1646	7.1664	7.0354	6.6574	6.7911	6.6882
		Arid5a	214855	6.6452	6.4735	6.5458	6.5352	6.7378	6.4397	6.4553	6.5597	Arid5a	214855	6.7169	6.4803	6.4342	6.5391	6.5147	6.4776	6.47
		Arid5b	71371	6.4619	6.4876	6.4829	6.4348	6.4276	6.4872	6.4666	6.4242	Arid5b	71371	6.4797	6.4728	6.4366	6.5288	6.4368	6.4638	6.4682
		Arid5b	71371	7.0058	6.913	6.8552	6.7535	6.9629	6.873	6.8439	6.734	Arid5b	71371	6.8461	6.7445	6.822	6.8849	6.5351	6.5917	6.6391
		Arih1	23806	6.6228	7.2239	7.1924	7.226	6.8021	7.0757	7.3976	7.3474	Arih1	23806	6.6444	7.2356	7.3967	6.9689	7.4617	7.1557	7.0926
		Arih2	23807	8.9319	9.2893	9.4306	9.2661	8.9623	9.6512	9.2675	9.1933	Arih2	23807	8.8048	9.3408	9.373	9.4589	9.3903	9.5081	9.4501
		Arl1	104303	8.4852	10.4486	10.852	10.6799	8.8669	10.4286	10.6891	10.5912	Arl1	104303	8.331	10.5969	10.6803	10.3412	10.7203	10.326	10.3006
		Arl11	219144	6.5789	6.4876	6.7558	6.7314	6.6298	6.5115	6.5826	6.6884	Arl11	219144	6.6984	6.5036	6.6007	6.9443	6.4536	6.5723	6.4555
		Arl14ep	212772	7.5176	9.3662	9.0719	9.1125	7.7601	9.2492	9.1722	8.7579	Arl14ep	212772	7.4725	9.0517	9.0386	9.1177	9.1	9.1911	9.212
		Arl14epl	381142	6.8106	6.4512	6.4267	6.4336	6.435	6.4344	6.5475	6.5778	Arl14epl	381142	6.4454	6.6096	6.4348	6.5378	6.4198	6.7057	6.8599
		Arl16	70317	8.4172	8.7822	8.6341	8.4333	8.4496	8.0244	7.9174	6.8722	Arl16	70317	7.1437	7.9736	8.0605	8.281	7.0788	8.1047	8.6701
		Arl2	56327	10.456	9.1136	9.1059	9.1983	10.296	9.1872	8.9875	8.9695	Arl2	56327	10.6725	9.1072	9.1239	8.9181	9.4556	9.4497	9.3656
		Arl2bp	107566	9.2993	8.8859	8.7582	8.6872	9.2433	9.2171	8.9503	8.8483	Arl2bp	107566	9.0817	9.035	8.7561	8.6112	9.0223	9.3891	9.3204
		Arl2bp	107566	9.4181	9.0012	8.7719	8.7741	9.1414	9.2661	8.9433	8.7973	Arl2bp	107566	9.176	9.0921	8.7941	8.6541	8.9054	9.4589	9.2979
		Arl2bp	107566	6.7898	6.6826	6.7055	6.6692	6.7924	6.7415	6.7046	6.7172	Arl2bp	107566	6.9227	6.6064	6.6677	6.6621	6.6707	6.8695	6.8883
		Arl3	56350	10.3253	10.5702	10.3236	10.3061	10.0826	10.284	10.3833	10.3972	Arl3	56350	10.0932	10.3387	10.4875	10.2887	10.5422	10.3709	10.623
		Arl3	56350	6.867	6.7516	7.1071	6.4803	6.7175	6.7263	6.7921	6.9003	Arl3	56350	7.0355	6.689	6.7885	6.6209	6.9116	6.7122	6.8444
		Arl4a	11861	6.5287	8.1387	7.9122	7.9774	6.4525	8.1139	8.2361	7.7877	Arl4a	11861	6.4117	7.8782	7.9088	7.781	7.9684	8.1686	8.2139
		Arl4a	11861	6.71	7.0441	6.8167	6.8237	6.6607	6.8272	6.9084	6.761	Arl4a	11861	6.5423	6.8747	6.8629	6.8733	6.8411	6.8446	6.784
		Arl4c	320982	7.0058	7.3643	7.148	7.0269	7.0348	7.0018	6.9803	7.0748	Arl4c	320982	7.0866	7.0317	7.2157	7.0322	6.8693	6.8765	6.8944
		Arl4c	320982	7.4793	8.1953	8.1365	7.807	7.379	8.247	7.9961	8.0764	Arl4c	320982	7.1979	8.0414	7.9405	7.9295	8.2175	8.0297	8.0371
		Arl4d	80981	7.0351	6.6332	6.5469	6.5398	6.5102	6.8231	6.6719	6.4778	Arl4d	80981	6.8354	6.5408	6.4951	6.4596	6.5158	6.4728	6.626
		Arl5a	75423	6.4337	6.4844	6.4183	6.407	6.4172	6.4226	6.527	6.4194	Arl5a	75423	6.4151	6.5424	6.5441	6.6115	6.4165	6.4185	6.4691
		Arl5a	75423	6.3955	6.4387	6.4171	6.4284	6.4152	6.4334	6.4699	6.4296	Arl5a	75423	6.4408	6.4707	6.4424	6.5314	6.4329	6.4223	6.4978
		Arl5a	75423	6.4211	6.5844	6.4267	6.4626	6.4616	6.4426	6.6568	6.4329	Arl5a	75423	6.397	6.5755	6.6507	6.9023	6.4263	6.4093	6.5638
		Arl5b	75869	6.6989	6.9902	6.9017	7.2433	6.9984	6.748	6.9092	6.8259	Arl5b	75869	6.8099	6.884	6.8749	6.9091	6.6622	6.5945	6.6848
		Arl6	56297	7.834	9.1635	8.944	8.8836	7.8705	8.8788	9.1325	8.9845	Arl6	56297	7.5468	9.0593	8.8948	8.9562	8.8999	8.9559	9.4028
		Arl6ip1	54208	11.7128	12.5257	12.5017	12.6457	11.7658	12.5588	12.4443	12.4971	Arl6ip1	54208	11.4609	12.6351	12.5032	12.526	12.5099	12.5314	12.4383
		Arl6ip4	65105	11.4965	11.1767	11.1741	11.2502	11.2085	11.1561	11.1708	10.9082	Arl6ip4	65105	11.3681	11.1809	11.3201	11.1277	11.1325	11.3481	11.3655
		Arl6ip4	65105	8.6561	8.1397	7.9228	8.0364	8.2458	7.9086	7.9109	7.9295	Arl6ip4	65105	8.6641	8.0196	8.1385	7.8358	7.9684	7.9873	7.8866
		Arl6ip5	65106	10.1149	9.9819	9.9826	10.1356	10.1148	9.8403	9.9451	10.0205	Arl6ip5	65106	9.8413	10.0192	9.8647	9.6425	9.8717	9.9799	9.9421
		Arl6ip5	65106	9.5136	9.6251	9.2995	9.4768	9.4624	9.6261	9.5081	9.2913	Arl6ip5	65106	8.9603	9.3242	9.1882	9.3179	9.3361	9.5495	9.6212
		Arl8a	68724	11.5237	10.8763	10.9288	10.8118	11.3737	11.0201	10.7836	10.7087	Arl8a	68724	11.1923	10.8457	10.9339	11.0454	10.8187	10.6771	10.5429
		Arl8b	67166	8.0555	8.9905	9.0907	8.8696	8.1422	8.9007	9.0228	9.0088	Arl8b	67166	8.0649	9.1598	9.0985	8.8694	9.0888	9.1286	9.3121
		Arl8b	67166	7.9395	8.9345	9.0571	8.7019	8.0617	8.7342	8.9084	9.2699	Arl8b	67166	7.7577	8.6286	9.038	8.2997	9.1209	8.8278	8.8418
		Arl8b	67166	9.0363	10.4257	10.253	10.3553	9.0034	10.4751	10.3765	10.2032	Arl8b	67166	8.8569	10.3493	10.5243	10.2746	10.4663	10.6462	10.6335
		Armc10	67211	7.4093	7.9749	8.3239	8.1723	7.1611	8.0474	8.0265	8.3211	Armc10	67211	7.4326	7.9968	8.4484	7.991	8.4491	7.7837	7.8845
		Armc3	70882	6.5214	6.4784	6.6131	6.4504	6.4603	6.5922	6.5198	6.494	Armc3	70882	6.4195	6.4548	6.4379	6.4362	6.4964	6.4946	6.5416
		Armc3	70882	6.4469	6.4963	6.5252	6.4529	6.5026	6.4574	6.5636	6.7002	Armc3	70882	6.413	6.4344	6.4787	6.4662	6.4398	6.516	6.5958
		Armc6	76813	9.2084	7.9089	8.0204	8.0441	9.0647	8.1253	8.1363	7.8722	Armc6	76813	9.2265	8.2344	8.0227	7.7985	8.1554	8.267	8.4813
		Armc6	76813	8.3569	7.1142	7.0371	7.2143	8.168	7.3037	7.2911	7.3329	Armc6	76813	8.5151	7.1398	6.9729	7.082	7.4044	7.2395	7.3429
		Armc7	276905	6.7428	6.5886	6.5861	6.486	6.7604	6.5981	6.6709	6.5143	Armc7	276905	6.7356	6.4539	6.4905	6.488	6.576	6.5394	6.4555
		Armc8	74125	6.9668	7.5187	7.287	7.3393	6.9901	7.5128	7.3925	7.238	Armc8	74125	6.585	7.3208	7.1848	7.3562	7.3776	7.3952	7.3443
		Armc8	74125	6.6878	7.4823	7.6936	7.3458	7.0127	7.7344	7.6459	7.6642	Armc8	74125	6.8099	7.4179	7.3845	7.3821	7.4202	7.5139	7.4667
		Armc8	74125	6.4519	6.4326	6.4339	6.4769	6.4079	6.4559	6.4504	6.5225	Armc8	74125	6.4315	6.5076	6.4917	6.4706	6.502	6.4467	6.5162
		Armc8	74125	6.5287	7.4919	7.1807	7.0685	6.5753	7.1059	7.3633	7.2404	Armc8	74125	6.5046	7.3339	7.1322	7.112	6.9721	7.2241	7.1799
		Armc9	78795	6.477	6.5115	6.5297	6.5557	6.5544	6.5148	6.4963	6.4852	Armc9	78795	6.4165	6.5023	6.5398	6.4955	6.4457	6.4767	6.47
		Armc9	78795	6.5324	6.5503	6.6131	6.4971	6.7429	6.4523	6.5456	6.4995	Armc9	78795	6.7655	6.4515	6.556	6.4912	6.5302	6.6264	6.5552
		Armc9	78795	6.5324	6.7077	6.7538	6.5639	6.5825	6.869	6.7787	6.7599	Armc9	78795	6.9193	6.7386	6.7484	6.7315	6.7545	6.6084	6.797
		Armc9	78795	7.0435	6.807	6.8196	6.7921	7.0467	6.863	6.8019	6.8703	Armc9	78795	6.8885	6.8827	6.8588	6.7327	6.8466	6.9866	6.7959
		Armcx1	78248	7.644	9.756	9.7172	9.4616	7.9801	9.2845	9.6655	9.7526	Armcx1	78248	7.6305	9.7036	9.723	9.2233	9.468	9.3902	9.4173
		Armcx2	67416	9.6508	10.2208	10.083	10.1895	9.7558	10.245	10.3546	10.2663	Armcx2	67416	9.552	10.24	10.0935	9.9061	10.0429	10.2663	10.4084
		Armcx3	71703	6.8106	8.7507	8.9867	8.5614	6.9262	8.8103	8.7733	9.1882	Armcx3	71703	6.582	8.8954	9.1105	8.7964	9.1184	8.9033	8.9623
		Armcx5	494468	6.831	7.698	7.9491	7.3087	6.8817	7.6774	7.7224	7.5737	Armcx5	494468	6.5759	7.4666	7.7742	7.4032	7.6484	7.539	7.5806
		Armcx6	278097	6.4329	6.5079	6.4302	6.4825	6.4342	6.4301	6.4635	6.4448	Armcx6	278097	6.5449	6.4921	6.4531	6.5339	6.6268	6.4358	6.5762
		Armcx6	278097	6.427	6.5227	6.4339	6.516	6.4719	6.5436	6.4843	6.4709	Armcx6	278097	6.4442	6.4638	6.424	6.4356	6.5785	6.5876	6.5589
		Arnt	11863	6.6788	7.0775	7.3222	7.2628	6.6121	7.2352	7.1762	7.1438	Arnt	11863	6.443	7.1879	7.1532	7.2247	7.2657	7.3238	7.1214
		Arnt	11863	7.8421	7.7293	7.659	7.8341	7.8076	7.4674	7.7694	7.8672	Arnt	11863	8.3986	7.8264	7.9411	7.7831	7.8386	7.7688	7.5977
		Arnt	11863	6.4072	6.4326	6.5229	6.559	6.4576	6.4785	6.4635	6.5289	Arnt	11863	6.4376	6.5009	6.4963	6.4294	6.4582	6.421	6.435
		Arnt2	11864	6.5024	6.6425	6.5631	6.559	6.6788	6.6319	6.6728	6.7172	Arnt2	11864	6.4925	6.7591	6.4861	6.6791	6.5984	6.7122	6.8711
		Arntl	11865	7.4771	7.4735	7.411	7.2248	7.1267	7.7169	7.3138	7.1989	Arntl	11865	7.1493	7.1111	6.9853	7.1325	7.3691	7.2149	7.5148
		Arpc1a	56443	9.7877	9.2605	9.0978	9.31	9.6301	9.5029	9.1653	9.1307	Arpc1a	56443	9.5226	9.3977	9.2308	9.1776	9.0519	9.2667	9.6251
		Arpc1a	56443	9.3227	9.2088	8.6534	8.9452	9.2615	9.0712	8.9786	8.7119	Arpc1a	56443	8.9198	8.8218	8.691	8.9874	8.6129	8.9301	8.9783
		Arpc1a	56443	10.3404	9.7649	10.0036	10.0966	10.4384	10.0947	10.0165	10.1943	Arpc1a	56443	10.132	9.9159	9.6889	9.927	10.1852	9.9646	10.2644
		Arpc1b	11867	7.1307	6.7213	7.4169	7.7595	7.24	7.1015	7.3665	7.7681	Arpc1b	11867	6.9692	6.8005	7.334	8.02	6.8789	6.8157	6.7369
		Arpc1b	11867	7.5007	7.0246	7.9217	8.0357	7.3732	7.2319	7.6163	8.0803	Arpc1b	11867	7.4098	7.0582	7.527	8.2081	7.0713	6.887	6.9612
		Arpc1b	11867	7.7165	7.366	7.8271	8.6402	7.7122	7.4787	7.6643	8.2791	Arpc1b	11867	7.7013	7.4666	7.7678	8.9398	7.0741	7.2902	7.1556
		Arpc2	76709	8.7909	8.9396	9.2375	9.0235	8.8219	8.723	9.4092	9.4504	Arpc2	76709	8.7476	8.9443	9.1934	9.1773	9.4097	8.804	8.9407
		Arpc3	56378	10.7743	10.4443	10.7016	10.6738	10.6394	10.5068	10.566	10.6635	Arpc3	56378	10.651	10.4932	10.6826	10.5121	10.4499	10.5247	10.305
		Arpc4	68089	6.5214	6.5165	6.5151	6.4814	6.4282	6.4574	6.5438	6.5225	Arpc4	68089	6.4541	6.582	6.4894	6.4789	6.4648	6.5026	6.4509
		Arpc4	68089	10.3253	9.5124	9.1793	9.1903	10.3023	9.5577	9.2612	9.3282	Arpc4	68089	10.1079	9.4156	9.4075	9.3594	9.1803	9.6438	9.2901
		Arpc5	67771	6.983	7.5565	7.3098	7.7148	6.9922	7.3469	7.3018	7.4846	Arpc5	67771	6.8099	7.4555	7.3994	7.5292	7.1645	7.2637	7.5201
		Arpc5	67771	6.721	6.6438	6.7349	6.7345	6.4478	6.7021	6.6445	6.7023	Arpc5	67771	6.485	6.7253	6.7308	6.7125	6.7614	6.7278	6.6917
		Arpc5	67771	10.3107	11.3386	11.5679	11.7341	10.2437	11.5429	11.542	11.6669	Arpc5	67771	10.0167	11.5038	11.5415	11.6948	11.4807	11.5703	11.7372
		Arpc5l	74192	7.5238	7.8497	8.0508	7.688	7.613	7.8955	8.0593	8.1115	Arpc5l	74192	7.3843	7.8554	7.9545	7.8923	7.9731	7.9797	8.0844
		Arpp19	59046	7.9534	9.9319	9.7004	9.3387	8.0906	9.7235	9.7191	9.6717	Arpp19	59046	7.9019	9.7451	9.5845	9.4316	9.8693	9.487	9.7561
		Arpp21	74100	9.7417	10.5758	10.6466	10.545	10.0015	10.6054	10.5514	10.5964	Arpp21	74100	9.4768	10.6514	10.6859	10.5042	10.6339	10.7584	10.7241
		Arpp21	74100	6.6006	6.5913	6.4839	6.4655	6.5181	6.5017	6.4938	6.4291	Arpp21	74100	6.4419	6.5408	6.4603	6.4596	6.6682	6.6222	6.6128
		Arpp21	74100	11.2046	12.2997	12.3124	12.2817	11.2853	12.4384	12.4127	12.3398	Arpp21	74100	10.6445	12.0012	12.2921	12.1664	12.1231	12.2157	12.4313
		Arpp21	74100	6.8865	6.8987	7.0058	7.0825	6.7826	6.9962	7.1099	7.1302	Arpp21	74100	6.5881	6.9634	6.9779	6.9206	7.1663	7.3066	7.1774
		Arpp21	74100	6.4489	6.5449	6.6682	6.5655	6.4172	6.4804	6.653	6.5194	Arpp21	74100	6.4227	6.6467	6.6662	6.5777	6.5031	6.4376	6.4587
		Arpp21	74100	6.4099	6.9723	7.287	7.348	6.4228	6.9821	7.1445	7.101	Arpp21	74100	6.411	7.0796	7.5014	7.0429	6.993	7.0969	6.7447
		Arpp21	74100	6.4236	6.8976	7.0174	7.011	6.4099	6.7939	6.725	6.9431	Arpp21	74100	6.413	6.8814	7.0694	6.8296	6.7729	6.7861	6.679
		Arrb1	109689	6.8229	6.666	6.6533	6.4909	6.8703	6.7252	6.6274	6.5609	Arrb1	109689	6.8354	6.5548	6.5285	6.6007	6.6083	6.8374	6.7402
		Arrb1	109689	8.3781	7.8199	7.646	7.6811	8.1429	7.9826	7.7639	7.7105	Arrb1	109689	8.2132	7.9413	7.7642	7.7725	7.9301	8.2172	8.1294
		Arrb1	109689	7.0502	6.7588	6.7568	6.6523	6.7875	6.7263	6.7498	6.7298	Arrb1	109689	7.0688	6.7372	6.5257	6.7226	6.7042	6.7407	6.8002
		Arrb1	109689	7.0536	6.7114	6.665	6.6404	6.9042	6.6583	6.8028	6.6658	Arrb1	109689	7.1069	6.6641	6.7955	6.7036	6.5661	6.7997	6.6802
		Arrb1	109689	7.6735	7.039	7.12	7.1668	7.6757	7.1797	7.1712	7.0295	Arrb1	109689	7.5087	7.1966	7.188	7.0019	7.168	7.2628	7.2152
		Arrb2	216869	9.1011	8.1704	8.1951	8.3298	8.965	8.3741	8.3249	8.4736	Arrb2	216869	8.9944	8.2423	8.2269	8.5403	8.3929	8.4408	8.0753
		Arrdc1	215705	6.554	6.4897	6.4746	6.4324	6.4589	6.4212	6.4537	6.5153	Arrdc1	215705	6.6072	6.5089	6.4595	6.4446	6.4777	6.4957	6.4797
		Arrdc2	70807	6.6497	6.568	6.7024	6.4837	6.4467	6.9641	6.4468	6.468	Arrdc2	70807	6.6272	6.4826	6.5327	6.543	6.6034	6.582	6.4308
		Arrdc4	66412	8.0087	7.656	7.5344	7.8507	7.7132	7.6363	7.4636	7.4656	Arrdc4	66412	7.8748	7.3228	7.7351	7.7711	7.2056	7.4328	7.6265
		Arsa	11883	8.9735	7.9095	8.1014	7.9832	8.6854	8.0494	8.2428	7.9236	Arsa	11883	8.7352	8.0935	7.9697	7.8311	8.2885	7.9347	8.161
		Arsb	11881	10.278	10.2385	10.0708	10.0307	10.2602	10.2628	10.0193	10.0597	Arsb	11881	9.9427	9.8733	10.0596	10.1422	10.1026	10.3068	10.1592
		Arsb	11881	6.4395	6.4844	6.4456	6.4367	6.4815	6.4964	6.5013	6.4731	Arsb	11881	6.4454	6.4416	6.55	6.4466	6.4847	6.4572	6.4439
		Arsg	74008	7.6753	7.3998	7.199	7.2037	7.5251	7.3942	7.5342	7.2997	Arsg	74008	7.4974	7.5227	7.2283	7.0809	7.6151	7.6528	7.7647
		Arsj	271970	6.831	6.8093	6.7756	6.7104	6.7175	6.8477	6.7571	6.8722	Arsj	271970	6.9659	6.7706	6.9079	6.7302	6.7429	6.8374	6.8752
		Art2a-ps	11871	6.4499	6.4245	6.4174	6.4189	6.4189	6.4229	6.4083	6.4573	Art2a-ps	11871	6.758	6.4452	6.4366	6.4829	6.4267	6.4266	6.425
		Art2b	11872	6.4236	6.4534	6.4469	6.5975	6.4198	6.4403	6.4733	6.5225	Art2b	11872	6.4477	6.446	6.4451	6.6196	6.4154	6.4453	6.4395
		Art3	109979	6.4181	6.4803	6.442	6.4572	6.49	6.4271	6.4971	6.5408	Art3	109979	6.4386	6.4717	6.4486	6.4409	6.4506	6.4638	6.5034
		Art3	109979	6.4159	6.5803	6.5085	6.559	6.4318	6.4882	6.6064	6.5184	Art3	109979	6.4287	6.4997	6.4798	6.6142	6.4816	6.5062	6.5675
		Art3	109979	6.4459	6.4393	6.4212	6.4193	6.6096	6.4344	6.421	6.4264	Art3	109979	6.443	6.4264	6.4202	6.433	6.447	6.4082	6.4339
		Artn	11876	6.827	6.5215	6.6501	6.5525	6.6401	6.6016	6.6293	6.5452	Artn	11876	6.6656	6.5869	6.556	6.5057	6.5314	6.5341	6.5651
		Artn	11876	6.7033	6.5032	6.5343	6.4636	6.5477	6.5071	6.6093	6.5486	Artn	11876	6.5296	6.4376	6.4861	6.4966	6.51	6.4957	6.5011
		Arv1	68865	6.5041	6.7576	6.7874	6.5705	6.6607	6.897	6.9488	6.7256	Arv1	68865	6.9159	6.8394	6.8179	6.4612	6.9272	6.8974	6.4945
		Arv1	68865	6.4619	6.9282	6.7228	6.8445	6.5064	6.9391	6.9341	6.6636	Arv1	68865	7.0599	6.792	6.7382	6.4715	6.997	6.9191	6.6344
		Arx	11878	6.4431	6.4364	6.4711	6.5383	6.5777	6.4523	6.4242	6.5174	Arx	11878	6.4386	6.5454	6.4681	6.4176	6.472	6.5038	6.4978
		Arxes1	76219	6.5196	6.4504	6.4551	6.5063	6.4368	6.4922	6.5307	6.486	Arxes1	76219	6.4306	6.5273	6.4486	6.423	6.4758	6.4858	6.4446
		Arxes2	76976	9.4869	10.4816	10.3701	10.1022	9.7303	10.4788	10.3781	10.296	Arxes2	76976	9.1782	10.3078	10.2416	9.9328	10.3623	10.2055	10.3644
		As3mt	57344	6.5747	6.8731	6.6713	6.7409	6.7973	6.893	6.8151	6.7129	As3mt	57344	6.4699	6.7878	6.7086	6.7515	6.6958	6.8904	6.9963
		As3mt	57344	6.437	6.5128	6.5129	6.4421	6.4342	6.5331	6.4805	6.5163	As3mt	57344	6.397	6.5023	6.5098	6.5263	6.464	6.6965	6.5589
		Asah1	11886	6.4133	6.7027	6.5815	6.6974	6.4734	6.6775	6.6643	6.6228	Asah1	11886	6.4252	6.5918	6.7308	6.7577	6.5487	6.5695	6.6755
		Asah1	11886	8.6805	10.4221	10.1526	10.4169	8.8973	10.2333	10.1951	10.4851	Asah1	11886	8.3234	10.1082	10.1497	10.6465	10.1081	10.0315	10.2328
		Asah2	54447	6.5832	8.7254	8.3353	8.6161	6.7997	8.5204	8.6521	8.0926	Asah2	54447	6.4944	8.3575	8.6676	8.295	8.2207	8.262	8.323
		Asap2	211914	6.8904	7.0195	6.9326	6.9236	6.9501	7.1094	7.0292	7.0897	Asap2	211914	6.7505	7.159	6.9853	6.9734	7.1538	7.3221	7.1707
		Asap2	211914	7.2409	7.1004	7.1413	7.1728	7.0779	7.0157	7.0964	6.9089	Asap2	211914	7.2214	7.0378	7.2178	6.9499	6.8444	6.7787	6.8402
		Asap3	230837	6.444	6.4296	6.458	6.486	6.4233	6.532	6.5391	6.4739	Asap3	230837	6.4098	6.4687	6.4331	6.4829	6.4484	6.4588	6.4555
		Asap3	230837	6.5984	6.4793	6.4773	6.4849	6.4311	6.4489	6.4386	6.4416	Asap3	230837	6.6837	6.4792	6.4354	6.4543	6.4837	6.5198	6.4838
		Asb1	65247	7.5113	6.9031	6.7952	6.7997	7.24	6.821	6.7416	6.8428	Asb1	65247	7.6721	6.8075	6.8275	6.908	6.7729	6.9482	6.9953
		Asb1	65247	8.3724	7.9642	8.0905	7.8803	8.2761	8.2522	8.1768	8.2489	Asb1	65247	7.9321	8.0408	8.0402	7.9327	8.1904	8.1284	8.1414
		Asb1	65247	6.7033	6.4497	6.4918	6.4617	6.455	6.6133	6.574	6.4482	Asb1	65247	6.7318	6.6419	6.596	6.4849	6.5648	6.4388	6.5282
		Asb13	142688	6.4314	6.5584	6.458	6.44	6.4207	6.4974	6.4203	6.4273	Asb13	142688	6.4325	6.435	6.4297	6.4671	6.4648	6.4533	6.4748
		Asb13	142688	9.1363	10.7476	10.9534	10.4733	9.1289	10.5721	10.6708	10.3615	Asb13	142688	8.7496	10.7566	10.5217	10.3895	10.5669	10.7966	10.7351
		Asb16	217217	8.0118	7.1799	6.8838	7.2049	7.6925	7.2449	7.1114	6.9543	Asb16	217217	8.0969	7.0737	7.0123	7.1028	7.1654	7.0345	7.2951
		Asb2	65256	7.9341	6.9986	7.0933	7.2548	7.7832	6.984	7.0269	6.9627	Asb2	65256	7.8715	6.9761	7.1333	7.4258	6.964	7.0939	6.985
		Asb3	65257	7.0401	7.1083	7.1506	7.1871	6.9671	7.3613	7.3478	7.184	Asb3	65257	7.2617	7.0749	7.2072	7.243	7.176	6.9974	7.0749
		Asb3	65257	6.4469	6.6292	6.6175	6.6215	6.5008	6.6445	6.6045	6.5441	Asb3	65257	6.4595	6.6499	6.5913	6.575	6.5636	6.553	6.614
		Asb4	65255	6.4584	6.4986	6.4349	6.44	6.4131	6.4229	6.4342	6.4358	Asb4	65255	6.4638	6.4291	6.4472	6.5213	6.4477	6.4266	6.4219
		Asb4	65255	6.4489	6.4359	6.4288	6.438	6.4251	6.4222	6.4395	6.456	Asb4	65255	6.4832	6.5643	6.4808	6.4789	6.4368	6.3971	6.4157
		Asb6	72323	7.2832	6.6438	6.6296	6.6957	7.5497	6.7285	6.6539	6.6603	Asb6	72323	7.4119	6.6951	6.6585	6.6907	6.6207	6.5917	6.7235
		Asb6	72323	7.9354	6.8641	6.9949	7.0608	8.0777	6.9849	6.9553	6.8048	Asb6	72323	8.0318	6.9443	6.9196	6.9285	6.8842	7.1776	7.1907
		Asb7	117589	6.4014	6.4093	6.4255	6.433	6.449	6.4222	6.4355	6.5063	Asb7	117589	6.4252	6.4416	6.4275	6.4108	6.4648	6.4382	6.4122
		Asb8	78541	10.0276	9.6523	9.6826	9.461	9.9008	9.7593	9.9038	9.9242	Asb8	78541	9.9927	9.4314	9.9145	9.703	10.2016	9.5913	9.567
		Ascc1	69090	7.9711	7.366	7.1866	7.2049	8.0906	7.4871	7.3078	7.3413	Ascc1	69090	7.7974	7.2356	7.1794	7.4137	7.238	7.284	7.3339
		Ascc1	69090	9.6236	8.5415	8.4748	8.178	9.4304	8.5752	8.3199	8.6669	Ascc1	69090	9.6415	8.6356	8.683	8.5296	8.7336	8.569	8.6645
		Ascc2	75452	6.5362	6.5091	6.5297	6.6974	6.5636	6.4544	6.4611	6.6581	Ascc2	75452	6.5642	6.5643	6.494	6.6621	6.5437	6.4776	6.5502
		Ascc2	75452	7.1072	6.7323	6.6807	6.8386	6.8565	6.6296	6.6671	6.7723	Ascc2	75452	7.0807	6.7342	6.7556	7.0893	6.7843	6.6658	6.6176
		Ascl1	17172	6.6452	6.4908	6.532	6.4921	6.6866	6.5378	6.5162	6.5112	Ascl1	17172	6.7803	6.5363	6.5085	6.4521	6.4964	6.5792	6.5023
		Asf1a	66403	6.4573	7.6495	7.1957	7.498	6.5141	7.3462	7.3709	7.2786	Asf1a	66403	6.4287	7.4358	7.3723	7.3988	7.2245	7.0583	7.0909
		Asgr1	11889	7.8711	7.3428	7.0085	7.1522	7.835	7.3107	7.2187	7.2794	Asgr1	11889	8.038	7.4712	7.3006	6.8403	7.2665	7.1566	7.3783
		Ash1l	192195	6.4704	7.7682	7.6257	7.3779	6.5521	7.2384	7.5544	7.3183	Ash1l	192195	6.4541	7.3056	7.445	7.3821	7.2657	7.1088	7.136
		Ash1l	192195	6.5178	6.5625	6.4619	6.4367	6.4207	6.5851	6.4499	6.4659	Ash1l	192195	6.485	6.4647	6.5098	6.4733	6.4198	6.4006	6.4339
		Ash1l	192195	6.4072	7.3025	6.7795	6.9376	6.4359	6.7556	6.8815	6.8098	Ash1l	192195	6.478	6.7133	6.6227	6.8698	6.5561	6.6332	6.5441
		Ash1l	192195	6.5479	7.0574	7.0201	6.9909	6.4239	6.9196	6.8883	6.8129	Ash1l	192195	6.4151	6.7386	6.8467	6.7946	6.6574	6.6618	6.5539
		Ash1l	192195	6.5642	7.1884	7.3152	6.9896	6.6298	7.0222	7.3367	7.1328	Ash1l	192195	6.5321	7.1522	7.1587	7.2658	6.8832	6.7135	6.783
		Ash1l	192195	6.4217	6.4348	6.5562	6.4496	6.4036	6.445	6.4373	6.4194	Ash1l	192195	6.4091	6.4574	6.4417	6.4202	6.4424	6.4621	6.4234
		Ash1l	192195	6.4717	6.5899	6.664	6.786	6.4093	6.6797	6.7065	6.7266	Ash1l	192195	6.4172	6.6291	6.6492	6.7676	6.8235	6.6015	6.6272
		Ash2l	23808	8.6063	8.5166	8.6465	8.5887	8.5472	8.6997	8.5236	8.5902	Ash2l	23808	8.5338	8.5715	8.5364	8.6484	8.6205	8.6931	8.8147
		Ash2l	23808	6.5499	6.5009	6.5129	6.4675	6.4435	6.5898	6.5391	6.4724	Ash2l	23808	6.5201	6.4396	6.4798	6.4604	6.502	6.5275	6.5799
		Asic1	11419	10.3825	9.1179	9.1838	8.9353	10.2294	8.9426	9.0328	9.2308	Asic1	11419	10.3511	9.3239	9.1709	8.8069	9.4211	9.4547	9.3328
		Asic2	11418	8.326	7.5335	7.2527	7.38	8.233	7.5156	7.4811	7.6463	Asic2	11418	8.3372	7.3489	7.3571	7.1627	7.7056	7.4854	7.5366
		Asic2	11418	6.5747	6.6009	6.5064	6.486	6.5008	6.5637	6.5664	6.5163	Asic2	11418	6.4442	6.5201	6.4963	6.5926	6.6851	6.6496	6.614
		Asic3	171209	6.4263	6.4764	6.5412	6.4706	6.4128	6.5262	6.5013	6.4209	Asic3	171209	6.4419	6.4792	6.4829	6.4912	6.4318	6.4329	6.4612
		Asl	109900	6.7232	6.5557	6.5666	6.4435	6.684	6.5285	6.4813	6.5564	Asl	109900	6.7132	6.6178	6.562	6.543	6.6133	6.7762	6.57
		Asl	109900	7.0384	6.6595	6.612	6.6675	6.8611	6.6261	6.6445	6.6139	Asl	109900	6.7543	6.6096	6.7382	6.7252	6.5586	6.707	6.6474
		Asna1	56495	11.0122	10.2549	9.8266	10.0754	11.068	9.9059	9.9784	10.2106	Asna1	56495	11.1093	10.0598	10.0439	10.0349	10.1851	10.0497	9.9973
		Asns	27053	6.5343	6.6265	6.5861	6.4997	6.6607	6.5626	6.5931	6.5268	Asns	27053	6.4887	6.5259	6.562	6.4459	6.6096	6.458	6.6403
		Asns	27053	10.6569	10.6261	10.7983	10.5082	10.6576	10.5048	10.6296	10.5437	Asns	27053	10.324	10.5944	10.7656	10.6573	10.5876	10.7348	10.6371
		Asns	27053	9.2556	9.0097	8.9127	8.9393	9.3392	8.8866	8.8365	9.0031	Asns	27053	8.891	8.9715	9.0415	8.6234	9.1784	8.8958	9.0316
		Asnsd1	70396	6.5041	6.4855	6.5021	6.486	6.4935	6.5104	6.4713	6.5143	Asnsd1	70396	6.6984	6.4657	6.4798	6.514	6.4272	6.4214	6.4828
		Asnsd1	70396	6.454	6.5152	6.6197	6.7137	6.4189	6.5803	6.4754	6.5365	Asnsd1	70396	6.4747	6.5532	6.4379	6.4612	6.5425	6.5557	6.5725
		Aspa	11484	6.3955	6.5544	6.5354	6.5873	6.4193	6.4713	6.4843	6.5278	Aspa	11484	6.3998	6.4628	6.5176	6.5011	6.6046	6.5288	6.4923
		Aspa	11484	6.4094	6.4717	6.5654	6.452	6.4251	6.4476	6.4386	6.4754	Aspa	11484	6.4306	6.4363	6.436	6.4373	6.472	6.4827	6.4408
		Aspdh	68352	6.5343	6.4803	6.5666	6.5023	6.4563	6.4823	6.5117	6.4454	Aspdh	68352	6.4408	6.5009	6.4611	6.487	6.4566	6.5834	6.527
		Aspdh	68352	6.7363	6.5344	6.6491	6.4626	6.4734	6.5354	6.482	6.5194	Aspdh	68352	7.0232	6.5836	6.5216	6.543	6.5735	6.5516	6.5577
		Aspg	104816	6.6654	6.5721	6.6394	6.5077	6.5008	6.5378	6.5335	6.543	Aspg	104816	6.8317	6.6578	6.6101	7.0809	6.6803	6.5111	6.6296
		Asph	65973	6.5811	7.0018	6.8021	6.7691	6.4831	6.7684	6.8491	6.5959	Asph	65973	6.4252	6.8089	6.7071	6.7302	6.7741	6.8034	6.6116
		Asph	65973	6.4607	6.5476	6.5631	6.6523	6.4513	6.7394	6.6803	6.6895	Asph	65973	6.6306	6.743	6.7026	6.5391	6.6574	6.6305	6.679
		Asph	65973	6.425	6.8776	6.8989	6.6181	6.4296	6.8579	6.6897	6.7661	Asph	65973	6.4144	6.7692	6.7857	6.6007	6.8789	6.8553	6.9515
		Asphd1	233879	9.1456	8.5166	8.5752	8.3975	9.0573	8.6512	8.5327	8.2964	Asphd1	233879	9.3504	8.6299	8.6866	8.5662	8.8025	8.9693	8.778
		Asphd2	72898	11.1036	9.9728	9.9782	10.0174	10.9893	10.1848	10.1959	9.9705	Asphd2	72898	11.2031	10.0915	10.1332	10.0041	10.1112	10.3471	10.3327
		Aspscr1	68938	6.6945	6.4876	6.4603	6.411	6.4644	6.4229	6.4433	6.4363	Aspscr1	68938	6.5558	6.4523	6.4872	6.4252	6.4748	6.4228	6.4308
		Aspscr1	68938	8.6724	7.6328	7.4492	7.2696	8.6456	7.5824	7.4045	7.4456	Aspscr1	68938	9.0439	7.5734	7.4513	7.2353	7.7708	7.7984	7.6388
		Aspscr1	68938	9.4376	7.9395	7.9777	8.049	9.0548	8.1134	7.9753	7.9553	Aspscr1	68938	9.4306	8.0402	7.8818	7.9256	8.1456	8.3022	8.2731
		Asrgl1	66514	6.7122	6.9616	6.8011	6.9109	6.7629	6.8231	6.8482	6.7579	Asrgl1	66514	6.5759	6.8476	6.7571	6.6542	6.9085	7.0583	6.9736
		Ass1	11898	9.3531	8.2849	8.1466	8.253	9.095	8.2832	8.1936	8.5909	Ass1	11898	9.3779	8.2457	8.4701	8.6664	8.6143	8.2607	8.1497
		Aste1	66595	6.4123	6.5503	6.6263	6.6233	6.4917	6.4581	6.5243	6.6195	Aste1	66595	6.4211	6.5393	6.5072	6.5378	6.5723	6.5653	6.6963
		Astn1	11899	6.4584	6.5304	6.5423	6.589	6.4719	6.5792	6.5326	6.6417	Astn1	11899	6.5944	6.6467	6.6258	6.543	6.8191	6.6991	6.6882
		Astn1	11899	9.716	10.6303	10.9916	10.6681	9.8232	10.8789	10.6904	10.7286	Astn1	11899	9.0652	10.5259	10.8536	10.9001	10.9383	11.0018	11.0614
		Astn2	56079	7.33	6.8854	6.7459	6.7582	7.1267	6.6319	6.7706	6.7906	Astn2	56079	7.4347	6.8947	6.6921	6.6502	6.7786	6.7148	6.7491
		Astn2	56079	6.9302	6.5557	6.4829	6.543	6.5325	6.4386	6.5645	6.4886	Astn2	56079	6.4714	6.4958	6.5023	6.6115	6.5524	6.4503	6.5222
		Asun	71177	6.4667	6.709	6.5918	6.5174	6.4971	6.5262	6.6264	6.6417	Asun	71177	6.4623	6.6905	6.4748	6.6959	6.7348	6.7317	6.7099
		Asun	71177	6.425	6.5476	6.5515	6.5907	6.4882	6.578	6.6454	6.6734	Asun	71177	6.4477	6.6562	6.6538	6.739	6.7336	6.6098	6.6176
		Asun	71177	6.5897	7.2062	7.4021	7.2131	6.4766	7.0873	7.0409	7.2982	Asun	71177	6.5371	7.1477	7.2897	7.2382	7.3219	6.9527	7.1266
		Asxl1	228790	6.5747	6.4572	6.6164	6.5174	6.4659	6.591	6.5769	6.5053	Asxl1	228790	6.4541	6.5303	6.5681	6.4596	6.4847	6.5135	6.5429
		Asxl1	228790	7.0815	6.9369	6.9877	7.0374	7.1575	7.0111	7.0222	6.9637	Asxl1	228790	6.7617	7.0559	6.9209	7.0997	7.0456	6.946	7.0507
		Asxl1	228790	6.9358	6.7837	6.7717	6.961	7.0288	6.8801	6.8081	6.907	Asxl1	228790	7.2162	7.0072	6.7161	6.9833	6.7371	7.0229	7.0873
		Asxl2	75302	6.4784	6.5844	6.5952	6.4554	6.4576	6.5898	6.5655	6.5834	Asxl2	75302	6.6585	6.5439	6.607	6.5022	6.5835	6.458	6.4691
		Asxl2	75302	6.4211	6.4612	6.5129	6.5023	6.4311	6.432	6.4526	6.45	Asxl2	75302	6.4868	6.4657	6.4719	6.4335	6.4796	6.4376	6.4187
		Asz1	74068	6.6161	6.443	6.4186	6.4472	6.416	6.4157	6.426	6.4471	Asz1	74068	6.4581	6.427	6.4061	6.4335	6.4052	6.4206	6.4263
		Atad1	67979	7.5423	9.3588	9.4316	9.3591	7.5724	9.5342	9.4747	9.0958	Atad1	67979	7.0107	9.4987	9.3429	9.2876	9.1099	9.1519	9.6496
		Atad3a	108888	9.7461	9.0312	9.0369	9.3657	9.4917	8.9708	9.0969	8.8702	Atad3a	108888	9.8073	9.2294	9.1923	9.2702	9.0579	9.3297	9.4668
		Atat1	73242	8.8761	7.5921	7.6693	7.9024	8.7471	7.8879	7.6394	7.7783	Atat1	73242	9.1312	7.6919	7.6261	7.4439	8.0119	8.0229	8.1214
		Atat1	73242	6.4562	6.4908	6.5735	6.7906	6.5777	6.5262	6.5532	6.5564	Atat1	73242	6.4165	6.5691	6.5216	6.575	6.6911	6.6042	6.6067
		Atcay	16467	7.4727	7.1289	6.8476	6.9963	7.3862	6.9612	6.8967	6.9757	Atcay	16467	7.8759	6.9391	7.0279	6.8663	7.2099	7.2395	7.1865
		Ate1	11907	6.4243	6.594	6.532	6.5023	6.4239	6.5137	6.5855	6.5575	Ate1	11907	6.553	6.4717	6.6038	6.4724	6.581	6.5945	6.5355
		Ate1	11907	8.7038	10.3994	10.4511	10.4756	8.6273	10.587	10.5925	10.4681	Ate1	11907	8.2823	10.5741	10.7371	10.5608	10.4518	10.7461	10.7073
		Atf2	11909	6.6272	6.8381	6.6405	6.7007	6.6121	6.7098	6.7939	6.7496	Atf2	11909	6.6801	6.6258	6.6738	6.7201	6.6839	6.733	6.7391
		Atf2	11909	8.2642	10.007	9.8407	9.8833	8.1992	9.5805	9.9339	9.9028	Atf2	11909	7.8648	10.0199	9.9845	9.5555	9.9847	9.7556	9.8761
		Atf2	11909	6.4165	6.4135	6.4868	6.4529	6.4263	6.4605	6.4537	6.4731	Atf2	11909	6.4039	6.4838	6.4281	6.4944	6.5194	6.454	6.4361
		Atf3	11910	6.477	6.4526	6.4792	6.505	6.5262	6.4208	6.4515	6.5676	Atf3	11910	6.4243	6.4815	6.4787	6.666	6.4392	6.454	6.4729
		Atf4	11911	6.5479	6.6464	6.5746	6.4488	6.5201	6.6156	6.5225	6.5441	Atf4	11911	6.449	6.5187	6.4719	6.6383	6.5611	6.4556	6.6031
		Atf4	11911	9.5778	9.6582	9.7892	9.3669	9.416	9.5241	9.3829	9.6845	Atf4	11911	9.264	9.4637	9.3352	9.4587	9.5803	9.533	9.6259
		Atf5	107503	9.0339	8.0193	8.3192	7.9452	9.003	7.8608	8.0334	7.9812	Atf5	107503	9.1435	7.8183	7.9296	8.3597	7.8742	8.2964	8.1071
		Atf6b	12915	9.1042	8.2819	8.3149	8.2814	9.314	8.3129	8.4272	8.4941	Atf6b	12915	9.2889	8.5487	8.3199	8.4248	8.2958	8.4237	8.515
		Atf7	223922	7.3326	7.3897	7.3176	7.53	7.5301	7.1372	7.1784	7.3527	Atf7	223922	7.2239	7.4055	7.2876	7.2554	7.2313	7.3118	7.302
		Atf7	223922	6.4976	6.533	6.4573	6.5367	6.4311	6.4814	6.498	6.5123	Atf7	223922	6.4408	6.4971	6.4963	6.4789	6.5661	6.4548	6.4384
		Atf7	223922	6.4345	6.6009	6.5539	6.4646	6.4703	6.5886	6.5959	6.5552	Atf7	223922	6.4018	6.5273	6.4808	6.7252	6.4758	6.4525	6.4446
		Atf7ip	54343	8.0175	7.3376	7.4579	7.4041	7.8386	7.1501	7.5266	7.5495	Atf7ip	54343	8.0441	7.433	7.5236	7.4576	7.7986	7.4739	7.5101
		Atg10	66795	6.546	6.6801	6.5032	6.5623	6.4269	6.6261	6.685	6.6049	Atg10	66795	6.4567	6.6226	6.6399	6.5378	6.6488	6.6658	6.5174
		Atg10	66795	7.6079	9.2109	9.083	8.7029	7.7203	8.833	8.9353	8.9229	Atg10	66795	7.5468	8.7997	9.2299	8.948	8.822	8.8609	8.9355
		Atg101	68118	9.6254	8.4085	8.5154	8.4651	9.6324	8.7409	8.4534	8.3504	Atg101	68118	9.7895	8.802	8.5159	8.58	8.4929	8.6618	8.601
		Atg12	67526	8.0512	9.6291	9.9461	9.4363	8.1054	9.7198	9.6924	9.6749	Atg12	67526	7.8825	9.669	9.7296	9.6224	9.3834	9.6746	9.7874
		Atg13	51897	9.2872	8.9047	8.5856	8.6402	9.3146	8.7403	8.4182	8.5977	Atg13	51897	9.4945	8.6521	8.3138	8.7699	8.7852	8.9402	8.5633
		Atg16l1	77040	9.6915	9.413	9.4536	9.4209	9.8619	9.4057	9.4456	9.4388	Atg16l1	77040	9.7127	9.5812	9.3812	9.567	9.4159	9.758	9.5408
		Atg2a	329015	7.8567	7.007	6.9584	7.2002	7.8591	7.025	6.8773	6.9232	Atg2a	329015	8.0902	7.2054	6.9221	6.9745	7.0466	7.0123	7.1981
		Atg2a	329015	8.6751	7.6063	7.4979	7.7199	8.5858	7.5293	7.5561	7.4783	Atg2a	329015	8.7689	7.7164	7.427	7.636	7.6823	7.7794	7.7298
		Atg2a	329015	7.8213	6.9423	7.2195	7.0043	7.7841	6.8487	7.2291	6.9692	Atg2a	329015	7.8523	7.0305	6.8656	7.1028	7.0561	7.1412	7.0075
		Atg2b	76559	8.0268	8.6269	8.395	8.5724	8.2279	8.4193	8.592	8.4589	Atg2b	76559	8.1642	8.6334	8.6513	8.5429	8.4464	8.4664	8.2605
		Atg2b	76559	8.1276	8.6657	8.641	8.5155	8.1312	8.7815	8.477	8.5852	Atg2b	76559	8.0156	8.6845	8.5795	8.3838	8.6343	8.7904	8.6385
		Atg3	67841	6.5178	6.449	6.4536	6.4537	6.5083	6.5137	6.4458	6.4329	Atg3	67841	6.7132	6.461	6.4319	6.4385	6.4244	6.4481	6.4361
		Atg3	67841	6.831	6.5666	7.6936	7.1437	6.6197	6.6537	6.6045	6.6395	Atg3	67841	6.4023	7.3045	6.5758	6.5213	7.2598	6.4869	6.4719
		Atg4b	66615	6.8962	6.5927	6.5963	6.4758	6.8236	6.4229	6.6179	6.5452	Atg4b	66615	6.5088	6.6499	6.7927	6.5443	6.7336	6.7749	6.7223
		Atg4c	242557	6.4299	6.5383	6.5643	6.4238	6.4368	6.4284	6.6369	6.5143	Atg4c	242557	6.4653	6.443	6.462	6.4335	6.5111	6.5135	6.6128
		Atg4d	235040	6.496	6.5776	6.4306	6.5247	6.8069	6.5898	6.4504	6.5102	Atg4d	235040	6.6984	6.4815	6.4691	6.4809	6.4806	6.4621	6.4587
		Atg4d	235040	6.6028	6.549	6.635	6.4921	6.5996	6.5049	6.4805	6.5631	Atg4d	235040	6.7095	6.4781	6.4539	6.478	6.6281	6.5557	6.4978
		Atg4d	235040	6.8492	6.8358	6.8724	6.7441	6.7098	6.7674	6.9	6.7702	Atg4d	235040	6.7393	6.8787	6.7556	6.9855	6.8191	7.007	6.9506
		Atg4d	235040	7.252	6.9119	6.7766	6.8327	7.4818	6.8447	6.7351	6.8259	Atg4d	235040	7.6477	6.9026	6.8869	6.808	6.9861	6.9438	6.815
		Atg4d	235040	6.6699	6.4387	6.5412	6.5174	6.5777	6.6797	6.4882	6.4886	Atg4d	235040	6.4984	6.4548	6.5427	6.4629	6.6743	6.5408	6.5404
		Atg5	11793	7.7861	8.6905	8.7004	8.5533	7.9122	8.584	8.676	8.7879	Atg5	11793	7.4056	8.6313	8.5101	8.5412	8.6264	8.4359	8.5699
		Atg5	11793	7.5712	8.6027	8.4444	8.4999	7.5854	8.7428	8.4841	8.7693	Atg5	11793	7.4686	8.3302	8.5557	8.6591	8.7044	8.4468	8.6429
		Atg7	74244	7.6944	7.2137	7.1741	7.2225	7.4256	7.1654	7.0547	7.2283	Atg7	74244	7.9219	7.2536	7.1891	7.1517	7.2756	7.374	7.2943
		Atg9a	245860	8.487	7.4719	7.34	7.3915	8.4677	7.5156	7.4648	7.3275	Atg9a	245860	8.5605	7.5622	7.5338	7.4232	7.4074	7.6331	7.6437
		Atg9a	245860	6.5854	6.6144	6.5053	6.4946	6.475	6.4581	6.5126	6.4904	Atg9a	245860	6.585	6.5643	6.4663	6.5314	6.4777	6.4738	6.4655
		Atg9b	213948	8.2049	7.5936	7.3074	7.2628	8.2509	7.4301	7.3894	7.0801	Atg9b	213948	8.3468	7.2536	7.51	7.2169	7.2673	7.4778	7.4811
		Athl1	212974	6.7011	6.5544	6.4426	6.4933	6.6478	6.462	6.5836	6.486	Athl1	212974	6.8245	6.5564	6.4437	6.4596	6.6096	6.5626	6.5034
		Atic	108147	7.5473	7.2749	7.3683	7.0723	7.892	7.4517	7.2235	7.6521	Atic	108147	7.4285	7.1912	7.0123	7.3909	7.5524	7.213	7.2804
		Atic	108147	6.554	6.4337	6.5654	6.44	6.5521	6.591	6.5607	6.4716	Atic	108147	6.485	6.6859	6.582	6.4565	6.5077	6.5354	6.6128
		Atic	108147	6.7622	6.7516	6.555	6.5322	6.6452	6.618	6.5788	6.5441	Atic	108147	6.6621	6.513	6.7513	6.5777	6.6622	6.6387	6.651
		Atl1	73991	6.5324	6.5503	6.5354	6.5232	6.4478	6.5637	6.6775	6.5755	Atl1	73991	6.4386	6.6161	6.5635	6.5213	6.5835	6.4613	6.6415
		Atl1	73991	6.7298	6.6332	6.6682	6.6641	6.7454	6.7588	6.6747	6.6798	Atl1	73991	6.7468	6.7807	6.8534	6.7302	6.8268	6.8096	6.9183
		Atl2	56298	6.4619	6.8449	6.6911	6.7345	6.5045	6.7738	6.7305	6.8428	Atl2	56298	6.4581	6.7268	6.7396	6.7553	7.0098	6.8398	6.865
		Atl2	56298	6.4292	6.7492	6.7318	6.7613	6.4953	6.6594	6.6709	6.7805	Atl2	56298	6.4502	6.7103	6.7175	6.6529	6.7429	6.6222	6.7721
		Atl2	56298	6.4899	6.7683	6.9685	6.8356	6.4342	6.9059	6.9299	6.7256	Atl2	56298	6.4653	6.9288	6.7041	6.8545	6.8682	6.9054	6.8557
		Atl2	56298	6.4884	7.2109	6.8847	6.8519	6.6866	7.2172	7.1306	6.8566	Atl2	56298	6.4515	7.1375	7.0267	7.0955	6.9811	7.2832	7.264
		Atl2	56298	6.6006	6.8012	6.804	6.7967	6.5849	6.7437	6.6558	6.6949	Atl2	56298	6.4554	6.8421	6.7814	6.7664	6.7967	6.7031	6.8599
		Atl3	109168	6.5125	6.5927	6.623	6.8223	6.5567	6.6016	6.6217	6.6494	Atl3	109168	6.4567	6.5532	6.6133	6.6449	6.5835	6.5249	6.6415
		Atl3	109168	6.6676	6.6022	6.6469	6.7266	6.6892	6.6168	6.6681	6.6094	Atl3	109168	6.6801	6.6258	6.6305	6.6142	6.6366	6.6373	6.7065
		Atl3	109168	6.417	6.462	6.4685	6.458	6.4104	6.4605	6.5522	6.4585	Atl3	109168	6.4013	6.4638	6.4391	6.5443	6.4748	6.5421	6.4738
		Atl3	109168	6.4187	6.6252	6.5207	6.5672	6.4576	6.6028	6.4996	6.4666	Atl3	109168	6.4098	6.4815	6.4562	6.4421	6.517	6.4414	6.5162
		Atm	11920	6.4284	6.6451	6.6512	6.6455	6.4164	6.5661	6.6407	6.6339	Atm	11920	6.4067	6.5517	6.5929	6.7048	6.5077	6.5806	6.6116
		Atm	11920	6.4573	7.1074	7.0389	7.0977	6.463	6.874	6.8992	7.0268	Atm	11920	6.3979	7.0122	7.0255	7.0768	6.995	6.7812	6.6917
		Atmin	234776	9.5287	9.8431	9.6075	9.4719	9.6658	9.721	9.6226	9.6435	Atmin	234776	9.3363	9.8256	9.5325	9.4037	9.7512	9.8718	9.5263
		Atmin	234776	10.1087	10.4154	10.2981	10.1266	10.1549	10.2001	10.3906	10.2081	Atmin	234776	9.6862	10.4499	10.278	10.1083	10.1722	10.5445	10.3385
		Atmin	234776	6.5057	6.4754	6.4482	6.4617	6.4589	6.4168	6.5335	6.486	Atmin	234776	6.5346	6.595	6.55	6.5352	6.4857	6.4991	6.5515
		Atn1	13498	8.8324	8.1588	7.8966	7.9407	8.847	7.8829	7.9722	7.7948	Atn1	13498	9.0513	8.0222	7.8393	8.0139	7.8858	7.9044	7.9282
		Atox1	11927	10.3553	9.7975	9.9751	10.1375	10.252	9.7163	9.8271	9.9847	Atox1	11927	10.833	10.1089	10.0349	10.3261	10.018	10.1646	10.0339
		Atp10a	11982	6.484	6.7102	6.7177	6.6181	6.7124	6.863	6.6784	6.6306	Atp10a	11982	6.5975	6.7118	6.618	6.625	6.6598	6.7585	6.549
		Atp10d	231287	6.516	6.7919	6.9027	6.7582	6.5262	6.7109	6.7379	6.9757	Atp10d	231287	6.6072	6.7533	6.7941	6.9499	6.782	6.5764	6.6344
		Atp11b	76295	6.5362	8.1263	8.2964	8.3402	6.6685	8.3316	8.103	8.0226	Atp11b	76295	6.4297	7.9656	8.1542	8.1139	8.2569	7.8382	7.6721
		Atp11b	76295	6.4855	7.1656	7.3991	7.3789	6.4359	7.425	7.2824	7.3237	Atp11b	76295	6.4984	7.096	7.0315	7.2837	7.5414	7.4049	7.3666
		Atp11c	320940	6.4085	6.409	6.4495	6.4168	6.4013	6.4469	6.4235	6.4126	Atp11c	320940	6.4211	6.4483	6.4096	6.5213	6.4183	6.4189	6.4372
		Atp11c	320940	6.4619	6.449	6.5053	6.4921	6.4865	6.4597	6.4253	6.5268	Atp11c	320940	6.4315	6.4499	6.4431	6.4933	6.445	6.4935	6.4555
		Atp13a1	170759	8.5863	7.6085	7.6296	7.6196	8.4385	7.6408	7.4763	7.6787	Atp13a1	170759	8.7254	7.6951	7.5202	7.8743	7.7321	8.0286	7.6394
		Atp13a1	170759	9.5934	8.3827	8.6868	8.5222	9.3714	8.6809	8.6922	8.5137	Atp13a1	170759	9.6943	8.4687	8.5412	8.9747	8.7132	8.5218	8.6372
		Atp13a2	74772	9.3066	8.0473	8.1993	8.0586	9.0375	8.4244	7.9489	8.1197	Atp13a2	74772	9.4821	8.1137	8.1593	8.3262	8.4549	8.5952	8.4636
		Atp13a4	224079	6.7166	7.3889	7.5092	7.8254	6.6121	7.7453	7.4435	7.4355	Atp13a4	224079	6.4386	7.4055	7.4477	7.4937	7.6918	7.4831	7.4021
		Atp13a5	268878	6.417	6.4941	6.4426	6.4067	6.4002	6.4408	6.4035	6.4178	Atp13a5	268878	6.3993	6.4647	6.4757	6.4446	6.5135	6.4286	6.4197
		Atp1a1	11928	12.5168	12.7467	12.7712	12.6707	12.4896	12.5341	12.6316	12.5548	Atp1a1	11928	12.3088	12.8854	12.7617	12.5942	12.616	12.6864	12.7313
		Atp1a2	98660	10.7313	10.457	10.2935	10.4829	10.8231	10.5806	10.5234	10.3962	Atp1a2	98660	11.0039	10.7167	10.5673	10.3251	10.6428	10.5375	10.5986
		Atp1b1	11931	12.1524	13.2882	13.2041	13.0535	12.2659	13.4568	13.2044	13.2849	Atp1b1	11931	11.9161	13.3669	13.2147	13.164	13.3509	13.481	13.3113
		Atp1b2	11932	11.6894	11.1807	10.7388	10.7832	11.7732	11.0605	10.8377	10.7344	Atp1b2	11932	11.7533	11.2061	10.7891	10.6444	11.2705	11.0479	11.04
		Atp1b3	11933	9.1895	11.0369	11.1089	10.7926	9.4586	10.9743	10.9281	10.962	Atp1b3	11933	8.9386	10.7893	10.854	10.8659	10.8916	10.8995	10.8699
		Atp2a1	11937	6.8807	6.549	6.5562	6.4442	6.7277	6.5768	6.5144	6.5123	Atp2a1	11937	6.9125	6.5424	6.5341	6.5092	6.5376	6.6766	6.5799
		Atp2a2	11938	10.527	12.0606	11.9786	11.9488	10.5261	11.8709	12.0244	11.8172	Atp2a2	11938	10.0607	12.183	11.9413	11.9853	11.9249	11.7718	11.828
		Atp2a2	11938	11.3443	12.7626	12.7323	12.85	11.2669	12.8378	12.8092	12.837	Atp2a2	11938	10.5838	12.8484	12.8002	12.6514	13.1667	13.06	12.7961
		Atp2a2	11938	8.3862	9.645	9.2398	9.4128	8.5337	9.5195	9.4807	9.1734	Atp2a2	11938	8.2252	9.4218	9.3521	9.3899	9.0414	9.2223	9.2991
		Atp2a3	53313	8.1732	7.8915	7.71	7.5829	8.4307	7.8741	7.6008	7.4556	Atp2a3	53313	8.3571	7.8979	7.6158	7.3953	8.0686	7.8136	7.5678
		Atp2a3	53313	9.6871	9.4206	9.1528	8.9762	9.9285	9.3623	9.0262	8.7321	Atp2a3	53313	10.0134	9.6494	9.2099	9.242	9.4278	9.442	9.081
		Atp2b1	67972	6.7078	8.0507	7.6551	7.7956	6.5825	7.8944	7.9974	7.5414	Atp2b1	67972	6.5004	7.6375	7.7842	7.6536	7.5531	7.5808	7.5672
		Atp2b2	11941	9.1363	9.6822	9.4622	9.3381	9.2668	9.5959	9.5852	9.002	Atp2b2	11941	9.0992	9.792	9.4138	9.5801	9.4243	9.7047	9.5999
		Atp2b2	11941	6.7515	6.8335	6.6008	6.7535	6.7924	6.7131	6.793	6.6406	Atp2b2	11941	6.7132	6.7238	6.8935	6.851	6.6096	6.5557	6.5884
		Atp2b2	11941	7.7868	7.8497	7.2695	7.4643	7.9038	7.6086	7.5607	7.3398	Atp2b2	11941	7.9832	7.536	7.4215	7.3344	7.2855	6.8962	6.9153
		Atp2b3	320707	6.7919	7.0604	6.8781	6.8867	6.6478	7.0415	7.0308	6.7475	Atp2b3	320707	6.6444	6.9998	7.0074	6.8942	6.7626	7.0624	6.9094
		Atp2b3	320707	6.9302	6.9348	6.6901	6.7597	6.7454	6.9294	6.8054	6.7641	Atp2b3	320707	6.5025	6.9558	6.7585	6.9578	6.7148	6.927	6.9311
		Atp2b4	381290	6.427	6.5436	6.442	6.4312	6.463	6.4605	6.4686	6.4255	Atp2b4	381290	6.4195	6.4356	6.4798	6.4859	6.4868	6.442	6.5306
		Atp2b4	381290	6.5919	6.4824	6.5712	6.516	6.6121	6.4872	6.4726	6.5073	Atp2b4	381290	6.6238	6.5049	6.4883	6.462	6.4329	6.6346	6.6344
		Atp2c1	235574	6.4929	6.76	6.665	6.5722	6.6581	6.6491	6.6813	6.7076	Atp2c1	235574	6.7915	6.6064	6.7842	6.666	6.716	6.7291	6.6462
		Atp2c1	235574	6.5125	6.5357	6.5562	6.4537	6.4831	6.6342	6.5902	6.6734	Atp2c1	235574	6.4079	6.4126	6.5299	6.4912	6.5959	6.4481	6.6344
		Atp5a1	11946	9.4724	9.2878	9.553	9.2457	9.51	9.3277	9.4807	9.4281	Atp5a1	11946	9.2854	9.299	9.2378	9.293	9.7124	9.1255	9.4146
		Atp5a1	11946	6.7472	6.7965	6.7835	6.9624	6.7124	6.9029	6.8361	6.8536	Atp5a1	11946	6.7989	6.9301	6.9013	6.9555	7.1103	7.1334	6.8721
		Atp5b	11947	14.1031	14.1103	14.2143	14.1297	13.9351	14.284	14.2143	14.0395	Atp5b	11947	14.0256	14.3879	14.1221	14.3607	14.2134	14.4494	14.4438
		Atp5c1	11949	12.523	12.5077	12.2613	12.2796	12.5211	12.3052	12.4283	12.7575	Atp5c1	11949	12.4159	12.2698	12.3149	12.0339	12.6079	12.3579	12.3564
		Atp5d	66043	11.4791	10.5732	10.5685	10.3627	11.6675	10.689	10.6324	10.5997	Atp5d	66043	11.8933	10.6112	10.9377	10.7037	10.6818	10.69	10.7915
		Atp5e	67126	8.4611	7.2276	7.5496	7.4703	8.3057	7.3029	7.8395	7.4078	Atp5e	67126	8.3854	7.6125	7.5729	7.4904	7.5455	7.2628	7.6841
		Atp5f1	11950	6.7515	7.0875	7.2575	7.0413	6.9543	6.9206	7.2187	7.2572	Atp5f1	11950	6.8568	7.1352	7.1987	6.8919	7.2262	6.9416	7.0251
		Atp5f1	11950	8.3709	10.0537	9.7554	9.6453	8.3472	10.122	9.8672	9.472	Atp5f1	11950	8.0065	9.7399	9.5838	9.7181	9.4793	9.7412	9.861
		Atp5f1	11950	8.6565	10.1988	10.0646	9.7578	8.5579	9.9421	10.0666	9.7529	Atp5f1	11950	8.096	9.8937	9.6523	9.677	9.8314	9.8628	9.9308
		Atp5g2	67942	9.9386	8.713	9.0459	8.9381	9.2175	8.637	8.87	8.9878	Atp5g2	67942	9.4895	8.9314	8.6902	8.5916	8.9356	8.6831	8.9679
		Atp5g3	228033	13.4531	13.5175	13.5969	13.4278	13.4233	13.5372	13.6155	13.7632	Atp5g3	228033	13.3996	13.5695	13.5212	13.3579	13.7358	13.5114	13.7032
		Atp5h	71679	11.0437	10.2821	10.4893	10.2897	11.2458	10.3263	10.584	10.4057	Atp5h	71679	11.0057	10.3002	10.4061	10.2247	10.7593	10.2654	10.6905
		Atp5j	11957	8.1328	8.2805	8.0482	8.0947	8.2686	8.1814	8.0087	7.9408	Atp5j	11957	8.0406	8.1082	7.8481	8.0883	8.0775	8.0396	8.1558
		Atp5j	11957	7.3262	7.2441	7.4773	7.2295	7.2132	7.2769	7.493	7.5063	Atp5j	11957	7.2593	7.4122	7.3901	7.1131	7.5736	7.3101	7.5386
		Atp5j	11957	11.0881	12.0519	11.9173	11.8195	11.298	12.0334	12.0924	11.8631	Atp5j	11957	10.8182	11.9987	11.9257	12.0742	12.0291	11.9711	11.9912
		Atp5j2	57423	13.1089	12.9899	13.0243	12.9732	13.1806	13.0393	12.9118	13.1191	Atp5j2	57423	13.1154	13.0755	13.1667	12.8395	13.1245	13.0482	13.2264
		Atp5k	11958	6.9883	6.5899	6.7208	6.5722	7.1175	6.6133	6.767	6.6361	Atp5k	11958	6.839	6.7327	6.8588	6.5886	6.7172	6.4848	6.7369
		Atp5k	11958	7.8084	6.9304	7.0495	6.8895	7.6936	6.8002	6.9851	6.9599	Atp5k	11958	8.1181	7.045	7.2009	6.8872	7.3227	7.0929	7.0579
		Atp5l	27425	12.765	12.7243	12.7163	12.5762	12.9136	12.7114	12.7814	12.5739	Atp5l	27425	12.71	12.5774	12.5533	12.6525	12.6276	12.4627	12.6497
		Atp5l	27425	11.2872	11.1199	10.8169	10.7424	11.1515	11.027	10.9271	10.941	Atp5l	27425	11.2617	10.8269	10.8224	10.7355	10.8351	10.6773	10.6491
		Atp5o	28080	6.5811	6.5517	6.5074	6.4421	6.4513	6.4251	6.5664	6.477	Atp5o	28080	6.4609	6.4409	6.4603	6.4742	6.5673	6.4968	6.515
		Atp5o	28080	12.9453	12.6931	12.8879	12.5986	12.8674	12.802	12.7365	12.6205	Atp5o	28080	12.9093	12.6817	12.5279	12.5684	12.5825	12.7098	12.5178
		Atp5o	28080	8.7909	8.0659	7.9984	7.8013	8.5863	8.13	8.1411	8.1346	Atp5o	28080	8.6175	7.9461	7.9759	7.5607	8.2216	8.3584	8.3211
		Atp5s	68055	7.5663	8.6397	8.4421	8.358	7.7344	8.4833	8.5839	8.2808	Atp5s	68055	7.6289	8.3349	8.3042	8.3686	8.3901	8.7143	8.8462
		Atp5s	68055	6.5008	6.5317	6.5735	6.4695	6.5221	6.4974	6.5456	6.5102	Atp5s	68055	6.4906	6.477	6.5011	6.5456	6.5206	6.575	6.5318
		Atp5sl	66349	9.6284	8.5768	8.6554	8.5599	9.6665	8.531	8.504	8.7415	Atp5sl	66349	9.4565	8.4672	8.3464	8.3863	8.8239	8.7078	8.6382
		Atp6ap1	54411	12.6799	12.5861	12.6045	12.6642	12.7914	12.6524	12.4545	12.6119	Atp6ap1	54411	12.8532	12.7833	12.5886	12.878	12.5424	12.8803	12.8211
		Atp6ap2	70495	6.8551	8.557	8.3576	8.6113	7.0208	8.5168	8.6533	8.2972	Atp6ap2	70495	6.478	8.4952	8.1531	8.4176	8.1531	8.5849	8.7311
		Atp6ap2	70495	6.7814	8.6393	8.4354	8.662	6.8794	8.5631	8.6163	8.4042	Atp6ap2	70495	6.6549	8.5578	8.2049	8.4596	8.2153	8.5764	8.8448
		Atp6ap2	70495	10.638	12.5639	12.7129	12.839	10.907	12.5507	12.673	12.807	Atp6ap2	70495	10.5539	12.7787	12.791	12.6044	12.6126	12.8131	12.9422
		Atp6ap2	70495	6.4562	8.1488	8.074	7.9832	6.7679	7.915	8.0915	7.7326	Atp6ap2	70495	6.57	7.8286	7.7627	7.8481	7.8539	8.0081	8.2009
		Atp6v0a1	11975	7.7397	7.1435	7.0889	7.1227	7.681	7.1654	6.9707	7.189	Atp6v0a1	11975	7.5289	7.0713	6.8669	6.9342	7.512	7.3084	7.2529
		Atp6v0a1	11975	12.1696	11.4625	11.6081	11.2939	12.1277	11.6806	11.7151	11.5928	Atp6v0a1	11975	12.185	11.7127	11.7169	11.5321	11.8921	11.8802	11.7444
		Atp6v0a2	21871	6.9171	6.7719	6.7972	6.6284	6.8997	6.8189	6.7561	6.6938	Atp6v0a2	21871	6.4944	6.8462	6.77	6.7353	6.7775	6.7874	6.8034
		Atp6v0a2	21871	8.6447	8.8131	8.7671	8.8921	8.8495	8.372	8.7454	8.551	Atp6v0a2	21871	8.7388	8.4219	8.4614	8.7699	8.1624	8.2214	8.2839
		Atp6v0b	114143	11.2625	10.6079	10.2448	10.7215	11.4353	10.4645	10.838	10.5872	Atp6v0b	114143	11.7138	10.9495	10.7933	10.6963	10.329	10.767	10.8613
		Atp6v0d1	11972	10.0917	9.553	9.1388	9.0224	9.9695	9.3544	9.3365	9.3005	Atp6v0d1	11972	9.6925	9.2127	9.0283	9.1527	9.2849	9.6738	9.6266
		Atp6v0d1	11972	12.1136	11.4974	11.4763	11.4788	12.1125	11.4842	11.4841	11.2483	Atp6v0d1	11972	12.2649	11.683	11.6497	11.498	11.5026	11.7692	11.807
		Atp6v0d1	11972	11.9149	11.374	10.976	11.2275	11.8576	11.3069	11.1908	11.2326	Atp6v0d1	11972	11.7256	11.0117	11.0667	10.9757	11.2271	11.521	11.4104
		Atp6v0d1	11972	9.7732	9.1128	8.7866	8.67	9.5161	9.1893	8.9741	8.8594	Atp6v0d1	11972	9.2598	8.8299	8.7843	8.8372	9.301	9.3046	9.4488
		Atp6v0e	11974	9.9646	9.4485	9.2361	9.4479	10.3181	9.4258	9.3297	9.2183	Atp6v0e	11974	9.9945	9.0249	8.8075	9.5158	8.7474	8.8597	8.9405
		Atp6v0e2	76252	10.9482	10.0727	9.9366	10.1004	10.8046	10.2688	10.169	9.7949	Atp6v0e2	76252	11.0178	10.2199	10.0122	10.0292	9.8855	10.4292	10.4716
		Atp6v1a	11964	8.4826	10.2771	10.0736	9.9462	8.7444	9.8447	10.0222	10.2803	Atp6v1a	11964	8.3927	10.2544	10.1775	10.0307	9.8219	9.4677	9.5157
		Atp6v1b1	110935	6.6028	6.5639	6.5064	6.4706	6.4172	6.5436	6.4946	6.4384	Atp6v1b1	110935	6.4397	6.427	6.4331	6.4324	6.4675	6.437	6.4869
		Atp6v1b2	11966	11.7441	12.2125	12.1389	12.1043	11.6169	12.0743	12.2809	12.0504	Atp6v1b2	11966	11.5143	12.1146	12.1331	12.0905	12.2649	12.2073	12.1316
		Atp6v1c1	66335	8.3477	9.3872	9.3141	9.6661	8.3335	9.4219	9.3089	9.1926	Atp6v1c1	66335	8.0441	9.4558	9.2608	9.417	9.076	9.6555	9.6773
		Atp6v1c1	66335	8.1693	9.494	9.448	9.318	8.2439	9.4442	9.591	9.5315	Atp6v1c1	66335	7.6941	9.5626	9.2966	9.2589	9.3834	9.577	9.4824
		Atp6v1c2	68775	6.8452	6.5436	6.6415	6.6489	6.5659	6.7076	6.6605	6.6228	Atp6v1c2	68775	6.5975	6.6735	6.6815	6.5818	6.7476	6.7188	6.6951
		Atp6v1d	73834	8.3035	8.8031	9.4114	8.7538	8.4002	8.9454	10.8419	9.3768	Atp6v1d	73834	8.0927	10.7773	11.1102	8.8228	9.4568	10.9655	8.8819
		Atp6v1e1	11973	12.4597	13.1274	13.0891	13.1421	12.4549	13.0316	13.1397	13.0033	Atp6v1e1	11973	11.9875	13.2284	13.0667	12.899	13.1433	13.0527	12.9993
		Atp6v1g1	66290	8.0118	7.8167	7.425	7.8849	7.9492	8.0289	7.5675	7.3975	Atp6v1g1	66290	7.8923	7.8131	7.6835	7.5398	7.6296	7.6089	7.7965
		Atp6v1g2	66237	12.6035	12.313	12.6027	12.4934	12.5813	12.4067	12.2102	12.7532	Atp6v1g2	66237	12.8065	12.2736	12.6081	12.0596	12.6927	12.4232	12.2654
		Atp6v1g2	66237	7.6107	7.5611	7.5755	7.3076	7.6967	7.3801	7.3025	7.5603	Atp6v1g2	66237	7.7668	7.4452	7.3817	7.1856	7.8842	7.7259	7.4681
		Atp6v1h	108664	10.7429	11.764	11.6907	11.9137	11.0282	11.8358	11.9369	11.6075	Atp6v1h	108664	10.483	11.8654	11.7661	12.0047	11.5972	11.8478	12.1477
		Atp6v1h	108664	6.4573	6.462	6.4693	6.5414	6.4135	6.4964	6.4719	6.4802	Atp6v1h	108664	6.4158	6.4601	6.4603	6.4829	6.4729	6.4728	6.4563
		Atp7a	11977	6.4099	6.7754	6.9391	6.7488	6.4953	6.9	6.7912	6.7825	Atp7a	11977	6.4235	6.6387	6.6101	7.029	6.6574	6.6401	6.6882
		Atp8a1	11980	7.5341	8.5776	8.5262	8.1168	7.9451	8.2875	8.599	8.2717	Atp8a1	11980	7.8011	7.8131	8.1565	7.9954	7.982	8.1725	7.8379
		Atp8a1	11980	6.417	6.5735	6.8147	6.7566	6.4113	6.6965	6.614	6.7108	Atp8a1	11980	6.3989	6.5934	6.8709	6.6894	6.5648	6.6819	6.5663
		Atp8a1	11980	6.6094	7.2025	6.926	6.8708	6.7021	6.9764	7.1084	6.7967	Atp8a1	11980	6.4454	6.9223	7.0635	6.82	6.7278	6.9692	6.7065
		Atp8a2	50769	6.5232	6.4803	6.5446	6.4665	6.6427	6.7208	6.4882	6.625	Atp8a2	50769	6.6204	6.6323	6.5742	6.5314	6.5242	6.5502	6.5162
		Atp8b1	54670	6.4072	6.4364	6.4878	6.436	6.4989	6.4339	6.5912	6.6328	Atp8b1	54670	6.449	6.4657	6.5384	6.4751	6.5218	6.4757	6.5034
		Atp8b2	54667	6.4945	6.4963	6.5162	6.5493	6.5161	6.4748	6.4587	6.4638	Atp8b2	54667	6.4227	6.4738	6.4872	6.4933	6.4623	6.505	6.6557
		Atp9a	11981	10.5285	9.4021	9.5505	9.3764	10.591	9.647	9.541	9.5209	Atp9a	11981	10.7669	9.79	9.7781	9.4997	9.7419	9.8491	9.7931
		Atp9a	11981	8.3106	7.4863	7.2647	7.2061	8.3549	7.6617	7.5538	7.4304	Atp9a	11981	8.298	7.5631	7.5405	7.7075	7.4558	7.8382	7.7165
		Atp9b	50771	7.8754	8.0848	7.7534	7.719	7.8168	8.0294	8.1331	7.8879	Atp9b	50771	7.9571	7.8446	8.0056	8.2276	8.0468	8.4751	8.14
		Atp9b	50771	8.1213	8.3468	8.4139	8.307	8.194	8.4538	8.2734	8.4257	Atp9b	50771	8.2482	8.3601	8.4535	8.5779	8.4729	8.793	8.6676
		Atpaf2	246782	8.1452	7.4387	7.794	7.6732	8.0034	7.4438	7.5749	7.8383	Atpaf2	246782	8.1751	7.6125	7.5313	7.4829	7.9317	7.6829	7.5914
		Atpaf2	246782	7.5693	7.0705	7.0362	6.925	7.5088	7.1423	7.2703	6.9013	Atpaf2	246782	7.2617	7.1261	7.0635	7.0976	7.1085	7.2314	7.271
		Atpif1	11983	6.4573	6.6775	6.6318	6.505	6.4193	6.591	6.5874	6.8259	Atpif1	11983	6.4925	6.6594	6.5898	6.6449	6.7219	6.6126	6.5712
		Atpif1	11983	12.7735	13.1669	13.2714	13.114	12.8623	13.2601	13.2815	13.0513	Atpif1	11983	12.8506	13.2339	13.133	13.0517	13.0201	13.2746	13.3899
		Atr	245000	6.4679	6.4588	6.4792	6.4537	6.4782	6.445	6.4559	6.44	Atr	245000	6.4832	6.5333	6.4308	6.4314	6.4424	6.4318	6.5023
		Atraid	381629	9.1979	9.3628	9.3083	8.8313	9.1996	9.1351	9.2689	8.8928	Atraid	381629	8.969	9.0072	9.1697	9.1717	9.0266	9.0891	9.1869
		Atraid	381629	11.6426	11.5002	11.5732	11.5579	11.567	11.6226	11.5585	11.4067	Atraid	381629	11.447	11.6228	11.771	11.7395	11.4637	11.6293	11.5905
		Atraid	381629	10.8363	11.1157	11.0275	10.7413	10.7843	10.9427	10.8468	10.5566	Atraid	381629	10.8035	10.7942	10.9471	11.0223	10.702	10.9898	10.7498
		Atrip	235610	8.4121	7.6718	7.7862	7.6863	8.3478	7.8625	7.9016	7.7111	Atrip	235610	8.5266	7.8271	7.974	7.7294	7.9631	8.1319	8.0587
		Atrn	11990	6.4459	6.7624	6.7177	6.5352	6.4311	6.6752	6.6972	6.6809	Atrn	11990	6.4098	6.6562	6.6692	6.508	6.6194	6.7096	6.6627
		Atrnl1	226255	6.4314	6.9119	7.1447	6.6557	6.4415	6.8313	6.9134	7.137	Atrnl1	226255	6.4325	6.917	6.9196	6.4391	7.2355	7.0696	7.0196
		Atxn1	20238	8.1814	8.9575	8.5018	9.2184	8.2071	8.9099	9.1759	8.8728	Atxn1	20238	7.414	8.4575	8.0245	8.7805	8.3755	8.3197	8.0253
		Atxn10	54138	8.7162	8.3171	8.3555	8.1451	8.485	8.2566	8.5081	8.4835	Atxn10	54138	8.5109	8.2191	7.9238	8.0328	8.5399	8.248	8.2434
		Atxn1l	52335	7.5279	7.7803	7.6706	7.6758	7.6509	7.7737	7.7208	7.6438	Atxn1l	52335	7.3422	7.7274	7.5974	7.8447	7.6949	7.984	7.7937
		Atxn2	20239	10.6789	10.4307	10.5951	10.3959	10.766	10.3542	10.5727	10.4771	Atxn2	20239	10.6558	10.405	10.4445	10.6261	10.6348	10.2401	10.3099
		Atxn2l	233871	7.1104	6.6582	6.7065	6.8223	7.0045	6.8538	6.793	6.7055	Atxn2l	233871	7.0417	6.7533	6.5485	6.8164	6.7254	6.6952	6.8793
		Atxn3	110616	6.4022	6.4637	6.4482	6.438	6.4282	6.5148	6.44	6.4554	Atxn3	110616	6.4187	6.4717	6.4798	6.4514	6.6207	6.5003	6.4509
		Atxn3	110616	6.4052	6.748	6.7903	6.725	6.4176	6.7949	6.8551	6.7119	Atxn3	110616	6.4211	6.8173	6.7011	6.6738	6.6476	6.9179	6.7808
		Atxn3	110616	6.4404	6.5872	6.5021	6.5557	6.4217	6.4964	6.5065	6.4895	Atxn3	110616	6.4062	6.4483	6.5605	6.5562	6.4796	6.516	6.4817
		Atxn7l2	72522	7.719	7.4687	7.3238	7.2741	7.762	7.0829	7.3831	7.258	Atxn7l2	72522	7.8591	7.3558	7.104	7.1974	7.4315	7.3976	7.3058
		Atxn7l3	217218	9.3773	8.586	8.3962	8.4842	9.6098	8.2695	8.7456	8.5297	Atxn7l3	217218	9.4866	8.4937	8.2173	8.5153	8.5749	8.769	8.8006
		Atxn7l3	217218	7.1056	6.675	6.5608	6.6624	7.0147	6.7823	6.793	6.6472	Atxn7l3	217218	7.1465	6.6048	6.6227	6.7061	6.7113	6.6726	6.8097
		AU019823	270156	6.732	6.8865	6.8752	6.7282	6.5304	6.9362	6.8317	6.7579	AU019823	270156	6.4868	6.9352	6.9273	6.8332	6.8842	6.9952	6.9123
		AU021092	239691	6.5705	6.4483	6.4782	6.416	6.449	6.4739	6.4679	6.5497	AU021092	239691	6.4832	6.4601	6.4089	6.4671	6.4942	6.4427	6.4547
		AU021092	239691	6.7056	6.4919	6.4755	6.5722	6.8839	6.4489	6.5579	6.53	AU021092	239691	6.4039	6.5454	6.4767	6.4679	6.4528	6.4467	6.5478
		AU022252	230696	7.3844	6.8093	6.6019	6.6404	7.3976	6.673	6.615	6.7108	AU022252	230696	7.6854	6.8679	6.6492	6.6088	6.6034	6.812	6.7873
		AU022252	230696	8.1401	7.4493	7.239	7.3219	8.3118	7.1242	7.121	7.3466	AU022252	230696	8.3673	7.2788	7.3666	7.2043	7.2176	7.284	7.3263
		AU040320	100317	10.3911	10.0454	9.9273	9.8292	10.2313	10.0456	10.0717	9.7114	AU040320	100317	10.3502	10.1543	9.9379	9.85	10.0989	10.2945	10.2503
		AU040320	100317	6.6497	6.4556	6.481	6.4268	6.4766	6.4842	6.4719	6.5083	AU040320	100317	6.5558	6.4234	6.4373	6.4761	6.447	6.4817	6.4603
		AU040320	100317	6.5684	6.5817	6.4408	6.4274	6.6892	6.4271	6.4443	6.5441	AU040320	100317	6.6137	6.4548	6.4829	6.4654	6.5266	6.4638	6.515
		Auh	11992	6.8729	6.748	6.8137	6.7137	6.8355	6.7372	6.7046	6.7692	Auh	11992	6.634	6.7634	6.6054	6.6007	6.7499	6.8022	6.7873
		Auh	11992	6.4321	6.4997	6.4198	6.4229	6.4326	6.4695	6.4494	6.5215	Auh	11992	6.418	6.4338	6.4501	6.5034	6.4206	6.4407	6.4547
		Aup1	11993	10.8525	9.7689	9.9659	10.0763	10.7691	9.723	9.6795	9.9626	Aup1	11993	10.9814	9.9243	9.8919	10.2193	10.1984	9.9531	10.1004
		Aup1	11993	7.7814	6.9902	7.2228	7.1943	7.707	6.9333	6.9545	7.1379	Aup1	11993	7.675	7.0713	7.0914	7.2865	7.1574	7.0397	7.245
		Aurka	20878	6.6161	6.609	6.4908	6.613	6.9284	6.4704	6.5438	6.58	Aurka	20878	6.8919	6.5517	6.5605	6.7099	6.5885	6.5987	6.5601
		Aurkaip1	66077	11.2515	10.4238	10.8185	10.773	11.5428	9.737	10.681	10.3344	Aurkaip1	66077	11.9587	10.8645	10.592	10.5255	9.8691	10.356	10.5152
		Auts2	319974	10.5	10.7033	10.6723	10.9075	10.5962	10.7595	10.6228	10.7257	Auts2	319974	10.4701	10.8016	10.9168	10.3768	11.0545	10.5149	10.4483
		Auts2	319974	7.9287	7.4847	7.4658	7.4733	7.8359	7.1475	7.1546	7.1353	Auts2	319974	8.3645	7.1169	7.4953	7.683	7.2715	7.1785	6.8108
		Auts2	319974	7.6566	7.7856	7.6764	7.6457	7.7503	7.6535	7.5704	7.4173	Auts2	319974	7.5831	7.819	7.5974	7.4525	7.3582	7.568	7.3629
		Aven	74268	7.4506	7.1093	7.1632	7.3619	7.3991	7.0542	7.277	7.1079	Aven	74268	7.3624	7.2829	7.247	7.029	6.999	7.2075	7.4605
		Aven	74268	7.4879	6.7683	7.0706	7.011	7.0328	6.9372	7.159	7.1682	Aven	74268	7.1846	6.9365	6.9337	6.893	7.0656	7.0604	7.1732
		Avil	11567	6.4469	6.4263	6.4596	6.4324	6.4501	6.4144	6.441	6.4605	Avil	11567	6.5224	6.4133	6.5515	6.4206	6.4437	6.4143	6.4294
		Avp	11998	8.2832	7.3228	7.4331	6.8371	8.9093	7.5107	7.6872	8.1053	Avp	11998	8.4568	7.6588	7.2613	7.583	8.075	8.0202	7.8954
		Avpi1	69534	8.2673	7.1827	7.1319	7.4532	8.2959	7.0953	7.1525	7.0784	Avpi1	69534	8.5194	7.243	7.2624	7.1079	7.0863	7.2708	7.3286
		Avpi1	69534	9.4801	8.2375	8.16	8.2939	9.4372	8.2009	8.1748	8.1115	Avpi1	69534	9.5972	8.3518	8.2733	8.0028	8.0931	8.4115	8.3961
		Avpr1a	54140	6.4387	6.6319	6.5654	6.4803	6.4245	6.4985	6.5447	6.6228	Avpr1a	54140	6.411	6.5303	6.5123	6.5152	6.5388	6.5123	6.6224
		Avpr2	12000	6.5343	6.5317	6.5053	6.5755	6.5346	6.4695	6.4798	6.4818	Avpr2	12000	6.5248	6.4531	6.5913	6.4415	6.434	6.5099	6.5023
		AW549877	106064	8.1486	10.6753	10.3568	10.5472	8.4008	10.4217	10.2621	10.484	AW549877	106064	7.7616	10.5244	10.3171	10.4495	10.531	10.5517	10.5846
		AW551984	244810	6.4704	6.7335	6.7004	6.7314	6.4659	6.6797	6.713	6.5597	AW551984	244810	6.4376	6.5303	6.5789	6.6396	6.6293	6.7836	6.8203
		AW551984	244810	6.4224	6.6813	6.4938	6.5174	6.4882	6.618	6.5144	6.6295	AW551984	244810	6.5025	6.6828	6.6921	6.6007	6.6899	6.6578	6.784
		AW551984	244810	6.4104	6.5872	6.6086	6.5461	6.5996	6.6764	6.595	6.6273	AW551984	244810	6.4219	6.5089	6.4757	6.5225	6.4702	6.7044	6.672
		Awat2	245532	6.4784	6.4443	6.4635	6.4608	6.6324	6.4628	6.4382	6.4194	Awat2	245532	6.418	6.5187	6.4646	6.4239	6.4151	6.4318	6.4145
		Axin1	12005	8.1737	7.442	7.2703	7.2954	8.0034	7.5657	7.4083	7.143	Axin1	12005	8.0919	7.4675	7.3892	7.5559	7.4006	7.6602	7.5908
		Axin1	12005	6.423	6.5165	6.4711	6.4373	6.5367	6.4482	6.5039	6.4778	Axin1	12005	6.4763	6.461	6.4637	6.427	6.5158	6.5315	6.4664
		Axin2	12006	8.3339	8.1112	7.6237	7.7335	8.2977	7.6209	7.692	7.7374	Axin2	12006	8.217	7.8308	7.6979	7.7803	7.8613	7.7825	7.8347
		Axl	26362	9.956	9.4896	9.5288	10.1861	9.904	9.4478	9.5831	9.7262	Axl	26362	9.8681	9.495	9.5773	10.4326	9.2467	9.3524	9.315
		Aym1	503692	6.542	6.4393	6.5021	6.4373	6.5201	6.4795	6.4843	6.4794	Aym1	503692	6.5296	6.5659	6.4411	6.4187	6.5054	6.4256	6.4285
		Azi2	27215	6.4459	6.4698	6.4529	6.4435	6.4217	6.4432	6.4382	6.4573	Azi2	27215	6.4502	6.4164	6.4411	6.428	6.5947	6.4488	6.4194
		Azi2	27215	7.1008	7.3574	7.2325	7.301	7.1431	7.3446	7.2871	7.3527	Azi2	27215	7.163	7.2943	7.2562	7.1955	7.4036	7.334	7.4612
		Azi2	27215	6.4784	7.3043	7.0459	7.071	6.5589	7.1475	7.0065	7.1019	Azi2	27215	6.4944	7.3015	7.1085	7.1048	7.2202	7.1344	7.4228
		Azi2	27215	6.5479	6.9326	6.9139	6.8953	6.7504	6.8436	6.7616	6.762	Azi2	27215	6.9428	6.9697	6.9337	6.7713	6.7534	6.7304	6.8329
		Azi2	27215	6.5479	6.4689	6.5689	6.4984	6.4096	6.532	6.5626	6.4488	Azi2	27215	6.4073	6.4499	6.4672	6.488	6.4899	6.4297	6.5318
		Azin1	54375	6.423	7.0215	7.0889	6.9222	6.4228	7.2817	7.1247	7.0854	Azin1	54375	6.4325	7.006	7.0588	6.8919	7.0909	7.0797	7.212
		Azin2	242669	6.4855	6.4259	6.4202	6.4529	6.4616	6.4767	6.5108	6.5043	Azin2	242669	6.4623	6.4838	6.411	6.4294	6.4151	6.4621	6.4446
		Azin2	242669	6.5108	6.4463	6.4391	6.4706	6.4971	6.5273	6.4805	6.4724	Azin2	242669	6.57	6.4515	6.4691	6.4397	6.464	6.4364	6.4817
		B020018G12Rik	545388	8.4918	9.2615	9.014	9.0059	8.291	8.8872	8.9826	9.0652	B020018G12Rik	545388	8.3673	8.6348	8.776	8.9024	9.0896	8.6685	8.8423
		B230206H07Rik	320871	6.4128	6.4359	6.5107	6.5839	6.4251	6.4785	6.5022	6.5375	B230206H07Rik	320871	6.4144	6.5485	6.4738	6.5104	6.6513	6.5681	6.5577
		B230217C12Rik	68127	7.2805	7.9931	7.8059	7.7752	7.5866	7.4624	7.6814	7.4874	B230217C12Rik	68127	7.1184	7.6359	7.5151	7.3669	7.5225	7.7214	7.5379
		B230217C12Rik	68127	6.427	6.4504	6.5	6.5477	6.4989	6.4597	6.4679	6.4869	B230217C12Rik	68127	6.4261	6.4438	6.4516	6.4415	6.5218	6.47	6.4304
		B230219D22Rik	78521	7.0317	8.5987	8.8303	8.7346	7.0585	8.8324	8.5923	8.8103	B230219D22Rik	78521	6.7655	8.6828	8.6118	8.4085	9.1307	8.673	8.6502
		B230317F23Rik	320383	6.4509	6.519	6.5207	6.4997	6.4145	6.4704	6.5144	6.4548	B230317F23Rik	320383	6.4269	6.5259	6.457	6.4479	6.5798	6.6469	6.462
		B230322F03Rik	100306959	7.8288	6.8742	6.9036	6.901	7.5724	6.9698	6.9109	6.6592	B230322F03Rik	100306959	7.9422	6.9131	6.8151	6.7824	6.8224	6.8518	6.9745
		B230340J04Rik	320703	6.4884	6.5886	6.5195	6.4909	6.4395	6.4661	6.5522	6.5721	B230340J04Rik	320703	6.4386	6.5611	6.494	6.5404	6.6366	6.5806	6.5282
		B2m	12010	10.8967	11.2744	12.7006	12.9772	11.1684	11.7555	12.6979	12.8116	B2m	12010	10.2564	11.3254	11.9924	13.3292	9.9488	9.958	10.237
		B2m	12010	10.8929	11.0018	12.6906	12.8373	11.2592	11.6112	12.4792	12.5798	B2m	12010	9.9945	11.0136	11.73	13.0749	9.7776	9.6579	10.0366
		B3galnt1	26879	8.0923	8.737	8.5745	8.6544	8.2879	8.5542	8.6984	8.3533	B3galnt1	26879	7.5397	8.2844	8.3269	8.2696	8.2108	8.5152	8.423
		B3galnt1	26879	6.4551	6.4588	6.4969	6.452	6.4318	6.4537	6.4719	6.4178	B3galnt1	26879	6.5789	6.4677	6.4417	6.4351	6.5314	6.4556	6.4258
		B3galnt2	97884	6.4654	6.4142	6.4596	6.4202	6.4386	6.437	6.4419	6.5034	B3galnt2	97884	6.4376	6.4728	6.47	6.41	6.5363	6.5062	6.471
		B3galnt2	97884	6.4798	6.8047	6.9749	6.8548	6.4057	6.7252	6.8773	6.7835	B3galnt2	97884	6.4653	6.921	7.0159	6.8663	7.0882	6.979	6.8097
		B3galnt2	97884	6.4459	6.7347	6.5963	6.5203	6.4513	6.546	6.5551	6.5654	B3galnt2	97884	6.4243	6.6339	6.6242	6.6276	6.5536	6.7096	6.6545
		B3galt1	26877	6.4642	7.0855	7.316	7.2037	6.455	7.1981	7.2675	7.3677	B3galt1	26877	6.4554	7.2547	7.2816	7.1697	7.3945	6.8939	7.2168
		B3galt4	54218	6.9114	6.5449	6.5377	6.5036	6.7679	6.5732	6.4914	6.4554	B3galt4	54218	6.9023	6.5144	6.494	6.4679	6.5598	6.5003	6.5749
		B3galt4	54218	7.3916	6.7213	6.7137	6.7169	7.3257	6.7907	6.8891	6.7906	B3galt4	54218	7.5573	6.7634	6.7671	6.7264	6.8334	6.8217	6.728
		B3galt5	93961	6.9339	7.3061	7.6923	7.2548	7.0288	7.8922	7.4288	7.5664	B3galt5	93961	6.758	7.4994	7.6873	7.6268	7.2797	7.5615	7.5806
		B3galt6	117592	6.4165	6.4376	6.4685	6.589	6.5325	6.5519	6.4635	6.4818	B3galt6	117592	6.4502	6.4958	6.4562	6.427	6.4888	6.4433	6.4191
		B3galt6	117592	7.9788	7.3591	8.1103	7.4891	8.5373	8.1352	7.6063	7.5111	B3galt6	117592	8.1141	8.0541	7.6086	6.4453	8.3081	7.5295	7.6103
		B3gat1	76898	6.5875	6.4282	6.466	6.4354	6.6607	6.438	6.4453	6.5092	B3gat1	76898	6.8209	6.4984	6.4523	6.4528	6.434	6.4738	6.4587
		B3gat1	76898	6.5663	6.5476	6.4938	6.6215	6.5283	6.453	6.4126	6.4209	B3gat1	76898	6.6549	6.5532	6.4331	6.477	6.5147	6.4796	6.4859
		B3gat1	76898	6.6362	6.4387	6.4475	6.4164	6.4405	6.4344	6.4542	6.4631	B3gat1	76898	6.6514	6.4475	6.4458	6.4218	6.517	6.4747	6.5138
		B3gat1	76898	11.3897	10.9691	10.9395	11.1898	11.4766	11.1339	11.1066	10.9533	B3gat1	76898	11.3834	11.1237	10.9079	11.1285	11.4179	11.4516	11.0924
		B3gat1	76898	10.1526	9.8243	9.823	9.8963	10.2176	9.7939	9.7447	9.7986	B3gat1	76898	10.1128	9.7304	9.7289	9.803	10.1167	9.8289	9.7969
		B3gat2	280645	6.8631	6.4296	6.57	6.4849	6.6401	6.5697	6.5759	6.4904	B3gat2	280645	6.4925	6.5049	6.5456	6.514	6.5254	6.5381	6.5994
		B3gat2	280645	6.8942	6.8415	6.9703	6.8088	6.8794	6.865	7.0144	6.8028	B3gat2	280645	6.8062	6.7934	6.9247	6.8355	6.8113	7.1108	6.9698
		B3gat3	72727	9.2353	7.992	7.73	7.8632	9.1657	8.1342	7.8487	8.0348	B3gat3	72727	9.4824	7.9529	8.0729	7.7845	8.147	8.0422	8.1192
		B3gat3	72727	8.2385	7.1299	7.0362	6.961	7.8739	6.9226	7.1947	7.1981	B3gat3	72727	8.4216	7.1522	7.0506	6.8686	7.227	7.1489	7.1162
		B3gat3	72727	6.8432	6.7408	6.665	6.6641	6.4435	6.6307	6.5988	6.8018	B3gat3	72727	6.6656	6.6419	6.7011	6.7787	6.7522	6.6739	6.549
		B3gnt1	108902	11.5018	11.3662	11.3024	11.3239	11.5638	11.2405	11.5205	11.1739	B3gnt1	108902	11.5983	11.5142	11.4972	11.2037	11.2793	11.6262	11.4247
		B3gnt5	108105	6.4976	7.0267	6.8254	6.8237	6.4603	7.1076	6.9463	6.9895	B3gnt5	108105	6.4335	7.1668	7.1532	6.7824	7.0196	6.9337	6.814
		B3gnt8	232984	6.516	6.519	6.4551	6.4608	6.6814	6.532	6.5082	6.5184	B3gnt8	232984	6.8172	6.4873	6.5123	6.5818	6.5254	6.5806	6.5614
		B3gnt9	97440	6.7644	6.5913	6.5562	6.4572	6.4172	6.5436	6.4733	6.477	B3gnt9	97440	6.6137	6.4491	6.5176	6.4922	6.586	6.489	6.6236
		B3gnt9	97440	7.621	7.0533	7.2487	7.0901	7.6767	6.9216	7.0555	7.0367	B3gnt9	97440	7.7127	7.11	7.1005	7.0019	7.2108	7.1766	7.3066
		B3gnt9	97440	9.0387	8.2727	8.2653	8.2657	8.8018	8.5046	8.3992	8.1379	B3gnt9	97440	8.9395	8.3793	8.375	8.2596	8.4526	8.5923	8.5539
		B3gnt9	97440	7.0928	6.8047	6.6186	6.6675	6.893	6.7372	6.6671	6.6439	B3gnt9	97440	7.1739	6.7148	6.7352	6.7465	6.6839	6.8482	6.9399
		B3gntl1	210004	6.4798	6.7504	6.803	6.6335	6.4848	6.6594	6.7139	6.7444	B3gntl1	210004	6.4638	6.7864	6.8987	6.6034	6.6194	6.6591	6.6871
		B3gntl1	210004	8.9374	8.6623	8.3823	8.5462	8.7854	8.6099	8.3879	8.3253	B3gntl1	210004	8.7578	8.5688	8.4475	8.5108	8.8548	8.6952	8.6658
		B430105G09Rik	320907	7.088	6.8186	6.8118	6.843	7.0931	6.9255	6.9076	6.7702	B430105G09Rik	320907	7.0386	6.827	6.8371	6.7553	6.8661	6.7711	6.798
		B430202K04Rik	791305	6.5984	6.449	6.4611	6.4695	6.5083	6.4566	6.4996	6.5123	B430202K04Rik	791305	6.6137	6.5378	6.556	6.5326	6.4318	6.4638	6.4638
		B4galnt1	14421	9.54	8.3346	8.1127	8.2736	9.3916	8.3562	8.2678	8.4348	B4galnt1	14421	9.7646	8.4219	8.2146	8.0688	8.5472	8.6083	8.6754
		B4galnt1	14421	6.9812	6.6385	6.5252	6.6809	6.8726	6.7263	6.6831	6.682	B4galnt1	14421	7.1409	6.6782	6.77	6.4645	6.6803	6.6819	6.783
		B4galnt3	330406	6.6228	6.4793	6.5527	6.4563	6.4131	6.4574	6.4329	6.4343	B4galnt3	330406	6.4151	6.4657	6.4628	6.4536	6.5254	6.5135	6.4664
		B4galnt4	330671	8.1424	7.3105	7.1982	7.0335	8.0719	7.1747	7.2532	7.0958	B4galnt4	330671	8.4409	7.3218	7.151	7.1577	7.4777	7.48	7.379
		B4galt1	14595	7.0977	6.76	7.0976	7.2213	6.9284	7.1831	6.993	7.0412	B4galt1	14595	7.1297	6.7386	6.9337	7.3918	6.7301	6.8765	6.8108
		B4galt2	53418	6.5091	6.4296	6.4502	6.509	6.6171	6.4509	6.4946	6.4977	B4galt2	53418	6.7729	6.4749	6.4861	6.4148	6.4748	6.5262	6.5103
		B4galt3	57370	8.302	7.3948	7.0477	7.1607	8.2143	7.3061	7.2032	7.2911	B4galt3	57370	8.1704	7.2881	7.1176	7.3152	7.4195	7.4732	7.4481
		B4galt3	57370	9.8266	9.0208	8.7316	8.4512	9.956	8.3036	8.738	8.4797	B4galt3	57370	10.0955	8.7047	8.8083	8.6831	8.7403	8.7006	8.5874
		B4galt4	56375	6.5091	6.5463	6.5252	6.6742	6.5304	6.4933	6.4484	6.6306	B4galt4	56375	6.4541	6.5755	6.5898	6.5886	6.6207	6.5315	6.5823
		B4galt6	56386	7.0848	7.7903	7.6257	7.626	6.7654	7.6472	7.6883	7.4268	B4galt6	56386	6.6549	7.6605	7.4814	7.5259	7.5246	7.8687	7.7425
		B4galt7	218271	7.2283	6.7695	6.7248	6.5975	7.0874	6.7642	6.8125	6.6295	B4galt7	218271	7.349	6.5934	6.7011	6.5926	6.7672	6.6872	6.8277
		B4galt7	218271	6.4277	6.4326	6.4085	6.418	6.5922	6.4171	6.4268	6.4018	B4galt7	218271	6.4477	6.4234	6.4331	6.4368	6.4292	6.444	6.4197
		B630005N14Rik	101148	6.5287	6.6225	6.6983	6.654	6.4501	6.648	6.5759	6.7266	B630005N14Rik	101148	6.4984	6.6562	6.7175	6.6396	6.633	6.5394	6.6403
		B630019K06Rik	102941	6.6699	6.6225	6.648	6.4791	6.7504	6.5389	6.5759	6.606	B630019K06Rik	102941	6.6801	6.5627	6.5299	6.5456	6.6887	6.6832	6.7257
		B830017H08Rik	433004	7.9089	7.1618	7.0741	7.053	7.8573	7.0784	7.0609	6.9403	B830017H08Rik	433004	8.0192	7.0855	7.1005	6.9844	7.0341	7.2971	7.2966
		B930041F14Rik	230991	11.1898	10.3138	10.1194	10.1125	10.8639	10.699	10.2329	9.8166	B930041F14Rik	230991	11.1402	10.2317	10.3276	10.147	10.51	10.4352	10.5918
		B930095G15Rik	320268	7.3134	7.4703	7.627	7.4103	7.4145	7.6216	7.493	7.5596	B930095G15Rik	320268	7.3864	7.5262	7.4242	7.405	7.5998	7.4398	7.4906
		B9d1	27078	9.9081	8.9154	8.9997	8.5768	9.589	8.7715	8.7612	8.9897	B9d1	27078	9.7221	8.6988	8.8563	8.4446	8.5194	8.9301	9.2468
		B9d2	232987	8.1798	7.5006	7.1965	7.4206	8.136	7.2817	7.3282	7.3152	B9d2	232987	8.4518	7.1409	7.4441	7.3079	7.3314	7.2954	7.5812
		Baalc	118452	8.0206	7.7293	7.4426	7.5116	7.7794	7.6516	7.79	7.4881	Baalc	118452	8.0083	7.5191	7.47	7.3714	7.6085	7.5773	7.7165
		Baalc	118452	7.4175	7.0745	6.9967	7.1115	7.2383	7.1277	7.151	7.0941	Baalc	118452	7.1269	6.9583	7.1455	6.9398	7.0466	7.2494	7.1257
		Babam1	68251	10.0176	8.876	8.6331	8.6615	9.4523	9.0878	8.5424	8.5745	Babam1	68251	10.0912	8.7535	8.9677	8.9076	9.0437	9.0832	8.8544
		Babam1	68251	10.3526	9.4141	9.3026	9.579	10.4194	9.3832	9.4245	9.6578	Babam1	68251	10.5415	9.7893	9.6506	9.6103	9.5901	9.9415	9.7887
		Bace1	23821	8.5685	9.0691	9.3511	8.7024	8.6326	8.9047	9.0648	8.5856	Bace1	23821	8.6254	9.1358	8.8312	8.4665	8.7708	8.7921	9.0029
		Bace1	23821	6.4014	6.524	6.437	6.4488	6.4269	6.4628	6.4443	6.4494	Bace1	23821	6.411	6.428	6.4451	6.5022	6.4748	6.4329	6.4414
		Bace2	56175	7.3723	6.6851	6.6523	6.7072	7.076	6.6987	6.7121	6.7308	Bace2	56175	7.6321	6.8187	6.7614	6.6868	6.8057	7.0017	6.7557
		Bach1	12013	6.974	7.3956	7.3082	7.4921	6.9219	7.2586	7.3171	7.2636	Bach1	12013	7.0954	7.3528	7.7757	7.482	6.9075	6.9449	7.0131
		Bach2	12014	7.3108	7.5884	7.8516	7.9657	7.6377	7.7471	7.789	7.4867	Bach2	12014	7.7183	7.8668	8.1565	7.6889	7.526	7.8184	7.3688
		Bad	12015	9.6138	8.1445	8.3712	7.7478	9.4886	8.225	8.165	8.332	Bad	12015	9.5695	8.1939	8.2242	8.1312	8.378	8.276	8.2047
		Bag1	12017	12.041	12.0163	12.148	11.9725	11.9246	11.9373	12.0573	12.0499	Bag1	12017	11.9148	12.098	12.2041	12.0694	12.0591	12.3851	12.3914
		Bag2	213539	6.4798	6.4175	6.4293	6.4312	6.5389	6.4248	6.4564	6.4081	Bag2	213539	6.4528	6.4885	6.4818	6.4453	6.4138	6.5557	6.4453
		Bag3	29810	10.1147	9.3477	9.3501	8.9055	10.184	9.2497	9.0979	9.0668	Bag3	29810	10.1969	9.2085	9.2575	9.4499	8.916	8.8794	9.0642
		Bag4	67384	6.4899	6.4212	6.4502	6.4958	6.4576	6.4767	6.4581	6.5143	Bag4	67384	6.4541	6.4667	6.4578	6.4486	6.4417	6.4427	6.4848
		Bag4	67384	8.0385	7.9582	7.9931	8.1542	8.0984	7.8468	8.0993	8.181	Bag4	67384	7.9311	7.8633	8.0846	8.0401	8.0907	7.9596	8.2143
		Bag5	70369	8.4274	8.5679	8.7904	8.7512	8.4731	8.9156	8.7489	8.6924	Bag5	70369	8.3612	8.6308	8.6635	8.5865	8.6666	8.9212	8.7912
		Bag6	224727	9.7579	8.8055	8.5395	8.618	9.7082	8.7068	8.6032	8.6174	Bag6	224727	10.0723	8.9543	8.6761	8.7138	8.804	9.0477	8.9562
		Bahcc1	268515	8.0841	7.383	7.2925	7.3989	8.1132	7.2327	7.34	7.0766	Bahcc1	268515	7.9841	7.3096	7.3523	7.3589	7.3195	7.505	7.6028
		Bahd1	228536	8.8095	7.9437	7.7399	8.0503	8.9892	7.8507	8.0627	7.7699	Bahd1	228536	8.9166	7.9014	8.0569	8.0176	7.8277	8.1205	8.084
		Bahd1	228536	6.4205	6.4855	6.524	6.445	6.4989	6.5331	6.4581	6.4605	Bahd1	228536	6.4609	6.432	6.436	6.444	6.4398	6.4817	6.435
		Bai1	107831	7.414	6.8243	6.7065	7.0308	7.4621	7.0926	6.8696	6.996	Bai1	107831	7.2813	6.8585	6.722	6.8896	7.0225	6.8648	6.8691
		Bai2	230775	11.1075	10.2622	9.975	10.2849	11.2051	10.0118	10.0597	10.0951	Bai2	230775	11.2175	10.2714	10.1858	10.1823	10.4197	10.5228	10.2361
		Bai2	230775	9.2926	8.0603	7.9994	8.1704	9.395	8.0622	8.1912	8.1507	Bai2	230775	9.3846	8.1355	8.1385	7.8876	8.0657	8.276	8.2843
		Bai3	210933	6.4099	6.8312	7.3477	7.2605	6.4282	7.1586	6.9923	7.2202	Bai3	210933	6.4243	7.063	7.2956	6.9114	7.461	6.9909	6.9592
		Bai3	210933	7.1088	8.1715	7.9173	7.8864	6.9963	8.0509	7.8264	7.6937	Bai3	210933	6.9626	7.9441	7.6987	7.9817	7.8062	7.8844	7.8288
		Bai3	210933	8.1978	10.007	9.893	9.9243	8.4047	10.0079	9.9431	9.6947	Bai3	210933	7.9736	10.1205	9.6387	10.0767	10.057	10.1265	10.2322
		Baiap2	108100	8.3496	7.5489	7.5626	7.6635	8.3962	7.5456	7.3652	7.5603	Baiap2	108100	8.3973	7.528	7.7203	7.5332	7.7576	7.7329	7.5568
		Baiap2	108100	6.8209	6.7335	6.5929	6.6421	6.8045	6.64	6.7195	6.7066	Baiap2	108100	6.9626	6.5853	6.4646	6.5201	6.6899	6.7004	6.6882
		Baiap2	108100	7.1658	6.822	6.804	6.8012	7.1431	7.0046	6.6274	6.5631	Baiap2	108100	6.9853	6.9352	6.8358	6.98	6.8906	7.0292	6.935
		Baiap2	108100	8.9676	8.7057	8.6414	8.5892	8.8973	8.637	8.5942	8.6044	Baiap2	108100	8.6421	8.3612	8.3184	8.312	8.4993	8.3945	8.3946
		Baiap2l1	66898	6.4143	7.1903	6.7903	6.436	6.4644	6.4852	6.4504	6.8945	Baiap2l1	66898	6.8568	6.4275	6.4373	6.4319	6.9721	6.4143	6.462
		Baiap2l2	207495	6.554	6.449	6.4271	6.4373	6.4059	6.5626	6.426	6.446	Baiap2l2	207495	6.4104	6.4168	6.4163	6.4697	6.4168	6.4869	6.439
		Bak1	12018	6.516	6.4411	6.4848	6.4589	6.5083	6.4922	6.4805	6.4488	Bak1	12018	6.5067	6.3958	6.4325	6.4912	6.5182	6.47	6.448
		Banf1	23825	7.9006	7.6357	7.4013	7.4822	8.0277	7.5368	7.4207	7.4012	Banf1	23825	8.1149	7.4311	7.5547	7.3253	7.6709	7.4778	7.5068
		Banf1	23825	9.2895	8.7734	8.4763	8.5238	9.3453	8.5281	8.5659	8.4166	Banf1	23825	9.2404	8.5009	8.4423	8.2648	8.6049	8.6845	8.6369
		Banf1	23825	9.9738	9.3804	9.2282	9.1886	9.9142	9.0717	9.206	9.1969	Banf1	23825	9.697	9.2982	9.1111	9.2044	9.1817	9.2859	9.2713
		Banf1	23825	8.2496	8.0771	7.8504	7.8515	8.2971	7.7773	7.9012	7.7105	Banf1	23825	8.3178	7.7522	8.1709	7.3767	7.6413	7.9123	7.7759
		Bap1	104416	9.7541	8.9256	8.9335	8.9397	9.7176	9.108	9.0149	8.8657	Bap1	104416	9.7476	9.0709	9.013	9.1503	9.1633	9.2835	9.0394
		Barhl1	54422	6.6855	6.6685	6.54	6.4872	6.9064	6.473	6.5171	6.4904	Barhl1	54422	6.8954	6.5393	6.5913	6.5737	6.5673	6.5736	6.5046
		Barx2	12023	6.4798	6.4301	6.4255	6.448	6.6788	6.4509	6.441	6.44	Barx2	12023	6.6007	6.4523	6.4562	6.4346	6.4986	6.4481	6.4487
		Barx2	12023	7.2381	6.6737	6.6576	6.8223	7.1395	6.6491	6.7733	6.657	Barx2	12023	7.2188	6.6546	6.7011	6.6156	6.8202	6.7109	6.8245
		Basp1	70350	6.932	6.7225	6.6703	6.6557	6.9839	6.7491	6.8645	6.7998	Basp1	70350	6.6947	6.7118	6.7857	6.4977	6.6231	6.5328	6.6427
		Batf	53314	6.453	6.4277	6.501	6.4421	6.4435	6.4432	6.4346	6.5143	Batf	53314	6.511	6.4402	6.4235	6.478	6.4457	6.4261	6.4077
		Batf2	74481	7.0619	6.5625	7.1573	7.3608	7.6344	6.6028	7.3767	7.2364	Batf2	74481	7.3535	6.7792	7.0971	8.0563	6.4183	6.444	6.471
		Batf3	381319	6.6989	6.4698	6.57	6.6181	6.6556	6.5308	6.5532	6.6592	Batf3	381319	7.0659	6.5901	6.5189	6.8007	6.4847	6.4548	6.5392
		Batf3	381319	6.4519	6.4512	6.4456	6.5132	6.6375	6.4922	6.4641	6.5497	Batf3	381319	6.5067	6.4382	6.4728	6.5391	6.4543	6.444	6.412
		Bax	12028	9.0633	8.4841	8.1675	8.4136	9.1896	8.3216	8.4786	8.2404	Bax	12028	9.2439	8.4294	8.371	8.4347	8.2894	8.5525	8.4911
		Baz1b	22385	6.5041	6.4689	6.4463	6.4872	6.5064	6.4605	6.4316	6.5247	Baz1b	22385	6.634	6.4467	6.484	6.4379	6.5412	6.5889	6.4339
		Baz2a	116848	7.0469	7.0705	6.8321	7.233	7.184	6.872	7.0065	6.9757	Baz2a	116848	7.5068	7.0511	7.0647	6.9511	6.7006	6.6965	6.8392
		Baz2b	407823	6.4499	6.7576	6.5354	6.6809	6.5612	6.6976	6.6747	6.5541	Baz2b	407823	6.449	6.6688	6.6523	6.633	6.612	6.5543	6.4978
		Baz2b	407823	6.4642	6.594	6.5032	6.5722	6.4289	6.5182	6.5135	6.5993	Baz2b	407823	6.4554	6.5062	6.4719	6.5791	6.4847	6.4738	6.4691
		BB114814	100043173	6.4945	6.4549	6.4635	6.516	6.4525	6.4953	6.4391	6.453	BB114814	100043173	6.4315	6.5009	6.556	6.4662	6.464	6.5148	6.5198
		Bbc3	170770	8.0693	7.2395	7.1148	7.0387	7.7354	6.9849	7.2333	7.1131	Bbc3	170770	8.0336	7.11	7.2856	7.1028	7.0437	7.1633	7.1049
		Bbc3	170770	6.4099	6.4259	6.4839	6.44	6.4815	6.5239	6.5428	6.423	Bbc3	170770	6.573	6.4303	6.4155	6.4356	6.4297	6.4991	6.5
		Bbc3	170770	6.5811	6.4588	6.4619	6.6164	6.5682	6.5863	6.5126	6.4895	Bbc3	170770	6.6585	6.6609	6.5384	6.5213	6.5748	6.6029	6.4595
		Bbip1	100503572	6.4148	6.4698	6.5952	6.4626	6.4138	6.5126	6.5261	6.4778	Bbip1	100503572	6.4315	6.4628	6.4655	6.4612	6.5158	6.4281	6.5103
		Bbox1	170442	6.7232	7.1435	7.114	6.7997	6.7948	7.1831	6.9779	6.9089	Bbox1	170442	6.7393	7.0366	7.0845	6.8545	7.1085	7.0155	7.0722
		Bbs1	52028	6.7188	6.4908	6.4603	6.4849	6.6556	6.5262	6.5065	6.5225	Bbs1	52028	6.871	6.4657	6.5712	6.5737	6.581	6.4827	6.5626
		Bbs12	241950	6.4945	6.4512	6.6963	6.445	6.49	6.6226	6.6236	6.4746	Bbs12	241950	6.4528	6.5983	6.5123	6.5723	6.4513	6.4518	6.7425
		Bbs2	67378	6.4607	6.8931	7.0889	6.9733	6.6427	7.0009	6.9626	6.9543	Bbs2	67378	6.57	6.8666	6.8275	6.9855	7.0019	7.0858	7.0186
		Bbs4	102774	7.6022	9.4658	9.566	9.3576	7.7394	9.5633	9.4318	9.5489	Bbs4	102774	7.1269	9.5242	9.4837	9.1995	9.6545	9.5688	9.4161
		Bbs5	72569	6.827	7.9814	8.1933	7.9437	6.9713	7.9242	8.2436	8.4489	Bbs5	72569	6.6479	7.9942	7.9322	7.9804	8.4801	8.1269	8.1281
		Bbs7	71492	7.1568	8.3584	8.5586	8.6539	7.0107	8.7802	8.5258	8.8975	Bbs7	71492	6.5944	8.6395	8.5452	8.5513	8.6052	8.8961	8.8282
		Bbs9	319845	6.5214	7.0091	6.9092	6.8938	6.8634	6.9526	7.0723	6.9692	Bbs9	319845	6.634	7.0047	7.0612	6.749	6.9427	7.0675	6.9486
		Bbx	70508	6.5008	7.383	7.2146	7.3587	6.4576	7.0784	7.3419	7.1165	Bbx	70508	6.5397	7.0761	7.0506	7.293	6.8455	6.8254	6.8066
		Bbx	70508	6.4217	6.6504	6.9603	6.8027	6.4576	6.633	6.8849	6.7661	Bbx	70508	6.4018	6.6704	6.7205	6.7689	6.6034	6.5249	6.5174
		BC002163	170658	11.4991	11.4057	11.3591	11.3206	11.4052	11.3034	11.3131	11.3968	BC002163	170658	11.2682	11.3239	11.6375	11.0249	11.731	11.1605	11.3329
		BC003331	226499	6.4072	7.3271	6.6818	6.7169	6.4359	6.6876	7.8235	7.1964	BC003331	226499	6.4609	7.6975	6.6461	6.6765	6.661	6.7762	7.0669
		BC004004	80748	7.3952	6.8243	6.6131	6.6095	7.1485	6.7833	6.7661	6.7517	BC004004	80748	7.0508	6.5675	6.8248	6.8296	6.8746	6.8314	7.0288
		BC005537	79555	7.1718	7.5823	7.4715	7.4329	7.1413	7.6183	7.9247	7.5035	BC005537	79555	7.0232	7.6075	7.4105	7.5332	7.3792	7.4869	7.5241
		BC005624	227707	6.9523	6.6464	6.5827	6.7266	6.8726	6.8251	6.7342	6.5397	BC005624	227707	6.8245	6.896	6.8562	6.851	6.6755	6.8612	6.9153
		BC005624	227707	6.6519	6.6036	6.57	6.625	6.9086	6.6987	6.556	6.5564	BC005624	227707	6.6105	6.7163	6.7308	6.6542	6.6427	6.7317	6.7402
		BC017158	233913	8.3867	7.6531	7.3983	7.4782	8.1531	7.4272	7.4835	7.4063	BC017158	233913	8.3953	7.6449	7.3398	7.7038	7.6407	7.6542	7.7731
		BC017643	217370	7.5155	7.691	7.6821	7.6359	7.6767	7.701	7.533	7.5549	BC017643	217370	7.7239	7.5957	7.5296	7.6314	7.6588	7.6062	7.5432
		BC018473	193217	6.4413	6.4463	6.4536	6.6759	6.4501	6.656	6.4296	6.4104	BC018473	193217	6.4023	6.4202	6.4587	6.4111	6.4267	6.4146	6.4143
		BC021614	225884	6.7665	6.4534	6.4848	6.4685	6.6866	6.4833	6.4325	6.5289	BC021614	225884	6.7058	6.4971	6.4385	6.7226	6.4368	6.4401	6.4638
		BC021785	215928	6.4642	6.425	6.4171	6.4545	6.418	6.4083	6.422	6.4104	BC021785	215928	6.7021	6.4303	6.4185	6.4222	6.4443	6.4177	6.4187
		BC021891	234878	6.6631	6.8255	6.8418	6.8088	6.6071	6.8148	6.7832	6.7845	BC021891	234878	6.5046	6.8228	6.7643	6.641	6.8191	6.9692	6.9888
		BC022687	217887	7.6726	6.9648	7.0863	6.8795	7.5176	6.9896	6.948	7.0259	BC022687	217887	7.7294	7.0305	6.9079	6.9778	7.0009	7.0006	7.0122
		BC024139	271278	6.4784	6.4272	6.5085	6.438	6.5026	6.4537	6.4429	6.4488	BC024139	271278	6.511	6.4515	6.494	6.4385	6.4878	6.4837	6.5186
		BC025920	268319	6.4976	6.5357	6.623	6.6658	6.4603	6.5957	6.7525	6.6669	BC025920	268319	6.5476	6.6515	6.6585	6.543	6.7042	6.7598	6.7313
		BC027072	225004	6.463	6.445	6.442	6.4884	6.5262	6.4589	6.4395	6.4251	BC027072	225004	6.4235	6.5707	6.4861	6.4415	6.4566	6.4329	6.4408
		BC027231	212547	6.4654	6.4316	6.4643	6.4472	6.4766	6.4263	6.4414	6.481	BC027231	212547	6.4117	6.4264	6.4595	6.4528	6.4692	6.5709	6.5023
		BC027231	212547	6.4976	6.6839	6.6307	6.5493	6.6121	6.7833	6.5978	6.5699	BC027231	212547	6.473	6.7327	6.6631	6.7327	6.7545	6.6685	6.8588
		BC028528	229600	7.0111	7.1723	7.3599	7.3694	6.8069	7.2106	7.4441	7.2275	BC028528	229600	6.6409	7.0305	7.2104	7.3069	6.865	7.0573	6.8752
		BC028528	229600	6.4329	6.7027	6.7157	6.6181	6.5389	6.6775	6.7983	6.7692	BC028528	229600	6.3921	6.5918	6.7205	6.858	6.4675	6.4968	6.5057
		BC029214	227622	9.4519	8.3247	8.3089	8.3863	9.0145	8.512	8.295	8.2099	BC029214	227622	9.3692	8.37	8.4197	8.0605	8.3969	8.4512	8.2483
		BC030307	103220	6.4292	6.4813	6.4948	6.452	6.4156	6.4645	6.5252	6.477	BC030307	103220	6.4408	6.5424	6.4611	6.508	6.5194	6.4991	6.5246
		BC030499	216976	6.7385	7.2848	7.6473	7.4461	6.6918	7.3208	7.3938	7.4797	BC030499	216976	6.8317	7.449	7.392	7.1396	7.7702	7.55	7.1573
		BC030500	234290	6.6474	6.5266	6.4969	6.4726	6.4303	6.5507	6.5108	6.5755	BC030500	234290	6.4419	6.4984	6.4681	6.4849	6.4878	6.6469	6.6019
		BC031181	407819	10.6154	10.6113	10.3427	10.2411	10.6154	10.7155	10.6952	10.73	BC031181	407819	10.8407	10.4772	10.5591	10.5053	10.6477	10.4481	10.3694
		BC034090	207792	7.6779	7.0634	7.0504	6.699	7.6682	6.9934	6.9275	6.9609	BC034090	207792	7.7603	7.022	6.8234	6.8128	6.9488	6.992	7.2529
		BC035947	269211	6.484	6.5215	6.54	6.4726	6.5367	6.437	6.5005	6.4482	BC035947	269211	6.4623	6.5772	6.4337	6.4901	6.502	6.5723	6.5774
		BC037034	231807	9.7724	9.0804	8.9585	8.7863	9.5526	8.8758	8.7555	8.8978	BC037034	231807	9.6093	8.9038	8.7164	8.7854	9.203	9.1304	9.2345
		BC048403	270802	6.445	6.462	6.4898	6.41	6.4525	6.4195	6.4581	6.4374	BC048403	270802	6.4085	6.4152	6.4221	6.4214	6.443	6.5462	6.4487
		BC048546	232400	8.5373	8.4661	8.3588	8.1418	8.2692	8.2356	8.4352	8.548	BC048546	232400	8.0327	8.17	8.0811	7.9449	8.7692	8.366	8.6379
		BC048546	232400	8.5313	8.3593	8.464	8.1876	8.235	8.5027	8.3267	8.4356	BC048546	232400	8.0777	8.1927	8.1442	7.9008	8.9068	8.4274	8.6476
		BC048679	210321	6.4314	6.4277	6.4044	6.4324	8.84	6.4125	6.4165	6.4448	BC048679	210321	6.411	6.4119	6.4163	6.4117	6.421	6.4125	6.4181
		BC049762	193286	6.5684	6.4129	6.4558	6.4301	6.7654	6.4168	6.4489	6.4291	BC049762	193286	6.4925	6.435	6.4211	6.4222	6.4464	6.4122	6.4638
		BC051142	407788	6.5108	6.8426	6.9492	7.0043	6.4865	6.9226	6.843	6.7034	BC051142	407788	6.4925	6.8173	6.9013	7.0652	6.6379	6.9077	6.7156
		BC053393	407814	6.5621	6.4986	6.458	6.6284	6.4917	6.506	6.4593	6.4709	BC053393	407814	6.553	6.523	6.5384	6.478	6.4899	6.5653	6.5478
		BC061212	381724	6.4314	6.4672	6.4306	6.4457	6.4138	6.424	6.4162	6.4904	BC061212	381724	6.6874	6.4707	6.425	6.4294	6.4888	6.4747	6.4384
		BC065397	436230	6.4165	6.5227	6.4764	6.4726	6.4269	6.4375	6.4587	6.4802	BC065397	436230	6.4386	6.5966	6.4603	6.4654	6.5065	6.5475	6.5046
		BC068157	73072	7.1658	6.6813	6.7329	6.7201	7.0855	6.6976	6.7443	6.7444	BC068157	73072	7.4035	6.8408	6.7484	6.6894	6.9508	6.7381	6.7689
		BC068281	238037	6.4128	6.5694	6.5274	6.4589	6.4093	6.4476	6.4617	6.5225	BC068281	238037	6.413	6.4803	6.4348	6.4839	6.492	6.5086	6.4945
		BC085271	100504508	7.4082	8.4281	8.2903	8.5629	7.4973	8.6237	8.2906	8.4225	BC085271	100504508	7.1819	8.1997	8.1531	8.1243	8.0267	7.9163	8.0456
		BC089491	280621	6.6094	6.4919	6.4529	6.4414	6.6788	6.5082	6.6102	6.4416	BC089491	280621	6.6039	6.6031	6.5163	6.4466	6.4964	6.5262	6.5762
		BC147527	625360	6.4321	6.4042	6.5435	6.438	6.4184	6.4276	6.4499	6.5586	BC147527	625360	6.3953	6.4137	6.4539	6.5152	6.4351	6.4079	6.4058
		Bcam	57278	7.5878	6.9488	6.7339	6.9095	7.6299	6.9915	6.8028	6.6592	Bcam	57278	7.9522	6.8612	6.8974	6.9069	6.8725	7.0563	6.8944
		Bcan	12032	9.0006	7.6459	7.4132	7.4247	8.8607	7.6892	7.668	7.4783	Bcan	12032	9.317	7.8198	7.9225	7.7789	7.9231	8.2809	7.9027
		Bcan	12032	7.1354	6.609	6.4878	6.6472	7.4005	6.5933	6.5126	6.5278	Bcan	12032	7.7308	6.6339	6.8303	6.629	6.8124	6.873	6.6674
		Bcan	12032	10.1108	8.8343	8.8043	8.5773	10.0929	8.9113	8.8181	8.9539	Bcan	12032	10.3472	8.6461	8.9323	8.815	9.2483	9.3088	9.1044
		Bcap29	12033	7.3638	9.894	9.9482	9.8871	7.6322	9.7453	9.8479	10.018	Bcap29	12033	7.3099	9.818	9.6635	9.4422	10.0269	9.8434	10.0435
		Bcap29	12033	6.7493	8.9994	8.6568	9.0755	7.1467	9.1115	9.1177	9.1242	Bcap29	12033	6.5178	9.0616	8.8023	8.7316	8.9488	9.1565	9.516
		Bcap31	27061	7.0502	6.854	7.0112	6.9597	7.1857	6.9755	6.9867	6.9627	Bcap31	27061	6.9057	6.9404	6.8562	6.8919	6.8301	6.796	6.8066
		Bcap31	27061	8.381	8.6113	8.3663	8.4393	8.4513	8.6779	8.5449	8.2243	Bcap31	27061	8.2966	8.3746	8.2328	8.5531	8.0523	8.4209	8.5546
		Bcar1	12927	8.3384	7.6668	7.4723	7.3382	8.4845	7.532	7.629	7.2715	Bcar1	12927	8.5212	7.6887	7.6158	7.3838	7.5517	7.6379	7.4362
		Bcar3	29815	6.444	6.443	6.5297	6.4279	6.4953	6.4523	6.4373	6.4421	Bcar3	29815	6.4699	6.435	6.4342	6.4536	6.4179	6.4276	6.425
		Bcas1	76960	12.4085	12.605	12.1396	12.4002	12.3251	12.5423	12.8109	12.6948	Bcas1	76960	12.3655	12.5701	12.7416	12.4349	12.675	12.6853	12.6327
		Bcas2	68183	8.4516	8.385	8.8895	8.5361	8.3323	8.6773	8.8155	8.6669	Bcas2	68183	8.5078	8.626	8.9976	8.4252	8.5112	8.4184	8.5046
		Bcas3	192197	10.4708	9.4706	9.6144	9.5369	10.3331	9.5244	9.5337	9.2958	Bcas3	192197	10.318	9.7028	9.539	9.2928	9.6185	9.6625	9.4965
		Bcat1	12035	10.438	10.1389	9.9397	9.9198	10.0735	10.3076	9.8426	9.9234	Bcat1	12035	9.8724	10.0758	9.6564	9.468	9.8667	10.5166	10.2831
		Bcat1	12035	7.0006	6.6737	6.7298	6.5477	6.8771	6.5803	6.5836	6.6755	Bcat1	12035	7.017	6.6782	6.5681	6.4839	6.7945	6.8648	6.7246
		Bcat2	12036	7.8523	6.7919	6.8196	7.0901	7.8422	6.8169	6.9291	7.1294	Bcat2	12036	8.1149	7.0047	7.0025	7.1315	7.076	7.0898	7.1145
		Bccip	66165	9.4814	10.1023	10.0824	9.9433	9.5051	10.1192	9.93	9.9372	Bccip	66165	8.9738	9.9965	9.8703	9.8206	9.919	9.8152	10.0779
		Bccip	66165	7.7806	8.0992	8.0188	7.9997	7.7081	7.9544	8.0031	7.9521	Bccip	66165	7.5591	7.7682	7.8151	7.7873	8.0191	7.7488	7.9353
		Bccip	66165	9.0387	9.7626	9.4979	9.6581	9.1286	9.7909	9.7926	9.6583	Bccip	66165	8.6454	9.7883	9.4646	9.4774	9.3272	9.6985	9.8181
		Bcdin3d	75284	7.14	6.6851	6.7962	6.9081	7.177	6.7748	6.7769	6.6863	Bcdin3d	75284	7.2265	6.746	6.8137	6.7738	6.8124	6.7824	6.8752
		Bche	12038	6.4284	6.4332	6.4573	6.4655	6.463	6.4574	6.4679	6.4579	Bche	12038	6.4502	6.5363	6.4444	6.4662	6.424	6.4488	6.4344
		Bckdha	12039	9.5699	8.4223	8.1452	8.1274	9.329	8.4044	8.1682	8.1384	Bckdha	12039	9.4916	8.4677	8.2461	8.1578	8.3593	8.4359	8.3634
		Bckdhb	12040	6.867	6.6711	6.7913	6.6792	6.79	6.6537	7.2655	6.7203	Bckdhb	12040	7.0983	6.7663	6.8856	6.6959	6.7545	6.7407	6.7557
		Bckdk	12041	9.4564	8.3218	8.3046	8.4257	9.2495	8.4028	8.3402	8.1989	Bckdk	12041	9.3615	8.2942	8.3953	8.2442	8.3106	8.545	8.4364
		Bckdk	12041	9.2788	8.2305	8.2899	8.1761	9.1091	8.3603	8.2975	8.1976	Bckdk	12041	9.0805	8.3782	8.2975	8.3206	8.4959	8.5302	8.3459
		Bcl10	12042	8.3443	8.1541	8.089	8.2796	8.5737	7.8972	7.9632	8.1596	Bcl10	12042	8.3122	7.9876	7.9627	8.2997	7.8471	7.8565	8.089
		Bcl11a	14025	9.5629	8.7053	9.0148	8.8933	9.5182	9.1363	9.16	8.7083	Bcl11a	14025	9.7619	9.2888	9.0804	9.0834	9.2831	9.399	9.3777
		Bcl11a	14025	7.3964	8.3823	8.5236	8.602	7.4173	8.4083	8.4883	8.3566	Bcl11a	14025	7.4408	8.4745	8.5377	8.2596	8.0317	8.1914	8.1761
		Bcl11b	58208	6.9019	7.2514	7.2583	7.3662	7.2645	7.4177	7.4001	7.1036	Bcl11b	58208	6.7505	7.2673	7.2397	7.2257	6.9365	7.0999	6.9554
		Bcl11b	58208	6.6788	6.8047	6.7126	6.7409	6.684	6.8599	6.8773	6.8068	Bcl11b	58208	6.57	6.8814	6.7786	6.7787	6.7614	6.651	6.57
		Bcl11b	58208	9.6854	9.6859	9.8714	10.0057	9.851	9.7253	9.8596	9.6137	Bcl11b	58208	9.6449	9.9253	10.1795	9.8556	9.8707	9.8335	10.0287
		Bcl11b	58208	8.0609	8.7752	9.0511	9.1202	8.499	9.0004	9.0766	8.7954	Bcl11b	58208	7.8372	8.9235	8.6954	8.7637	8.808	8.9519	8.9272
		Bcl2	12043	6.4263	6.5055	6.5308	6.4758	6.4116	6.4795	6.4828	6.5834	Bcl2	12043	6.4906	6.446	6.4808	6.5201	6.4392	6.5723	6.4531
		Bcl2	12043	6.4519	6.9434	7.0076	7.007	6.4289	6.9812	7.1158	7.1898	Bcl2	12043	6.4623	7.0702	6.9853	7.0193	7.0273	6.9985	6.8235
		Bcl2a1b	12045	7.1151	6.807	7.915	8.16	6.6607	7.0757	7.5007	8.4363	Bcl2a1b	12045	6.5558	6.6242	7.1794	8.6305	6.7054	6.4858	6.549
		Bcl2a1c	12046	6.4404	6.4321	6.5861	6.7072	6.4233	6.4713	6.503	6.6831	Bcl2a1c	12046	6.4376	6.4286	6.55	6.8907	6.447	6.4076	6.4402
		Bcl2a1d	12047	6.4299	6.4411	6.4267	6.6472	6.4989	6.4222	6.4576	6.5133	Bcl2a1d	12047	6.3975	6.4728	6.4286	6.6829	6.41	6.4219	6.4085
		Bcl2a1d	12047	6.945	6.7323	8.0369	8.5813	6.6788	7.0569	7.7193	8.5348	Bcl2a1d	12047	6.7729	6.9052	7.2377	9.1223	6.7042	6.4728	6.6917
		Bcl2l1	12048	8.3235	7.3922	7.3346	7.4124	8.2394	7.7684	7.5828	7.5352	Bcl2l1	12048	8.398	7.4785	7.5168	7.7008	7.4624	7.6921	7.4071
		Bcl2l1	12048	7.4011	6.8964	6.7409	6.8679	7.3674	7.0332	6.8169	6.8078	Bcl2l1	12048	7.5068	6.7692	6.8961	6.893	6.9519	6.8927	6.7808
		Bcl2l1	12048	6.7536	6.6504	6.5377	6.4896	6.7504	6.6261	6.7148	6.6798	Bcl2l1	12048	6.8675	6.6403	6.6289	6.6156	6.6549	6.6455	6.702
		Bcl2l11	12125	7.1431	6.8708	6.8079	6.9555	6.9328	6.7361	6.8654	6.907	Bcl2l11	12125	7.0836	6.9092	6.8869	6.9578	6.9871	7.0376	6.9389
		Bcl2l12	75736	6.4692	6.6977	6.6219	6.4984	6.5121	6.5697	6.5372	6.4852	Bcl2l12	75736	6.4925	6.6129	6.5355	6.5404	6.4986	6.651	6.6568
		Bcl2l13	94044	7.6154	7.5619	7.7528	7.4881	7.5877	7.6331	7.6957	7.3819	Bcl2l13	94044	7.6706	7.6092	7.7468	7.5284	7.577	7.5317	7.3884
		Bcl2l13	94044	7.6098	7.607	7.1816	7.2049	7.7727	7.2229	7.4757	7.5291	Bcl2l13	94044	7.5573	7.3939	7.1913	7.083	7.5434	7.3023	7.5181
		Bcl2l2	12050	6.6519	6.4259	6.4475	6.4529	6.49	6.445	6.4922	6.468	Bcl2l2	12050	6.4144	6.4539	6.4628	6.4859	6.4267	6.5275	6.5092
		Bcl2l2	12050	9.2232	9.6285	9.6562	9.3701	9.2723	9.635	9.6024	9.8356	Bcl2l2	12050	8.8033	9.3181	9.3863	9.2974	9.8273	9.4604	9.6748
		Bcl2l2	12050	6.453	6.5666	6.4898	6.5477	6.4467	6.5366	6.4828	6.5268	Bcl2l2	12050	6.4355	6.5009	6.4963	6.5238	6.464	6.4638	6.5355
		Bcl2l2	12050	10.0828	10.9262	10.5531	10.6523	10.2058	10.8404	10.7262	10.6961	Bcl2l2	12050	9.7584	10.8026	10.7673	10.5534	10.7696	10.725	10.762
		Bcl3	12051	6.5519	6.4534	6.5354	6.4665	6.5544	6.4288	6.4458	6.5452	Bcl3	12051	6.6444	6.4556	6.4719	6.5238	6.4144	6.4433	6.4426
		Bcl6	12053	8.7979	9.1327	9.8513	9.5885	9.3033	9.7446	9.1402	9.5584	Bcl6	12053	9.4007	9.4987	9.4211	9.2482	9.4467	9.3842	9.0268
		Bcl6b	12029	7.14	6.6634	6.6086	6.543	7.1682	6.591	6.6624	6.6927	Bcl6b	12029	7.3262	6.5918	6.6117	6.666	6.5885	6.5341	6.6462
		Bcl7a	77045	9.2296	9.6269	9.5682	9.2913	9.4616	9.2963	9.5505	9.44	Bcl7a	77045	9.1789	9.6303	9.3696	9.3511	9.4964	9.4912	9.4765
		Bcl7b	12054	7.1354	6.8619	6.8408	6.7185	7.1082	6.8148	6.8221	6.7329	Bcl7b	12054	7.5503	6.849	6.8151	6.8592	6.8102	6.9648	6.9963
		Bcl7b	12054	6.9687	6.7262	6.6458	6.6725	6.79	6.6016	6.5721	6.7298	Bcl7b	12054	7.0866	6.6145	6.6538	6.6156	6.8257	6.7109	6.7145
		Bcl7c	12055	9.1385	8.2926	7.8207	7.9288	9.171	7.9004	7.9247	7.8978	Bcl7c	12055	9.4367	8.1192	8.0758	8.0497	8.1822	8.0171	8.0385
		Bcl7c	12055	6.8209	7.1959	7.1832	7.0825	7.1082	7.2039	7.1061	7.1362	Bcl7c	12055	7.0294	7.3686	7.1707	7.0673	7.3559	7.1187	7.3051
		Bcl7c	12055	6.4329	6.458	6.4293	6.4393	6.4156	6.4255	6.474	6.4286	Bcl7c	12055	6.4172	6.4873	6.3993	6.4284	6.4684	6.5959	6.4204
		Bcl9	77578	6.5789	6.468	6.5677	6.4554	6.418	6.4523	6.4693	6.4694	Bcl9	77578	6.4944	6.4491	6.6616	6.4003	6.459	6.6332	6.439
		Bcl9l	80288	6.5178	6.4541	6.5985	6.445	6.4113	6.4489	6.4231	6.4579	Bcl9l	80288	6.5088	6.422	6.5011	6.4304	6.4417	6.4414	6.423
		Bcl9l	80288	9.3756	8.2897	7.9936	8.3269	9.3807	7.9592	8.0906	8.5156	Bcl9l	80288	9.6908	8.4452	8.336	8.0647	8.7233	8.4572	8.1809
		Bclaf1	72567	6.4236	6.9902	6.897	7.151	6.4589	6.9896	6.92	6.8546	Bclaf1	72567	6.4376	7.0414	7.0856	7.044	6.8433	6.9077	6.6813
		Bclaf1	72567	6.4353	6.4824	6.5195	6.478	6.5411	6.506	6.6083	6.5744	Bclaf1	72567	6.6801	6.5966	6.5136	6.5777	6.4362	6.5341	6.5811
		Bclaf1	72567	7.8472	11.2037	10.8981	10.9357	8.1271	10.9186	10.741	11.0446	Bclaf1	72567	7.7642	11.0218	11.0711	10.8321	11.4089	10.8903	10.7083
		Bco2	170752	6.4395	6.4504	6.4502	6.6472	6.4734	6.4288	6.4333	6.6004	Bco2	170752	6.4887	6.4707	6.4225	6.4662	6.4437	6.4747	6.423
		Bcor	71458	6.453	6.4549	6.5435	6.5705	6.6171	6.445	6.4805	6.4852	Bcor	71458	6.5296	6.5836	6.3984	6.5549	6.492	6.5653	6.5
		Bcor	71458	6.7385	6.6104	6.4918	6.6215	6.8839	6.5697	6.8036	6.6273	Bcor	71458	6.6444	6.6275	6.6492	6.6115	6.5254	6.6618	6.7167
		Bcorl1	320376	7.0368	6.6621	6.6797	6.6147	7.1193	6.7426	6.6596	6.5575	Bcorl1	320376	7.4428	6.7934	6.5835	6.7861	6.799	6.707	6.6951
		Bcorl1	320376	6.6116	6.4572	6.5096	6.4884	6.4405	6.4168	6.4268	6.4305	Bcorl1	320376	6.4944	6.4803	6.4411	6.4688	6.4368	6.4796	6.4446
		Bcr	110279	8.1023	7.3634	7.5884	7.3726	8.1979	7.2015	7.2675	7.3894	Bcr	110279	8.322	7.3852	7.4726	7.1915	7.4697	7.1681	7.2079
		Bcr	110279	7.0334	6.6608	6.6565	6.5789	7.0045	6.6411	6.615	6.5575	Bcr	110279	6.7244	6.6625	6.515	6.5456	6.6923	6.7188	6.5958
		Bcs1l	66821	8.9542	8.0187	8.2489	8.1425	8.8121	7.9465	8.1383	7.8756	Bcs1l	66821	9.1662	8.1729	8.0063	7.9583	8.013	8.2589	8.1571
		Bdh1	71911	8.9966	8.3635	8.3762	8.6258	8.8738	8.5935	8.6243	8.1464	Bdh1	71911	9.161	8.7819	8.8541	8.3916	8.4672	8.6751	8.7765
		Bdh2	69772	6.4211	6.4321	6.9868	7.053	7.3601	7.218	6.9569	7.1699	Bdh2	69772	6.9949	7.1912	7.4513	7.3217	6.7786	7.0292	7.2402
		Bdkrb1	12061	6.4499	6.4393	6.4414	6.4646	6.4189	6.4349	6.419	6.4343	Bdkrb1	12061	6.6072	6.4467	6.4547	6.4194	6.3974	6.4324	6.4603
		Bdnf	12064	6.6989	7.6938	7.5502	7.7216	6.6581	7.4885	7.9307	7.8677	Bdnf	12064	6.7505	7.8888	7.8461	7.6747	7.6237	7.6689	7.8135
		Becn1	56208	7.1643	7.006	7.1472	7.1583	7.0585	7.4366	7.3767	7.1191	Becn1	56208	7.1685	7.2819	7.0494	7.1446	7.1204	7.3449	7.2426
		Becn1	56208	6.3975	6.449	6.5021	6.4504	6.4207	6.4408	6.4296	6.412	Becn1	56208	6.4211	6.4326	6.436	6.525	6.4392	6.4189	6.4555
		Becn1	56208	6.6384	6.5584	6.7228	6.5739	6.6427	6.6238	6.685	6.697	Becn1	56208	6.5296	6.7706	6.7786	6.692	6.8046	6.7227	6.6951
		Bend3	331623	6.4929	6.5707	6.5218	6.4407	6.4659	6.5425	6.5126	6.4488	Bend3	331623	6.4008	6.4933	6.4302	6.455	6.4374	6.5249	6.4494
		Bend6	320705	8.0249	9.6293	9.4017	9.1832	8.3269	8.9395	9.3743	9.2649	Bend6	320705	8.0353	9.6173	9.4602	9.017	9.5819	9.3189	9.4408
		Best1	24115	6.4256	6.4193	6.4079	6.4958	6.4318	6.4933	6.4181	6.4095	Best1	24115	6.6621	6.5259	6.4379	6.4105	6.4816	6.4848	6.4125
		Best3	382427	6.5663	6.437	6.4908	6.4035	6.4189	6.432	6.4494	6.4585	Best3	382427	6.4609	6.4275	6.5355	6.434	6.5054	6.5148	6.4414
		Bet1	12068	6.554	6.754	6.6164	6.8371	6.4798	6.7599	6.7388	6.6183	Bet1	12068	6.6007	6.88	6.6662	6.7061	6.576	6.8338	6.8701
		Bet1l	54399	10.0887	9.5255	9.1848	9.3134	10.1738	9.089	9.3574	9.2949	Bet1l	54399	10.2597	9.3561	9.2733	9.1682	9.4702	9.249	9.4146
		Bex1	19716	7.0912	6.7564	6.8001	6.6692	6.9153	6.673	6.6407	6.7434	Bex1	19716	7.0138	6.8366	6.8123	6.633	6.7042	6.7686	6.7246
		Bex1	19716	7.1747	6.8278	6.8885	7.0863	7.1978	6.9774	6.9545	6.8338	Bex1	19716	7.0866	7.0023	6.9105	6.791	7.0108	7.1009	7.1964
		Bex2	12069	10.8027	11.1587	11.0892	11.1991	10.8289	11.2697	11.0207	11.2086	Bex2	12069	10.4095	11.0815	11.1251	11.0996	11.1911	11.3822	11.4622
		Bex2	12069	9.1266	9.8596	9.4202	9.5839	9.3279	9.8103	9.5675	9.6194	Bex2	12069	9.1511	9.8461	9.7591	9.6638	9.6903	9.4202	9.5317
		Bex4	406217	8.5937	8.8625	8.5052	8.6108	8.3257	8.5988	8.4701	8.5977	Bex4	406217	8.465	8.8391	8.8527	8.6413	8.6429	8.5206	8.53
		Bex4	406217	8.399	9.1697	9.0108	8.8787	8.4639	9.0913	8.8152	9.1138	Bex4	406217	8.2563	8.8913	8.7997	8.9371	8.7278	9.1618	9.0988
		Bex4	406217	6.5125	6.568	6.5354	6.4884	6.5201	6.5626	6.5636	6.5205	Bex4	406217	6.4477	6.547	6.559	6.5764	6.5351	6.6084	6.6272
		Bfar	67118	7.1777	8.0552	8.2291	8.094	7.3165	7.9102	8.2098	8.2062	Bfar	67118	7.0508	8.3638	8.3011	8.3079	8.2769	8.2607	8.2293
		Bfar	67118	6.5479	6.9584	7.053	6.7456	6.4989	6.4964	6.9803	6.5408	Bfar	67118	6.4325	7.063	7.0399	6.941	6.4277	6.9844	6.9774
		Bfar	67118	7.583	9.1204	8.7738	8.7351	7.7394	8.7224	8.7744	8.836	Bfar	67118	7.2933	8.8668	8.9227	8.9195	8.7148	8.936	8.884
		Bglap	12096	6.6028	6.4321	6.4444	6.4134	6.4445	6.4248	6.4673	6.4967	Bglap	12096	6.4683	6.4781	6.4531	6.508	6.6009	6.5695	6.4246
		Bglap2	12097	6.9358	6.4326	6.4403	6.4814	6.7654	6.4882	6.4172	6.456	Bglap2	12097	6.6801	6.4409	6.4479	6.4645	6.8433	6.9834	6.4143
		Bglap3	12095	6.5362	6.4172	6.4157	6.4224	6.5121	6.4139	6.4325	6.4319	Bglap3	12095	6.4325	6.4148	6.4155	6.4158	6.5623	6.5667	6.4361
		Bglap3	12095	6.4884	6.4483	6.4502	6.4301	6.4865	6.4559	6.4292	6.4443	Bglap3	12095	6.4638	6.4382	6.4308	6.4168	6.5278	6.4776	6.4215
		Bgn	12111	8.7972	7.9937	8.3076	8.2438	8.8117	7.9955	7.9118	8.5352	Bgn	12111	8.9324	8.0792	8.3939	8.5229	7.9631	8.2862	7.9819
		Bhlha15	17341	6.4667	6.6464	6.4195	6.5276	6.49	6.5216	6.4386	6.5812	Bhlha15	17341	6.5067	6.4556	6.4628	6.5643	6.4615	6.4281	6.4271
		Bhlha9	320522	7.5503	6.7127	6.7982	6.6027	7.3674	6.6987	6.8125	6.7413	Bhlha9	320522	7.7266	6.7386	6.844	6.6778	6.782	6.7291	6.8454
		Bhlhb9	70237	8.6494	10.7182	10.8077	10.6369	8.7684	10.5101	10.559	10.6392	Bhlhb9	70237	8.4894	10.7236	10.8403	10.4958	10.7827	10.5152	10.6578
		Bhlhe22	59058	6.5479	6.9509	7.2228	6.7768	6.5389	6.8801	7.0057	7.0005	Bhlhe22	59058	6.5423	6.8947	6.8453	6.7946	7.0312	6.5792	6.7916
		Bhlhe40	20893	9.9053	9.3156	10.1816	9.7095	10.0303	9.8187	9.6609	10.0119	Bhlhe40	20893	10.3514	9.5196	9.8949	9.9604	9.8926	9.6488	9.324
		Bicc1	83675	7.3069	7.2919	7.4206	7.7053	7.3962	7.5224	7.5073	7.5897	Bicc1	83675	7.6031	7.57	7.7122	7.4422	7.5586	7.6447	7.4425
		Bicc1	83675	6.6631	6.8024	6.9501	7.1522	6.8378	6.9206	7.1459	7.0862	Bicc1	83675	7.1493	6.9748	7.1209	6.8907	7.0485	7.0145	6.9897
		Bicc1	83675	6.5057	6.5279	6.5129	6.613	6.5045	6.5543	6.6198	6.5631	Bicc1	83675	6.4408	6.5009	6.5515	6.5562	6.586	6.6042	6.4838
		Bicc1	83675	6.5178	6.6801	6.7298	6.7845	6.5304	6.7748	6.6397	6.7774	Bicc1	83675	6.5088	6.7591	6.7757	6.6276	6.7172	6.8446	6.6928
		Bicd1	12121	6.4353	6.5423	6.57	6.4563	6.4184	6.4933	6.5252	6.4904	Bicd1	12121	6.4062	6.4909	6.4385	6.4528	6.5077	6.4518	6.4901
		Bicd2	76895	8.0224	8.8521	9.4977	9.0906	8.0934	8.9001	9.0076	9.3457	Bicd2	76895	7.9972	8.9482	9.2148	9.0125	9.4206	9.1613	8.8963
		Bicd2	76895	6.745	6.8731	6.9676	6.6658	6.4917	7.0286	6.8239	6.9147	Bicd2	76895	6.4699	6.9596	6.8723	6.8379	7.0826	6.9213	6.728
		Bid	12122	7.1198	7.1377	6.9767	7.2422	7.3991	6.8559	7.0385	7.1268	Bid	12122	7.0748	6.9519	6.9616	6.9364	7.19	7.1236	7.2298
		Bin1	30948	11.2409	10.6286	10.5636	10.7201	11.1221	10.8472	10.6941	10.5579	Bin1	30948	11.3743	10.6617	10.8535	10.8217	10.9304	11.1753	11.005
		Bin1	30948	7.4438	6.6292	6.7489	6.6641	7.0663	6.7865	6.6007	6.7866	Bin1	30948	7.6415	6.6966	6.6038	6.744	6.8466	6.5571	6.6356
		Bin1	30948	7.7413	7.0795	6.8932	7.08	7.7019	7.2481	7.0222	7.0607	Bin1	30948	7.5678	6.9923	7.0529	6.98	6.9771	7.1451	7.1649
		Birc2	11797	6.6519	7.2386	7.3607	7.4186	6.4688	7.173	7.4769	7.1624	Birc2	11797	6.5975	7.1701	7.2946	7.1182	7.0937	7.0716	7.0389
		Birc2	11797	7.382	9.302	9.3324	9.7309	7.4621	9.5425	9.411	9.5701	Birc2	11797	7.1603	9.524	9.4981	9.5214	9.297	9.4137	9.4242
		Birc2	11797	6.4154	6.8426	6.6921	6.8057	6.4176	6.8085	6.7868	6.6395	Birc2	11797	6.4144	6.7208	6.7556	6.8188	6.5698	6.6056	6.6778
		Birc5	11799	6.7493	6.5091	6.5918	6.6591	6.7124	6.5017	6.6226	6.7119	Birc5	11799	6.553	6.5187	6.55	6.744	6.5278	6.5038	6.5614
		Birc5	11799	6.5789	6.4437	6.5129	6.625	6.4953	6.4637	6.4553	6.5083	Birc5	11799	6.634	6.4933	6.4275	6.6129	6.4144	6.437	6.4334
		Birc5	11799	6.425	6.4139	6.4764	6.5398	6.4478	6.4189	6.4747	6.5278	Birc5	11799	6.4747	6.4369	6.4987	6.692	6.4186	6.4193	6.4372
		Birc6	12211	6.4081	6.4556	6.524	6.4946	6.4334	6.4306	6.4559	6.4353	Birc6	12211	6.4528	6.4556	6.4681	6.5022	6.4357	6.4474	6.4509
		Birc6	12211	6.4138	6.5279	6.5129	6.5823	6.4041	6.64	6.5617	6.6071	Birc6	12211	6.4567	6.621	6.5976	6.5656	6.4506	6.6632	6.5638
		Birc6	12211	6.4654	6.4437	6.4746	6.4617	6.418	6.5082	6.4368	6.4995	Birc6	12211	6.4165	6.5363	6.5976	6.4309	6.4847	6.4638	6.4304
		Bivm	246229	6.4138	6.4941	6.4928	6.4554	6.4141	6.4489	6.4329	6.4512	Bivm	246229	6.449	6.5532	6.4286	6.5045	6.443	6.5584	6.4767
		Blcap	53619	11.3299	10.7893	10.616	10.6347	11.2781	10.6015	10.6839	10.8358	Blcap	53619	11.2414	10.8641	10.7755	10.6327	10.8009	10.8959	10.9042
		Blm	12144	6.5519	6.8708	6.9316	6.7137	6.4074	6.8609	6.8857	6.8664	Blm	12144	6.4151	6.9596	6.8412	6.775	6.8035	6.8893	6.9232
		Blm	12144	6.404	6.9217	6.8752	6.9431	6.4228	6.8436	6.8473	6.9729	Blm	12144	6.4104	6.9236	6.7264	6.7652	7.036	6.9931	7.0579
		Blmh	104184	6.4596	6.6647	6.7518	6.5477	6.4245	6.7415	6.5998	6.6004	Blmh	104184	6.4541	6.7088	6.719	6.6316	6.7054	6.5315	6.5626
		Blmh	104184	8.4772	8.7794	9.0022	8.6895	8.2835	8.9596	9.1003	8.8417	Blmh	104184	8.1805	8.8536	9.1233	8.5959	8.9277	8.9159	8.7966
		Blnk	17060	6.5268	6.4519	6.4311	6.6095	6.4435	6.4215	6.4391	6.441	Blnk	17060	6.4252	6.4112	6.4151	6.5152	6.4398	6.4447	6.4079
		Blnk	17060	6.5041	6.5625	6.4469	6.4909	6.4326	6.4364	6.4858	6.5215	Blnk	17060	6.4609	6.4483	6.4168	6.5391	6.4506	6.4313	6.4547
		Bloc1s1	14533	9.8735	9.291	9.1881	9.4042	9.8459	9.374	9.1374	8.9759	Bloc1s1	14533	9.8729	9.2811	9.1172	9.356	9.325	9.1294	9.2536
		Bloc1s3	232946	6.6609	6.4282	6.4773	6.4599	6.5141	6.5366	6.451	6.4234	Bloc1s3	232946	6.7878	6.4749	6.4628	6.4289	6.4606	6.4796	6.4571
		Bloc1s3	232946	7.9743	7.1987	7.0513	7.1338	7.7813	7.1662	7.0601	7.1865	Bloc1s3	232946	8.0606	7.0914	6.9616	6.98	7.1377	7.253	7.1682
		Bloc1s4	117197	8.5672	8.1735	8.0655	8.0634	8.429	7.9412	8.3203	8.2221	Bloc1s4	117197	8.8151	8.154	8.2386	7.9302	8.0681	8.0022	8.1098
		Bloc1s5	17828	9.5961	9.5848	9.6409	9.5957	9.6726	9.7265	9.721	9.5704	Bloc1s5	17828	9.7221	9.8508	9.8969	9.3909	9.8887	9.9786	10.0597
		Bloc1s5	17828	8.9689	8.877	8.8496	8.8456	8.7776	8.7524	8.9114	8.8852	Bloc1s5	17828	8.9152	8.7628	9.0254	8.679	9.2302	9.0455	9.1169
		Bloc1s6	18457	8.1242	7.9193	8.3823	8.1575	7.8029	7.8276	8.0844	8.137	Bloc1s6	18457	7.9208	7.8532	7.8372	7.9735	7.8691	7.8821	8.0167
		Blvra	109778	9.4062	9.494	9.5824	9.7371	9.4108	9.5013	9.7406	9.5499	Blvra	109778	9.3039	9.6579	9.5997	9.694	9.342	9.6228	9.7086
		Blvrb	233016	7.7248	6.807	6.9667	6.925	7.6388	6.9593	6.952	7.0151	Blvrb	233016	7.8454	6.7692	6.9654	7.0768	6.7487	6.8266	6.9104
		Blvrb	233016	9.9117	8.663	8.8913	9.1132	9.8371	8.7217	8.9734	9.2427	Blvrb	233016	10.2006	8.7616	8.7231	9.0503	8.7667	8.6449	8.7857
		Bmf	171543	6.4784	6.4443	6.5758	6.4386	6.4203	6.5082	6.4564	6.4379	Bmf	171543	6.5944	6.4946	6.427	6.4789	6.4411	6.5571	6.5564
		Bmi1	12151	6.525	6.6464	6.5643	6.6624	6.4212	6.7716	6.7167	6.6614	Bmi1	12151	6.4073	6.7706	6.5384	6.6791	6.6488	6.6766	6.7754
		Bmp1	12153	7.6682	7.4255	7.4607	7.3662	7.7659	7.4192	7.1698	7.3451	Bmp1	12153	7.7403	7.6367	7.3417	7.6589	7.5925	7.6888	7.3834
		Bmp1	12153	8.028	7.6761	7.6283	7.6287	7.7784	7.5744	7.2992	7.5222	Bmp1	12153	7.7335	7.7659	7.3321	7.5332	7.5641	7.6515	7.4893
		Bmp1	12153	8.7962	8.6246	8.9831	8.7863	8.7635	8.5942	8.5594	8.4636	Bmp1	12153	8.7684	9.1269	8.454	8.9219	8.8266	9.1119	8.8561
		Bmp1	12153	6.4704	6.5317	6.4233	6.478	6.4172	6.428	6.4548	6.4348	Bmp1	12153	6.443	6.4229	6.4663	6.4362	6.4692	6.4286	6.4487
		Bmp2k	140780	6.4099	6.4784	6.524	6.4284	6.4099	6.4469	6.5721	6.543	Bmp2k	140780	6.4623	6.5062	6.4547	6.5589	6.4323	6.4474	6.4934
		Bmp2k	140780	6.4048	6.4526	6.4432	6.4243	6.4377	6.4589	6.4906	6.5112	Bmp2k	140780	6.4868	6.4039	6.4603	6.5045	6.5042	6.4757	6.4516
		Bmp3	110075	6.7428	6.4612	6.4397	6.6775	6.4168	6.4267	6.4776	6.5386	Bmp3	110075	6.5671	6.477	6.4738	6.4379	6.4806	6.5434	6.4934
		Bmp4	12159	6.9758	7.0805	7.0219	7.011	7.177	6.999	6.9266	7.184	Bmp4	12159	7.349	6.8033	7.1455	6.9376	7.1645	7.2884	6.9953
		Bmp5	12160	6.5268	6.4556	6.4566	6.4504	6.5102	6.5137	6.5108	6.4443	Bmp5	12160	6.5423	6.4601	6.4611	6.5404	6.4899	6.4968	6.4238
		Bmp7	12162	7.8391	7.0143	6.9372	7.1277	7.7532	6.9707	6.9739	7.0897	Bmp7	12162	7.927	6.9609	7.1176	7.0631	6.8466	7.2893	6.9428
		Bmper	73230	7.1939	7.0875	7.1071	7.0582	7.3317	7.2841	7.2235	7.3745	Bmper	73230	7.1269	7.103	7.1859	6.9589	7.1663	7.2103	7.1075
		Bmpr1a	12166	6.5074	6.5202	6.5446	6.4716	6.4269	6.5027	6.4988	6.543	Bmpr1a	12166	6.4034	6.582	6.4999	6.6183	6.4857	6.5834	6.5651
		Bmpr1a	12166	6.7407	7.8764	7.896	8.1716	6.7654	8.1645	8.1583	7.9376	Bmpr1a	12166	6.4668	7.9955	8.0209	7.9462	7.5817	7.7084	8.0442
		Bmpr1b	12167	6.5178	7.4255	7.1732	7.3372	6.4616	7.2777	7.4739	7.2128	Bmpr1b	12167	6.573	7.3167	7.3311	7.3106	7.3259	6.8812	7.245
		Bmpr1b	12167	6.496	7.3087	7.2511	7.1583	6.5411	7.337	7.2716	7.4889	Bmpr1b	12167	6.4515	7.2568	7.2168	7.4979	7.7333	7.147	7.4285
		Bmpr2	12168	6.4036	6.5253	6.4482	6.4675	6.4164	6.4912	6.5005	6.5053	Bmpr2	12168	6.4477	6.4687	6.5163	6.5092	6.5206	6.5475	6.4329
		Bmpr2	12168	6.4193	6.4612	6.6415	6.6506	6.475	6.4248	6.6064	6.5687	Bmpr2	12168	6.405	6.5023	6.5515	6.45	6.51	6.444	6.5092
		Bms1	213895	6.417	6.6131	6.54	6.5218	6.475	6.6775	6.4882	6.4666	Bms1	213895	6.3925	6.7489	6.6164	6.6236	6.6464	6.7265	6.5577
		Bmx	12169	6.5268	6.4512	6.5064	6.5174	6.4719	6.5193	6.503	6.5497	Bmx	12169	6.4944	6.5408	6.506	6.5967	6.5835	6.4991	6.6128
		Bmyc	107771	7.4749	6.709	6.612	6.6858	7.3272	6.7131	6.7625	6.6295	Bmyc	107771	7.4879	6.8033	6.7101	6.6712	7.036	6.655	6.8023
		Bnc1	12173	6.4654	6.4272	6.4089	6.5322	6.4257	6.4414	6.4116	6.4268	Bnc1	12173	6.4261	6.4332	6.4562	6.4346	6.4362	6.4214	6.4197
		Bnc2	242509	6.4914	6.4418	6.442	6.5398	6.4815	6.4432	6.5234	6.4778	Bnc2	242509	6.4117	6.4838	6.4444	6.4933	6.4631	6.4525	6.4395
		Bnip1	224630	7.7711	7.4098	7.3082	7.4113	7.7513	7.4104	7.4064	7.2153	Bnip1	224630	7.7417	7.3852	7.3174	7.1131	7.4544	7.4778	7.7465
		Bnip2	12175	7.1369	8.0187	7.9122	8.2676	7.1449	7.7211	8.0681	8.1178	Bnip2	12175	7.1241	7.6887	7.8831	8.1583	7.4455	7.6006	7.3488
		Bnip3l	12177	8.5032	10.6221	10.5688	10.5808	8.6552	10.6136	10.6177	10.7275	Bnip3l	12177	8.3584	10.586	10.7021	10.3856	10.9581	10.5924	10.7277
		Bnipl	171388	6.496	6.445	6.4969	6.4224	6.4207	6.4767	6.5013	6.4673	Bnipl	171388	6.7617	6.427	6.462	6.4304	6.4796	6.5186	6.4372
		Bod1	69556	6.4176	6.4456	6.442	6.5247	6.4386	6.4933	6.4382	6.4573	Bod1	69556	6.5642	6.4416	6.4458	6.4433	6.4559	6.4786	6.4807
		Bod1	69556	8.0935	7.3668	7.309	7.3821	7.9691	7.4906	7.2992	7.5677	Bod1	69556	8.0192	7.416	7.5422	7.3971	7.4978	7.6433	7.6122
		Bod1l	665775	6.4929	7.1152	6.897	7.0646	6.4478	7.0433	6.9698	6.8088	Bod1l	665775	6.473	6.9378	6.8749	6.9589	6.6561	6.6537	6.632
		Bod1l	665775	6.4108	6.4263	6.4306	6.4457	6.4207	6.4284	6.4587	6.5278	Bod1l	665775	6.3913	6.4416	6.4354	6.444	6.4536	6.4232	6.4473
		Bok	51800	9.8795	8.8856	9.0535	8.7702	10.0043	8.8597	9.0085	8.694	Bok	51800	10.1436	8.9528	9.2082	8.8102	8.8003	8.6339	8.743
		Bok	51800	6.7298	6.6801	6.5118	6.5975	7.0721	6.64	6.5721	6.5289	Bok	51800	7.1575	6.6451	6.5257	6.5683	6.6194	6.6195	6.6474
		Bola1	69168	8.8744	7.7472	7.488	7.8037	8.7399	7.6643	7.5635	7.5717	Bola1	69168	9.0517	7.5803	7.8054	7.5822	7.6811	7.796	7.7943
		Bola2	66162	10.9394	10.0618	10.0893	10.1114	10.7599	10.0743	10.1824	10.1124	Bola2	66162	11.0329	10.0122	10.3524	10.2777	10.1001	10.0997	10.2869
		Bola3	78653	9.0989	9.1902	9.0776	8.9318	9.221	8.9176	8.7644	9.0489	Bola3	78653	9.0753	8.895	8.7888	8.934	8.8477	8.9419	9.0233
		Bop1	12181	8.1492	7.1328	7.3477	7.2707	8.1579	7.446	7.3792	7.2754	Bop1	12181	8.5552	7.3657	7.335	7.263	7.4588	7.4065	7.3066
		Bora	77744	6.4929	6.4672	6.4746	6.4726	6.4263	6.5071	6.5855	6.5823	Bora	77744	6.6306	6.4885	6.4777	6.5696	6.5054	6.6886	6.4945
		Bpgm	12183	6.4422	6.4526	6.458	6.5557	6.4135	6.4489	6.5117	6.4922	Bpgm	12183	6.4345	6.4499	6.4424	6.4453	6.4975	6.5543	6.4211
		Bphl	68021	6.8411	6.5103	6.555	6.6792	6.6866	6.5602	6.5988	6.5981	Bphl	68021	6.57	6.5378	6.5047	6.5	6.617	6.5709	6.6905
		Bpifa1	18843	6.4945	6.4158	6.4154	6.4348	6.6633	6.4721	6.428	6.4255	Bpifa1	18843	6.4315	6.418	6.4255	6.4671	6.4218	6.4318	6.423
		Bpifb1	228801	6.5621	6.4186	6.4566	6.4043	6.4513	6.4354	6.4137	6.4081	Bpifb1	228801	6.4581	6.4314	6.4302	6.4117	6.5823	6.4146	6.4242
		Bpifb1	228801	6.6362	6.4277	6.5118	6.436	6.5262	6.416	6.4666	6.4494	Bpifb1	228801	6.5671	6.4338	6.5327	6.444	6.5636	6.47	6.4487
		Bpifb4	381399	6.6183	6.4986	6.4386	6.4263	6.449	6.4386	6.4106	6.4334	Bpifb4	381399	6.4243	6.4259	6.47	6.4697	6.4094	6.5394	6.4587
		Bpnt1	23827	6.4992	6.6851	6.6097	6.5203	6.653	6.5744	6.5816	6.5631	Bpnt1	23827	6.553	6.5501	6.6352	6.5589	6.6194	6.575	6.7369
		Bpnt1	23827	6.732	6.6517	6.6797	6.6318	6.6866	6.5957	6.6226	6.5321	Bpnt1	23827	6.7021	6.5595	6.6738	6.5522	6.6157	6.7083	6.597
		Bpnt1	23827	7.112	7.0865	6.879	6.9081	7.2916	7.0524	6.8602	6.8418	Bpnt1	23827	7.017	7.0831	7.0937	6.9756	6.7395	6.7661	7.1463
		Bpnt1	23827	6.6028	6.7907	6.6597	6.6147	6.9042	6.7577	6.6596	6.5676	Bpnt1	23827	6.7543	6.7591	6.6321	6.6263	6.7545	6.8254	6.8475
		Bptf	207165	6.4619	6.6813	6.5229	6.4884	6.4296	6.6191	6.5674	6.4886	Bptf	207165	6.4345	6.5901	6.6966	6.4466	6.4631	6.5086	6.626
		Bptf	207165	6.544	6.9712	7.2342	6.8592	6.7504	7.1111	7.0308	6.8149	Bptf	207165	6.7655	6.9197	7.0518	6.9888	6.8279	7.0407	7.0214
		Braf	109880	6.4148	6.4382	6.4205	6.5306	6.4149	6.4882	6.451	6.4146	Braf	109880	6.418	6.4933	6.4508	6.4662	6.4249	6.4806	6.5331
		Brap	72399	6.9705	6.6158	6.623	6.6759	6.935	6.648	6.6121	6.697	Brap	72399	6.7244	6.5691	6.6242	6.6007	6.644	6.7044	6.7201
		Brat1	231841	6.4345	6.4418	6.514	6.433	6.4135	6.4344	6.4858	6.4394	Brat1	231841	6.4269	6.4849	6.4286	6.4688	6.502	6.4302	6.4254
		Brat1	231841	8.2954	7.9144	7.7156	6.9652	8.3299	7.5724	7.6339	7.6956	Brat1	231841	8.4157	7.7938	7.8137	7.818	8.0843	7.7519	7.8556
		Brca2	12190	6.4704	6.6451	6.6859	6.5232	6.5971	6.5803	6.574	6.5857	Brca2	12190	6.5476	6.6403	6.5313	6.6276	6.7148	6.6084	6.6427
		Brcc3	210766	6.453	6.8517	7.0049	6.6974	6.4334	7.082	6.8602	6.908	Brcc3	210766	6.4085	6.8449	6.9641	6.8569	6.8001	6.8482	6.7235
		Brcc3	210766	6.516	6.6977	6.7508	6.6164	6.4953	6.5874	6.5419	6.5902	Brcc3	210766	6.573	6.7238	6.5575	6.5365	6.6207	6.6672	6.5502
		Brcc3	210766	6.7898	7.1884	7.0495	7.0387	6.6788	6.9962	7.1054	7.074	Brcc3	210766	6.511	7.0499	7.1119	6.9921	6.9771	7.1068	7.0094
		Brd1	223770	6.7033	6.549	6.4566	6.4971	6.6866	6.4776	6.5522	6.5268	Brd1	223770	6.7095	6.5348	6.5369	6.571	6.4598	6.4757	6.4738
		Brd2	14312	10.7618	10.5211	10.5156	10.5888	10.9463	10.418	10.3912	10.6589	Brd2	14312	10.6634	10.5807	10.4431	10.7502	10.2276	10.5645	10.5047
		Brd2	14312	10.7699	10.111	10.2279	10.4512	10.7292	10.1297	10.3593	10.5854	Brd2	14312	10.5829	10.1797	10.2204	10.3697	10.5424	10.0617	10.0296
		Brd2	14312	6.8768	6.4986	6.438	6.4971	6.6866	6.5343	6.5117	6.4605	Brd2	14312	7.2084	6.4803	6.4417	6.4955	6.4739	6.4358	6.5057
		Brd2	14312	6.4607	6.5152	6.4773	6.5924	6.4603	6.5354	6.4699	6.486	Brd2	14312	6.4397	6.4119	6.4738	6.4645	6.443	6.4923	6.4366
		Brd2	14312	10.9802	10.5026	10.3197	10.4544	10.9316	10.2476	10.1807	10.1445	Brd2	14312	11.02	10.2797	10.5939	10.2373	9.6332	9.7585	9.6666
		Brd3	67382	9.3538	9.4463	9.7943	9.6046	9.4033	9.2444	9.4038	9.7892	Brd3	67382	9.3884	9.6357	9.8963	9.6655	9.5419	9.2878	9.2647
		Brd4	57261	10.5435	9.8589	9.8119	10.1182	10.4511	10.0376	10.0534	9.921	Brd4	57261	10.7442	10.144	10.0656	10.0622	10.1131	10.0705	10.168
		Brd4	57261	6.7166	6.653	6.555	6.6759	6.7378	6.6063	6.5579	6.553	Brd4	57261	6.839	6.8867	6.4379	6.629	6.6658	6.4946	6.5246
		Brd4	57261	6.5196	6.5266	6.4159	6.4435	6.4703	6.4174	6.4515	6.5063	Brd4	57261	6.6039	6.4338	6.4719	6.4528	6.419	6.4433	6.4308
		Brd4	57261	6.463	6.4541	6.4619	6.5322	6.4537	6.4628	6.4276	6.4605	Brd4	57261	6.4165	6.4873	6.423	6.4604	6.4307	6.4358	6.489
		Brd7	26992	7.3313	7.6853	7.9233	7.8349	7.0127	7.878	7.8782	7.9132	Brd7	26992	7.1212	7.6367	7.623	7.7568	7.788	7.8867	7.9383
		Brd7	26992	6.6945	7.2174	7.1824	6.8474	6.7404	7.1225	7.0277	6.9609	Brd7	26992	6.5321	7.0414	6.9654	6.9331	7.1466	7.0542	7.0767
		Brd8	78656	6.4345	6.445	6.5252	6.5606	6.4101	6.4943	6.4851	6.5236	Brd8	78656	6.4211	6.6641	6.5456	6.6169	6.5339	6.6658	6.5675
		Brd8	78656	6.4256	6.4497	6.5723	6.4685	6.4282	6.546	6.441	6.4869	Brd8	78656	6.3966	6.4728	6.5189	6.692	6.5147	6.4673	6.435
		Brd9	105246	8.2427	9.1648	8.8412	9.2684	8.2946	9.2389	9.1385	9.0335	Brd9	105246	8.1173	9.1361	9.3201	9.1131	9.4083	9.4975	9.5375
		Brd9	105246	8.2065	8.7316	8.6639	8.965	8.281	8.9067	8.7883	9.0875	Brd9	105246	8.0658	8.747	8.8389	8.996	9.267	9.2677	9.4644
		Brdt	114642	6.8865	7.1074	7.0129	7.38	7.1449	6.9793	7.0593	7.326	Brdt	114642	6.8426	6.896	7.1923	6.8651	7.3131	7.1088	7.1386
		Bre	107976	8.5437	7.5187	7.4751	7.7369	8.2698	7.4373	7.5231	7.6238	Bre	107976	8.2916	7.5369	7.8461	7.4987	7.7303	7.6849	7.5261
		Bre	107976	8.8324	8.0095	7.9777	7.891	8.8433	8.0364	8.1242	7.7936	Bre	107976	8.7945	7.9007	8.1918	8.1191	7.9269	8.271	8.1649
		Bre	107976	7.6909	7.1211	7.0406	6.8895	7.6852	7.0569	7.1069	7.101	Bre	107976	7.7484	6.8612	7.1074	6.9544	7.0437	7.1157	7.0038
		Bre	107976	6.4032	6.4364	6.54	6.478	6.4223	6.4912	6.4898	6.4518	Bre	107976	6.4297	6.4244	6.4292	6.4742	6.4506	6.4242	6.4563
		Bre	107976	6.4479	6.4456	6.5297	6.486	6.4193	6.4432	6.4515	6.4548	Bre	107976	6.382	6.4122	6.462	6.4385	6.4953	6.4827	6.4571
		Brf1	72308	8.0994	7.4411	7.7024	7.4673	7.9887	7.5183	7.6185	7.7411	Brf1	72308	8.0743	7.5561	7.6644	7.4912	7.6138	7.7443	7.7669
		Brf2	66653	8.1951	7.7519	7.2398	7.5801	8.5353	6.7875	7.653	7.254	Brf2	66653	8.6073	7.6983	7.6245	7.5623	7.7229	7.9196	7.9348
		Bri3	55950	11.2524	10.6748	10.4561	10.6227	11.193	10.494	10.3145	10.4547	Bri3	55950	11.4096	10.5477	10.487	10.6268	10.2172	10.5742	10.5141
		Bri3bp	76809	6.6474	6.8024	6.5032	6.4825	6.6324	6.4559	6.6981	6.5733	Bri3bp	76809	6.7021	6.6546	6.7086	6.4724	6.5206	6.4968	6.6284
		Bri3bp	76809	6.5196	6.4306	6.4558	6.4737	6.4119	6.4432	6.466	6.5247	Bri3bp	76809	6.478	6.4628	6.556	6.4319	6.6982	6.5026	6.5404
		Bricd5	319259	7.6422	6.7372	6.8638	7.212	7.7813	7.0496	6.8984	6.9877	Bricd5	319259	8.0649	7.0523	6.9553	7.0472	6.8091	6.956	7.0425
		Bricd5	319259	8.3671	7.2062	7.4272	7.5261	8.3967	7.4941	7.4417	7.467	Bricd5	319259	8.6079	7.3329	7.3552	7.5062	7.4322	7.2637	7.5819
		Brinp1	56710	9.2013	9.764	10.0032	9.5764	9.0397	9.6104	9.5828	10.1922	Brinp1	56710	8.8933	9.7881	9.8156	9.4417	10.4498	9.7096	9.6274
		Brinp1	56710	8.0452	8.5971	8.4744	8.4333	8.0741	8.4968	8.6299	8.1521	Brinp1	56710	8.0309	8.5842	8.466	8.4224	8.522	8.5325	8.4806
		Brinp2	240843	8.9377	8.4281	8.0416	8.2134	8.7928	8.1977	8.1924	7.9937	Brinp2	240843	8.8588	8.2203	8.3021	8.1099	8.0022	8.6199	8.53
		Brinp3	215378	7.14	7.5996	7.6171	7.6555	7.3423	7.759	7.8664	7.5603	Brinp3	215378	7.0138	8.0222	7.727	7.7214	7.9877	8.0155	8.0014
		Brip1	237911	6.4387	6.4393	6.5107	6.4617	6.4217	6.4334	6.466	6.481	Brip1	237911	6.5067	6.4565	6.4379	6.5509	6.4443	6.4496	6.4516
		Brix1	67832	7.886	9.4226	9.2287	9.2344	8.0704	9.4001	9.3429	9.3667	Brix1	67832	7.7084	9.2007	9.0625	8.9357	9.1927	8.9813	9.135
		Brix1	67832	7.1292	8.7871	8.6122	8.5253	7.474	8.4445	8.7155	8.4504	Brix1	67832	7.0232	8.4667	8.4793	8.4432	8.3638	8.5764	8.6366
		Brix1	67832	6.5232	7.2514	7.3346	7.301	6.6146	7.261	7.2298	7.4297	Brix1	67832	6.5586	7.2473	7.5168	7.1161	7.2789	7.5339	7.2521
		Brk1	101314	11.4639	11.175	11.0433	11.1634	11.4351	11.0511	11.2021	10.9666	Brk1	101314	11.4753	11.1631	11.0583	11.2041	10.8578	11.13	11.0981
		Brk1	101314	11.9792	11.7197	11.4327	11.6596	12.058	11.3967	11.5145	11.5194	Brk1	101314	11.991	11.6037	11.6249	11.4618	11.4478	11.6794	11.753
		Brms1	107392	10.1635	8.9559	8.9946	9.0033	9.7222	9.249	9.0808	9.0234	Brms1	107392	10.0976	8.8505	8.9258	9.1293	8.9351	9.0001	9.1959
		Brox	71678	7.8775	9.5332	9.6068	9.2775	8.172	9.4551	9.4347	9.4126	Brox	71678	7.6305	9.3699	9.1492	9.4447	9.6435	9.4975	9.522
		Brpf1	78783	7.956	7.6796	7.8619	7.4309	8.0329	7.519	7.7674	7.5903	Brpf1	78783	7.9291	7.6548	7.6317	7.7075	7.7486	7.5236	7.7171
		Brpf1	78783	8.3477	8.2209	8.0975	8.1697	8.6002	8.0573	7.8895	7.803	Brpf1	78783	8.331	8.1156	8.0173	7.9513	7.9882	7.8821	7.9001
		Brsk1	381979	7.0685	6.7114	6.5838	6.6044	6.8885	6.6039	6.6981	6.7382	Brsk1	381979	7.2032	6.7088	6.6054	6.7652	6.5437	6.7109	6.5651
		Brsk1	381979	7.3262	6.7683	6.7248	6.9334	7.3542	6.8169	6.8866	6.8761	Brsk1	381979	7.3886	6.6096	6.7585	6.9251	6.8124	6.9202	6.7031
		Brsk2	75770	7.6404	6.9217	7.0353	7.2525	7.6831	7.012	7.1926	6.9421	Brsk2	75770	7.781	7.1295	7.1232	7.0182	7.5851	7.3863	7.5832
		Brsk2	75770	6.7144	6.5227	6.4509	6.4791	6.6944	6.5626	6.5522	6.4645	Brsk2	75770	6.7468	6.6578	6.5341	6.4654	6.4899	6.5262	6.6272
		Brwd1	93871	6.496	6.5423	6.4702	6.6825	6.5201	6.4516	6.4843	6.5834	Brwd1	93871	6.485	6.5378	6.6769	6.4891	6.4806	6.4629	6.5379
		Brwd1	93871	6.8492	8.2148	8.2569	8.291	6.8588	8.2205	8.2368	8.3396	Brwd1	93871	6.5088	8.2904	8.1929	8.3994	8.0873	8.3677	8.357
		Brwd1	93871	6.5663	8.1193	8.2821	8.2015	6.6096	8.1034	8.1901	8.2765	Brwd1	93871	6.3975	8.3544	8.1323	8.2152	8.0926	8.3096	8.4816
		Brwd1	93871	6.7298	8.0456	8.012	8.2682	6.8565	8.1621	8.0778	8.2012	Brwd1	93871	6.5025	8.3066	8.0893	8.155	8.0553	8.314	8.1214
		Brwd3	382236	6.4395	6.4941	6.4426	6.4367	6.4003	6.4892	6.4564	6.4264	Brwd3	382236	6.3961	6.5303	6.4539	6.4733	6.4566	6.4173	6.5367
		Brwd3	382236	6.4143	6.6737	6.5539	6.4769	6.4217	6.5448	6.6293	6.6273	Brwd3	382236	6.4315	6.6291	6.6966	6.6712	6.5586	6.4776	6.4719
		Bscl2	14705	12.0278	11.308	11.2792	11.1463	12.072	11.323	11.2416	11.1115	Bscl2	14705	12.0408	11.4054	11.3235	11.3863	11.4414	11.4646	11.5851
		Bsdc1	100383	8.8684	8.6562	8.6602	8.5513	9.3728	8.6756	8.5911	8.421	Bsdc1	100383	9.0913	8.5972	8.7542	8.7091	8.6425	8.613	8.4802
		Bsg	12215	6.4607	6.4463	6.4635	6.4234	6.5201	6.6156	6.479	6.4339	Bsg	12215	6.4419	6.4211	6.4465	6.478	6.5536	6.4256	6.4258
		Bsg	12215	6.6161	6.4504	6.4225	6.4572	6.6401	6.4687	6.4368	6.4694	Bsg	12215	6.573	6.4249	6.5203	6.5	6.4857	6.446	6.4901
		Bst2	69550	7.2925	7.0091	7.8295	7.0335	7.3272	7.1015	7.2018	7.2339	Bst2	69550	7.4014	6.5517	7.1718	8.1589	6.5388	6.5945	6.508
		Btaf1	107182	7.1198	8.0743	8.2842	8.3734	7.3057	7.9327	7.9529	8.2634	Btaf1	107182	6.8245	8.104	8.1095	8.1544	8.2095	8.199	8.1562
		Btbd1	83962	8.4421	10.0739	10.3272	10.0926	8.5316	10.2547	10.5057	10.7407	Btbd1	83962	8.1422	10.3308	10.5183	10.01	10.4206	10.4178	10.3968
		Btbd10	68815	6.6609	7.1912	7.1353	7.2318	6.5454	7.0614	7.1884	7.0704	Btbd10	68815	6.511	7.3978	6.8961	7.1223	7.1493	7.2204	7.1573
		Btbd11	74007	6.6429	6.5666	6.6263	6.4884	6.5064	6.6261	6.5135	6.5386	Btbd11	74007	6.6272	6.7634	6.6085	6.6581	6.5611	6.7057	6.5441
		Btbd11	74007	9.4237	9.4689	9.3417	9.1933	9.3134	9.646	9.4049	9.1971	Btbd11	74007	9.5568	9.511	9.4176	9.3843	9.3162	9.6945	9.776
		Btbd17	72014	6.6429	6.4645	6.7177	6.4984	6.5801	6.5425	6.4851	6.4958	Btbd17	72014	6.7952	6.5739	6.5545	6.4514	6.517	6.5211	6.5897
		Btbd3	228662	8.2699	9.4128	9.4017	9.1115	8.2996	9.0608	9.379	9.0637	Btbd3	228662	8.4486	9.5626	9.4489	8.9848	8.6503	8.8369	8.427
		Btbd3	228662	8.3055	9.4072	9.4062	8.951	8.1867	9.0551	9.329	9.0542	Btbd3	228662	8.4358	9.3356	9.4935	9.2658	8.5552	8.7732	8.238
		Btbd6	399566	10.3805	8.2193	8.8043	8.701	9.2392	8.9133	9.2356	8.1852	Btbd6	399566	10.2823	8.9941	8.8271	8.1801	9.4421	9.066	9.6187
		Btbd6	399566	10.2186	9.321	8.9976	9.0497	10.0976	9.0544	9.0527	8.7579	Btbd6	399566	10.3939	9.2329	9.1372	8.9233	9.1187	9.3247	9.4593
		Btbd9	224671	6.9578	7.0695	6.8876	6.8679	7.2216	7.0296	7.1239	7.0572	Btbd9	224671	7.2239	7.0122	7.06	6.8569	7.1768	7.0459	7.0434
		Btd	26363	7.3928	6.8174	6.7429	6.7722	7.4089	6.7695	6.6083	6.7382	Btd	26363	7.6321	6.689	6.8206	6.6712	6.7557	6.7886	6.8934
		Btf3	218490	10.7519	11.2317	11.1332	11.2708	10.7637	11.1927	11.0617	11.0787	Btf3	218490	10.4983	11.1711	11.1689	11.2151	10.7785	11.0333	11.1111
		Btg1	12226	10.3208	10.3403	10.5595	10.1278	10.5631	9.6736	10.3347	10.1556	Btg1	12226	10.4701	10.5079	10.4127	10.4427	10.2108	9.781	9.5605
		Btg1	12226	10.5807	10.5731	10.4051	10.3573	10.5464	9.8033	10.204	10.4015	Btg1	12226	10.6921	10.5562	10.3543	10.6192	10.3321	10.1735	9.9087
		Btg2	12227	6.5125	6.4745	6.438	6.41	6.4971	6.4375	6.4882	6.4238	Btg2	12227	6.5449	6.4909	6.4554	6.5201	6.4787	6.4796	6.597
		Btg3	12228	6.4176	6.4572	6.4764	6.4354	6.5753	6.4306	6.4453	6.426	Btg3	12228	6.485	6.422	6.4342	6.5391	6.424	6.4223	6.4339
		Btg4	56057	6.4292	6.5009	6.4536	6.6181	6.4198	6.4244	6.5144	6.6406	Btg4	56057	6.4056	6.6178	6.5085	6.5339	6.5723	6.6387	6.5046
		Btk	12229	6.4642	6.4886	6.8321	6.9194	6.4719	6.6004	6.6709	6.8038	Btk	12229	6.4419	6.5089	6.6554	7.0809	6.5412	6.5341	6.5115
		Btla	208154	6.5305	6.4637	6.4536	6.5806	6.4478	6.5148	6.4761	6.5441	Btla	208154	6.4376	6.4826	6.462	6.5629	6.4777	6.4848	6.4682
		Btrc	12234	6.4692	6.4604	6.4551	6.433	6.4217	6.4795	6.4754	6.5092	Btrc	12234	6.413	6.4738	6.4523	6.5496	6.4606	6.4604	6.4978
		Btrc	12234	9.17	8.8295	8.8297	8.7662	9.1637	8.9651	8.8712	8.9332	Btrc	12234	9.1488	8.9464	8.9504	8.9295	9.1425	9.2802	9.0452
		Btrc	12234	6.8942	6.5128	6.6776	6.6112	6.9586	6.6016	6.6007	6.6636	Btrc	12234	6.5371	6.7058	6.7542	6.5288	6.5773	6.6645	6.6248
		Bub1	12235	6.4704	6.4277	6.4136	6.4127	6.4257	6.4068	6.435	6.4201	Bub1	12235	6.4408	6.4438	6.4308	6.412	6.5254	6.4728	6.4378
		Bub3	12237	8.6616	8.5312	8.1409	8.2159	8.8977	7.7948	8.2342	8.6128	Bub3	12237	8.5121	8.6564	8.2344	7.7067	8.453	8.2093	8.4389
		Bud13	215051	7.5702	7.2532	7.0317	6.932	7.7945	7.0487	6.9275	6.9137	Bud13	215051	7.9146	7.0183	7.0635	6.9833	7.0561	7.2458	7.2063
		Bud31	231889	7.8732	8.5603	8.5269	8.192	8.2012	8.3631	8.7172	8.2207	Bud31	231889	8.0433	8.5165	8.4734	8.1961	8.2059	8.0902	8.3864
		Bves	23828	6.4469	6.5009	6.5746	6.5146	6.4395	6.4469	6.5144	6.5289	Bves	23828	6.4261	6.5485	6.4872	6.4742	6.5798	6.575	6.4629
		Bzrap1	207777	10.7183	10.8264	10.7142	10.746	11.0034	10.3753	10.7693	10.7589	Bzrap1	207777	11.0318	11.0643	10.6629	10.9178	11.1069	11.0906	10.8676
		Bzw1	66882	7.4782	8.7034	8.4655	8.6234	7.3378	8.4357	8.4607	8.9261	Bzw1	66882	7.2239	8.5981	8.4857	7.9785	8.8834	8.6838	8.5129
		Bzw1	66882	7.0058	8.7843	8.7267	8.449	7.1431	8.5135	8.7294	8.5973	Bzw1	66882	6.4397	8.4599	8.6243	8.4342	8.5223	8.2521	8.5381
		Bzw2	66912	8.9213	9.3766	9.2879	9.2988	9.0494	9.2977	9.2656	9.2369	Bzw2	66912	8.8942	9.2598	9.3574	9.0912	9.1896	8.9559	9.1366
		Bzw2	66912	6.8023	7.2605	7.0459	6.9151	6.9436	6.8851	7.1306	6.9108	Bzw2	66912	7.1012	6.9596	6.8193	6.9057	7.0225	6.7973	7.1446
		C030006K11Rik	223665	8.3767	7.5396	7.2663	7.4299	8.1626	7.5604	7.3716	7.1791	C030006K11Rik	223665	8.6287	7.4452	7.4477	7.4128	7.502	7.6345	7.5373
		C030039L03Rik	112415	6.4077	6.8174	6.9658	6.8694	6.4122	6.6028	6.7939	6.7641	C030039L03Rik	112415	6.4325	6.9131	6.8303	6.6699	6.8832	6.9054	6.8762
		C130021I20Rik	100504399	7.088	6.5858	6.6523	6.6708	6.79	6.6921	6.5931	6.5631	C130021I20Rik	100504399	7.1793	6.7058	6.6414	6.6142	6.6305	6.6699	6.7894
		C130026I21Rik	620078	6.4395	6.5317	6.4737	6.5036	6.4217	6.4349	6.4468	6.4869	C130026I21Rik	620078	6.4018	6.443	6.4064	6.462	6.4684	6.4297	6.4263
		C130060K24Rik	243407	6.5041	6.6826	6.7746	6.7201	6.5201	6.6999	6.6653	6.7361	C130060K24Rik	243407	6.4925	6.6161	6.7455	6.6855	6.8124	6.6925	6.9774
		C130071C03Rik	320203	6.4181	6.6977	6.6533	6.7488	6.4053	6.6016	6.6653	6.6917	C130071C03Rik	320203	6.4039	6.5804	6.6117	6.5791	6.6537	6.6222	6.4912
		C130074G19Rik	226777	6.745	6.7274	6.7116	6.6574	6.6737	6.7219	6.6888	6.8839	C130074G19Rik	226777	6.553	6.8462	6.6461	6.633	6.9375	7.0593	6.9563
		C1galt1	94192	6.496	6.502	6.5	6.5383	6.4971	6.4804	6.5065	6.4794	C1galt1	94192	6.4091	6.6113	6.4691	6.4604	6.4615	6.5489	6.5835
		C1galt1c1	59048	6.9953	7.7628	8.0287	7.7402	6.8378	7.4503	7.9895	8.0108	C1galt1c1	59048	6.5759	7.4867	7.7226	7.4887	7.9579	7.4678	7.6165
		C1qa	12259	8.8025	7.6524	8.2746	9.3651	8.7141	8.0239	8.6011	9.0042	C1qa	12259	9.0055	7.5923	8.1682	9.8715	7.2557	7.4248	7.4107
		C1qb	12260	10.1316	8.8898	9.7854	10.906	10.7024	9.291	10.0919	10.5601	C1qb	12260	10.0642	8.7511	9.5517	11.1571	8.1181	8.4908	8.5012
		C1qbp	12261	8.6392	8.4201	8.2426	7.7586	8.4931	8.1654	8.2563	8.1265	C1qbp	12261	8.2628	7.9589	8.1621	7.9456	8.2446	8.1947	8.3207
		C1qc	12262	9.478	8.4081	9.6205	10.4171	9.7365	8.8094	9.5695	10.1027	C1qc	12262	9.1335	8.239	8.8053	10.5732	7.7105	7.8244	7.9241
		C1ql1	23829	6.6295	6.4182	6.4186	6.4189	6.7826	6.4489	6.4673	6.4573	C1ql1	23829	6.4386	6.4483	6.4437	6.4314	6.4249	6.4256	6.4366
[truncated: 21,215 more rows]
