# Supplementary material for: Microarray profiling predicts early neurological and immune phenotypic traits in advance of CNS disease during disease progression in Trypanosoma. b. brucei infected CD1 mouse brains
Source: PLoS Negl Trop Dis. 2021 Nov 11;15(11):e0009892. doi: 10.1371/journal.pntd.0009892 (PMC8584711; doi:10.1371/journal.pntd.0009892)
Supplement: S2 Table — Ten pair wise Comparisons were performed on this active probeset. Expression difference between each sample pair was set at a strict statistically significant adjusted p value <0.001 with an attendant adaptive threshold fold change with associated significance statistics. The Infected Series compared the non-infected control equivalent to 0dpi against the four infected time points denoted (0-7dpi)1, (0-14dpi)2, (0-21dpi)3 and (0-28dpi)4. The Temporal Series measured activity changes between six different infected time point combinations viz (7-14dpi)5, (7-21dpi)6, (7-28dpi)7, (14-21dpi)8, (14-28dpi)9 and (21-28dpi)10. The resultant transcriptome database (S2 Table) set out for each pairing in order of decreasing p values and corresponding fold changes. (XLSX) [file pntd.0009892.s007.xlsx]

## Sheet: Sheet1
S2 Table. Transcriptome datasets for each Comparison
Comparison/Transcript No		(0-7dpi)1/8145			(0-21dpi)3/42			(0-28dpi)4/354			(7-14dpi)5/8520			(7-21dpi)6/8897			(7-28)7/8959			(14-28dpi)9/208			(21-28dpi)10/39
		Gene	Adj p value	FC	Gene	Adj p value	FC	Gene	Adj p value	FC	Gene	p value	FC	Gene	p value	FC	Gene	p value	FC	Gene	p value	FC	Gene	p value	FC
		Gria2	9.24e-10	-6.896	Ifitm3	1.242e-05	5.252	NA	1.103e-07	3.975	Gria2	1.07e-09	3.082	Gria2	8.628e-10	8.51	Gria2	7.303e-10	8.14	NA	1.132e-07	3.955	NA	1.506e-07	3.898
		Luc7l3	9.24e-10	-7.739	NA	1.346e-05	6.065	NA	1.103e-07	7.539	NA	1.07e-09	2.195	Luc7l3	8.628e-10	8.894	Serinc3	7.303e-10	7.155	NA	1.132e-07	7.442	NA	1.506e-07	6.963
		Sfxn3	9.24e-10	2.226	NA	1.813e-05	2.766	NA	1.103e-07	5.498	Gria2	1.07e-09	3.723	Serinc3	8.628e-10	6.863	Luc7l3	7.303e-10	8.624	NA	1.132e-07	5.481	NA	1.506e-07	5.269
		NA	9.24e-10	-4.464	Lyz1	1.813e-05	6.002	NA	1.103e-07	4.677	Serinc3	1.07e-09	2.635	Sfxn3	8.628e-10	-2.246	NA	7.303e-10	4.626	NA	5.789e-07	5.659	NA	7.086e-07	5.498
		Serinc3	9.24e-10	-6.269	Cd74	1.813e-05	19.29	Lyz1	2.141e-07	13.14	Sfxn3	1.07e-09	-1.135	Copg2os2	8.628e-10	16.21	Sfxn3	7.303e-10	-2.239	NA	1.12e-06	2.823	NA	1.168e-06	2.813
		Dnm1l	9.24e-10	-5.441	Gbp3	2.445e-05	7.158	Ifitm3	2.141e-07	7.407	Copg2os2	1.07e-09	3.859	NA	8.628e-10	4.355	Gria2	7.303e-10	13.67	NA	1.61e-06	3.303	NA	8.672e-06	1.922
		Cdkl2	9.78e-10	-3.083	Gbp3	2.797e-05	5.749	NA	2.518e-07	5.815	Dnm1l	1.07e-09	2.358	Gria2	8.628e-10	12.78	Tgfbr1	9.8e-10	5.557	NA	4.127e-06	35.6	NA	8.853e-06	8.373
		Copg2os2	1.178e-09	-14.18	NA	2.919e-05	5.362	NA	2.518e-07	9.366	Luc7l3	1.07e-09	2.802	Suz12	8.931e-10	4.957	Copg2os2	9.8e-10	14.61	Gm4951	4.127e-06	4.364	NA	9.008e-06	2.492
		Upf2	1.351e-09	-5.251	H2-K2	4.406e-05	7.391	Cd74	5.03e-07	44.94	Suz12	1.07e-09	2.269	Upf2	8.931e-10	5.491	Upf2	9.8e-10	5.486	NA	4.488e-06	8.945	NA	1.172e-05	3.088
		Pdcd4	1.537e-09	-3.748	Cd74	5.623e-05	18.91	NA	5.195e-07	10.11	Upf2	1.253e-09	2.385	Dnm1l	8.931e-10	5.102	Ggnbp2	1.155e-09	9.2	NA	4.488e-06	1.929	NA	1.494e-05	11.77
		Gria2	1.678e-09	-10.24	NA	5.623e-05	4.126	NA	5.397e-07	2.809	Cdkl2	1.253e-09	1.52	Cdkl2	1.149e-09	2.918	Dnm1l	1.155e-09	4.872	Emr1	4.488e-06	1.77	NA	1.611e-05	1.435
		Cacnb4	1.882e-09	-5.397	Gbp5	0.0001034	2.081	Gm4951	6.805e-07	5.239	Pdcd4	1.253e-09	1.898	Tsen34	1.22e-09	-2.588	Pdcd4	1.375e-09	3.719	NA	4.944e-06	2.524	NA	1.79e-05	3.115
		Ccpg1	1.975e-09	-4.614	NA	0.000108	2.362	NA	1.116e-06	45.44	Psip1	1.253e-09	2.478	Pdcd4	1.269e-09	3.686	Suz12	1.418e-09	4.419	NA	4.944e-06	14.14	NA	3.135e-05	9.21
		Ggnbp2	1.975e-09	-7.867	Gm8909	0.000108	6.597	Gbp3	1.194e-06	10.54	Ggnbp2	1.253e-09	3.097	Ggnbp2	1.269e-09	8.514	Tsen34	1.418e-09	-2.528	NA	5.788e-06	41.19	NA	3.585e-05	16.87
		Psip1	1.975e-09	-5.159	Ifitm1	0.0001101	4.734	NA	1.194e-06	6.729	NA	1.311e-09	1.605	Cacnb4	1.269e-09	5.5	Cacnb4	1.479e-09	5.367	NA	6.058e-06	3.133	Gm5222	3.688e-05	4.04
		Gpbp1	2.184e-09	-6.738	Gbp7	0.0001101	2.619	Emr1	1.194e-06	1.856	Gpbp1	1.338e-09	2.864	NA	1.269e-09	3.034	Psip1	1.479e-09	5.309	Lyz1	6.851e-06	5.794	NA	3.688e-05	1.498
		Ccdc174	2.336e-09	-3.037	Gbp2	0.0001348	14.61	Gbp3	1.303e-06	8.162	Ccpg1	1.546e-09	2.202	Gpbp1	1.66e-09	6.968	Ccpg1	1.479e-09	4.628	NA	7.201e-06	1.448	NA	5.375e-05	13.28
		NA	2.336e-09	-3.426	Cc2d1a	0.0001348	-1.482	H2-K2	1.303e-06	12.72	Cacnb4	1.553e-09	2.39	Psip1	1.837e-09	5.084	NA	2.123e-09	3.448	Ccl4	7.201e-06	3.555	NA	5.634e-05	1.713
		Dnm1l	2.648e-09	-8.23	Gm4951	0.0001348	2.756	Saa3	1.338e-06	26.46	NA	1.923e-09	1.793	Tgfbr1	1.945e-09	4.532	Gpbp1	2.123e-09	6.59	NA	7.201e-06	3.242	Cd3g	9.169e-05	1.771
		Pak3	2.762e-09	-5.395	Igtp	0.0001601	14.56	Cd74	1.525e-06	43.76	Ccdc174	1.923e-09	1.613	Luc7l3	1.945e-09	14.56	Luc7l3	2.44e-09	13.9	Saa3	7.201e-06	16.92	NA	0.0001033	16.65
		Cops2	3.235e-09	-6.51	Serpina3g	0.0001958	5.8	Lyz2	1.643e-06	11.66	Eif4g2	1.985e-09	2.05	Ccpg1	1.945e-09	4.361	NA	2.61e-09	2.783	Cd3g	7.232e-06	2.026	NA	0.0001165	7.153
		Ccp110	3.235e-09	-3.339	NA	0.0002081	12.36	NA	1.695e-06	52.98	Dnm1l	2.221e-09	3.048	Fam19a2	2.428e-09	4.129	Ccdc174	2.831e-09	2.929	NA	7.647e-06	4.681	NA	0.0001386	2.935
		Agfg1	3.235e-09	-4.04	Irgm2	0.0002151	10.54	NA	1.701e-06	9.107	Prpf18	2.254e-09	1.872	NA	2.625e-09	4.314	Agfg1	2.939e-09	4.128	C3	8.78e-06	7.211	NA	0.0001479	3.27
		Mrpl50	3.235e-09	-5.372	Cxcl9	0.0002694	11.68	Cd52	1.852e-06	11.84	Tsen34	2.536e-09	-1.219	Agfg1	2.625e-09	4.103	Cdkl2	3.281e-09	2.493	NA	1.002e-05	10.21	NA	0.0001479	5.291
		Slc17a6	3.235e-09	-8.352	B2m	0.000276	5.336	Gm8909	1.924e-06	12.54	Tmem30a	2.536e-09	2.884	Prpf18	2.625e-09	3.532	Fam19a2	3.281e-09	3.897	NA	1.225e-05	4.508	NA	0.0001479	1.747
		Zranb2	3.235e-09	-10.05	H2-D1	0.000276	8.427	Ccl4	1.924e-06	3.981	Hnrnph1	2.604e-09	2.706	Eif4g2	2.625e-09	3.878	Dnm1l	3.281e-09	7.461	Sct	1.232e-05	2.914	NA	0.0001479	1.505
		NA	3.235e-09	-8.07	Iqgap2	0.0004136	1.448	Gbp7	1.982e-06	3.67	NA	2.615e-09	2.096	NA	2.625e-09	3.236	Birc2	3.281e-09	4.832	Gm5222	1.52e-05	4.19	Gm5222	0.0002175	3.966
		Suz12	3.235e-09	-3.704	Lyz2	0.0004136	4.401	NA	2.063e-06	1.91	Mrpl50	2.675e-09	2.449	Pak3	2.625e-09	5.162	Zranb2	3.281e-09	9.921	Ly9	1.573e-05	1.564	NA	0.0002494	1.707
		Eif4g2	3.235e-09	-3.769	Saa3	0.0004843	6.638	NA	2.063e-06	14.37	Pak3	2.689e-09	2.364	Dnm1l	2.625e-09	7.664	Eif4g2	3.281e-09	3.77	Aif1	1.673e-05	3.062	NA	0.0002494	5.625
		Tsen34	3.235e-09	2.259	Ly6a	0.0005681	5.595	NA	2.07e-06	3.072	Luc7l3	2.71e-09	3.635	Capn15	2.625e-09	-2.084	Hnrnph1	3.281e-09	6.168	Lyz2	1.818e-05	6.966	Ear3	0.0002494	1.291
		Tgfbr1	3.242e-09	-4.028	Psmb9	0.0005681	5.442	C3	2.07e-06	8.827	Tgfbr1	2.71e-09	2.041	Dgkb	2.625e-09	8.076	Prpf18	3.372e-09	3.394	NA	1.876e-05	14.72	Ly9	0.0003092	1.406
		Hspa9	3.242e-09	-5.053	NA	0.0005681	-1.762	NA	2.087e-06	2.504	Agfg1	2.802e-09	1.996	NA	2.625e-09	8.125	2002-09-01	3.372e-09	6.438	Cyth4	1.921e-05	2.122	Emr1	0.000342	1.429
		Ttc3	3.298e-09	-6.585	Irf1	0.0006492	5.613	Ifitm1	2.087e-06	7.74	Dgkb	2.802e-09	2.976	Zranb2	2.625e-09	10.09	Tmem120a	3.372e-09	-2.733	Ccr5	1.986e-05	1.938	NA	0.0003919	2.212
		Tmem30a	3.298e-09	-6.738	Irgm1	0.0007032	5.405	Gbp2b	2.413e-06	6.166	Cops2	2.802e-09	2.639	Tmem30a	2.816e-09	6.907	Capn15	3.372e-09	-2.036	H2-Q8	1.986e-05	3.062	Mzb1	0.000401	6.91
		Prpf18	3.517e-09	-3.349	Zeb2	0.000748	1.719	Serpina3g	2.413e-06	11.66	Nae1	2.802e-09	2.666	Cept1	2.936e-09	2.895	Mbnl1	3.372e-09	8.497	Cd52	2.024e-05	7.004	NA	0.0006264	1.605
		Fam19a2	3.931e-09	-3.698	Tgm2	0.0008809	2.602	Cd3g	2.413e-06	2.095	Slc17a6	2.835e-09	3.025	Ccdc174	2.936e-09	2.799	Srsf1	3.372e-09	4.747	Gbp2b	2.024e-05	4.533	Gm3758	0.0007606	1.484
		Hnrnph1	3.931e-09	-5.824	NA	0.0008809	-1.454	NA	2.413e-06	3.138	Gdap1	2.912e-09	2.606	NA	3.062e-09	5.215	Dgkb	3.372e-09	7.525	NA	2.103e-05	1.483	NA	0.0008721	1.271
		NA	4.023e-09	-3.912	Hgs	0.0008809	-1.54	Cxcl9	2.535e-06	34.58	Zranb2	2.912e-09	3.259	Slc17a6	3.083e-09	7.953	Cops2	3.372e-09	5.956	Dram1	2.103e-05	1.979	NA	0.00091	6.556
		Trim33	4.036e-09	-3.895	Npy	0.0008809	-1.457	NA	2.535e-06	33.37	NA	2.912e-09	2.95	Cops2	3.255e-09	5.982	NA	3.372e-09	3.978	Cxcl16	2.267e-05	3.66	Cd69	0.00091	1.225
		NA	4.106e-09	-2.549	Aif1	0.0008809	2.146	Aif1	2.594e-06	3.586	Fam19a2	2.912e-09	1.92	Hnrnph1	3.728e-09	5.799	Slc17a6	3.384e-09	7.761	NA	2.351e-05	4.431
		Slc17a6	4.354e-09	-8.85	Ifi27	0.0009092	2.098	Sct	2.891e-06	3.203	Syncrip	3.605e-09	2.198	Nae1	3.728e-09	5.919	NA	3.399e-09	5.069	LOC665506	2.351e-05	2.09
		Fam98a	4.737e-09	-3.229	H2-K1	0.0009092	4.674	Ccl5	3.246e-06	21.13	Ttc3	4.016e-09	2.624	Srsf1	3.728e-09	4.61	NA	3.399e-09	3.958	Ccl5	2.375e-05	13.07
		Syncrip	4.776e-09	-4.407				NA	3.294e-06	3.239	Capn15	4.016e-09	-0.9955	2002-09-01	3.728e-09	6.065	Gdap1	3.905e-09	5.739	Fpr2	2.636e-05	4.206
		Gdap1	5.027e-09	-5.52				H2-Q8	3.294e-06	3.586	Trim33	4.652e-09	1.918	Mrpl50	3.728e-09	4.914	NA	4.172e-09	7.162	NA	2.895e-05	1.695
		Ccdc127	5.123e-09	-3.475				Gbp5	3.322e-06	2.407	Birc2	4.652e-09	2.121	Dlgap1	3.885e-09	3.817	Ccp110	4.174e-09	3.066	Arhgdib	2.937e-05	3.133
		Ttc3	5.162e-09	-7.849				NA	3.322e-06	1.441	Cept1	4.652e-09	1.446	Ccdc127	3.957e-09	3.551	Cept1	4.174e-09	2.745	Wfdc17	3.228e-05	1.549
		Dlgap1	5.562e-09	-3.655	0			Cxcl16	3.9e-06	4.413	NA	4.817e-09	1.521	Mbnl1	3.957e-09	7.871	Syncrip	4.174e-09	4.432	Laptm5	3.228e-05	2.492
		Elavl2	5.786e-09	-5.247	0			NA	3.9e-06	10.73	NA	4.965e-09	2.242	NA	3.957e-09	4.828	Pak3	4.21e-09	4.551	NA	3.265e-05	7.738
		Cep83	5.786e-09	-3.296	0			Igtp	4.721e-06	28.81	2002-09-01	5.116e-09	2.508	Hrsp12	3.957e-09	5.75	Gtf2h2	4.21e-09	3.068	Gm8909	3.381e-05	6.498
		Crbn	5.786e-09	-3.814	0			Ly9	4.721e-06	1.603	Hspa9	5.567e-09	2.156	Syncrip	3.957e-09	4.427	Bckdha	4.21e-09	-2.501	NA	3.435e-05	1.812
		Nae1	5.786e-09	-5.383	0			Cyth4	5.523e-06	2.236	Tmem120a	5.779e-09	-1.348	Ttc3	4.224e-09	5.959	Fam69b	4.274e-09	-3.061	Ncf4	3.663e-05	2.224
		Slc24a2	5.786e-09	-9.706	0			Wfdc17	5.987e-06	1.652	Hrsp12	6.013e-09	2.354	Elavl2	4.224e-09	5.431	Srsf1	4.274e-09	4.269	NA	3.821e-05	5.826
		Dgkb	5.786e-09	-6.498	0			Gbp2	6.039e-06	24.13	Hrsp12	6.083e-09	2.421	Gdap1	4.349e-09	5.488	Trim33	4.287e-09	3.741	Fyb	4.145e-05	1.645
		Rufy3	5.786e-09	-5.031	0			Gm5222	7.43e-06	4.202	Msantd4	6.322e-09	2.121	Abhd8	4.421e-09	-2.536	Acy1	4.402e-09	-1.955	NA	4.145e-05	3.43
		Emc2	5.786e-09	-6.294	0			Ncf4	8e-06	2.475	Dlgap1	6.322e-09	1.824	Fbxo31	4.544e-09	-2.585	Cbfb	4.402e-09	2.746	Ptpn6	4.145e-05	2.359
		NA	5.786e-09	-4.518	0			NA	9.043e-06	15.21	Elavl2	6.322e-09	2.347	Rufy3	4.596e-09	5.178	Cd164	4.402e-09	3.054	NA	4.653e-05	2.98
		Gtf2h2	5.786e-09	-2.939	0			Arhgdib	9.043e-06	3.454	Kif5c	6.322e-09	3.235	Ccp110	4.596e-09	2.973	Ttc3	4.402e-09	5.834	Cxcl13	5.004e-05	12.7
		Birc2	5.786e-09	-4.122	0			Dram1	9.284e-06	2.025	Slc17a6	6.437e-09	2.959	Emc2	4.596e-09	6.47	NA	4.51e-09	7.413	Arpc1b	5.403e-05	2.004
		Luc7l3	6.343e-09	-9.278	0			Irf1	9.284e-06	10.9	Ccp110	6.437e-09	1.527	Birc2	4.596e-09	4.225	Mrpl50	4.765e-09	4.588	NA	5.403e-05	6.412
		Stx12	6.723e-09	-4.3	0			Aif1	9.284e-06	4.013	Rufy3	6.764e-09	2.286	Slc17a6	4.596e-09	8.199	Shprh	5.228e-09	3.222	Ctsz	5.403e-05	2.113
		Gpcpd1	7.21e-09	-5.24	0			Lyz2	9.284e-06	4.983	Slc24a2	6.764e-09	3.196	Hspa9	4.627e-09	4.443	NA	5.228e-09	5.5	NA	5.403e-05	1.513
		Msantd4	7.624e-09	-4.187	0			Iqgap2	9.442e-06	1.618	Srsf1	6.764e-09	1.985	Vps54	4.627e-09	4.098	NA	5.228e-09	2.778	NA	5.417e-05	1.757
		Vps54	7.624e-09	-3.866	0			Irgm2	9.442e-06	16.99	Kidins220	6.764e-09	2.4	NA	4.649e-09	2.805	Hspa9	5.228e-09	4.357	Cxcl9	5.417e-05	13.48
		Luzp2	7.787e-09	-6.432	0			Tgm2	9.442e-06	3.909	Srsf1	6.764e-09	2.027	Hrsp12	4.649e-09	5.147	Nae1	5.228e-09	5.312	Psme1	5.417e-05	2.345
		Spred1	7.787e-09	-3.76	0			NA	9.442e-06	1.496	Mbnl1	6.764e-09	2.775	NA	4.805e-09	8.356	NA	5.228e-09	2.473	Cd69	5.566e-05	1.283
		Srsf1	7.787e-09	-3.876	0			B2m	9.455e-06	7.953	Camk4	6.764e-09	3.134	Cd164	4.805e-09	2.984	Msantd4	5.274e-09	4.339	Ear3	5.865e-05	1.311
		Hrsp12	7.856e-09	-4.997	0			Serping1	9.455e-06	4.743	Cd164	6.764e-09	1.533	Bckdha	4.805e-09	-2.423	Nemf	5.274e-09	2.248	Nlrc5	6.054e-05	2.243
		Shprh	7.856e-09	-3.067	0			Fpr2	9.745e-06	4.505	Pdcd4	7.29e-09	2.312	Taf9b	4.846e-09	3.386	Dlgap1	5.274e-09	3.535	Cd53	6.097e-05	1.551
		Srsf1	7.856e-09	-3.98	0			Cxcl13	9.863e-06	17.83	Gpcpd1	7.29e-09	2.363	Camk4	5.084e-09	9.192	Spred1	5.357e-09	3.898	Gm5222	6.097e-05	4.129
		Mkln1	7.875e-09	-3.295	0			Psme1	9.929e-06	2.668	Emc2	7.392e-09	2.555	Slc24a2	5.127e-09	9.442	Tmem30a	5.386e-09	5.624	Lyz2	6.097e-05	3.84
		Zzz3	7.909e-09	-2.984	0			Gvin1	1.012e-05	2.246	Ttc3	7.397e-09	2.785	Ptp4a2	5.402e-09	2.82	Ccdc127	5.395e-09	3.302	Tlr2	6.339e-05	2.55
		Bnip3l	8.004e-09	-4.769	0			Arpc1b	1.077e-05	2.196	NA	7.532e-09	2.087	Msantd4	5.402e-09	4.284	Cyld	5.452e-09	4.343	Emr1	6.706e-05	2.018
		Taf9b	8.2e-09	-3.194	0			Ccr5	1.077e-05	1.918	Crbn	7.594e-09	1.833	Nemf	5.402e-09	2.233	Fiz1	5.452e-09	-2.087	Was	6.774e-05	1.614
		Smarca1	8.264e-09	-3.881	0			Ptpn6	1.116e-05	2.553	Mbnl2	7.759e-09	2.676	Tmem120a	5.583e-09	-2.481	Slc24a2	5.486e-09	9.231	Aif1	6.812e-05	3.146
		Zfp943	8.281e-09	-5.083	0			H2-D1	1.116e-05	13.15	Vps54	8.271e-09	1.91	Rundc3a	5.603e-09	-2.595	Slc17a6	6.055e-09	7.535	Cd40	6.873e-05	2.224
		Stk39	8.281e-09	-2.958	0			Gbp2	1.171e-05	1.519	NA	8.365e-09	2.894	Trove2	5.603e-09	4.776	Emc2	6.259e-09	5.944	H2-Oa	7.396e-05	2.553
		Camk4	8.471e-09	-8.227	0			Arpc1b	1.177e-05	2.725	Ccdc127	8.365e-09	1.651	Mbnl2	5.603e-09	6.652	Mbnl2	6.259e-09	6.548	Ubd	8.162e-05	4.324
		Kif5c	8.471e-09	-8.427	0			Cd53	1.177e-05	1.652	Ctnnal1	8.365e-09	1.681	Srsf1	5.603e-09	3.94	NA	6.259e-09	3.002	NA	8.463e-05	3.337
		Hrsp12	8.471e-09	-4.631	0			C1qb	1.178e-05	5.674	Zcchc6	8.389e-09	2.001	Ttc3	5.603e-09	7.074	Fbxo31	6.259e-09	-2.452	Ifitm3	8.706e-05	2.617
		Dnajc2	8.525e-09	-4.407	0			Was	1.202e-05	1.739	Nemf	8.389e-09	1.108	Rbm42	5.603e-09	-2.46	Zcchc6	6.259e-09	4.131	NA	8.706e-05	1.708
		Snhg11	8.525e-09	-14.84	0			Nlrc5	1.209e-05	2.497	Pik3r3	8.389e-09	1.939	Farsb	5.603e-09	3.214	Ptp4a2	6.259e-09	2.758	Mzb1	8.984e-05	7.732
		Tsc22d2	8.692e-09	-4.625	0			Ly6a	1.209e-05	9.222	Abhd8	8.389e-09	-1.231	Gtf2h2	5.957e-09	2.843	Elavl2	6.271e-09	4.845	Gmfg	8.984e-05	2.108
		NA	8.692e-09	-7.281	0			Irgm1	1.21e-05	9.393	Trnt1	8.567e-09	2.403	Tsc22d2	6.089e-09	4.841	Nubp2	6.319e-09	-2.042	Gbp2	8.984e-05	1.413
		Cept1	8.694e-09	-2.475	0			NA	1.306e-05	1.706	NA	8.857e-09	-1.092	Trim33	6.35e-09	3.421	Hrsp12	6.548e-09	4.742	NA	8.984e-05	1.962
		Ccser2	8.887e-09	-4.115	0			Cd74	1.333e-05	6.126	Eif5	8.861e-09	3.167	Acy1	6.667e-09	-1.87	Rufy3	6.548e-09	4.692	Icam1	9.047e-05	2.441
		Pik3r3	8.887e-09	-3.788	0			NA	1.355e-05	2.707	Zfp787	8.861e-09	-1.094	Zfp943	6.667e-09	5.135	Nudt22	6.875e-09	-2.252	Fxyd5	9.212e-05	2.277
		Mbnl1	9.226e-09	-6.25	0			Dtx3l	1.355e-05	2.803	Cep83	8.861e-09	1.587	Gpcpd1	6.667e-09	5.049	Hrsp12	6.938e-09	4.921	H2-Ab1	9.212e-05	20.3
		NA	9.226e-09	-2.643	0			NA	1.355e-05	1.847	Stk39	8.861e-09	1.537	Fam69b	6.887e-09	-2.8	Vps54	7.023e-09	3.76	Cytip	9.251e-05	2.119
		NA	9.47e-09	-2.317	0			Tlr2	1.359e-05	2.86	Golga5	9.203e-09	1.173	Kif5c	7.347e-09	8.455	Ttc3	7.146e-09	6.687	Ear2	9.251e-05	2.22
		Meg3	9.829e-09	-12.02	0			Icam1	1.424e-05	2.847	Eif2a	9.203e-09	2.392	Smarca1	7.45e-09	3.842	NA	7.267e-09	4.155	H2-DMa	9.251e-05	3.01
		Eif5	9.829e-09	-8.73	0			Psmb9	1.46e-05	8.477	Cyld	9.203e-09	1.992	Mapk8	7.678e-09	5.075	NA	7.678e-09	7.32	Bcl2a1d	9.251e-05	3.6
		Vamp4	9.829e-09	-5.271	0			C1qc	1.46e-05	5.835	Golga1	9.568e-09	1.444	Plp1	8.103e-09	10.76	Tsc22d2	7.687e-09	4.637	Arpc1b	9.645e-05	2.27
		Dync2h1	9.862e-09	-2.289	0			H2-Ab1	1.474e-05	18.78	Trove2	1.016e-08	2.114	Csnk1g3	8.103e-09	3.504	Zfp943	7.718e-09	4.986	Arpc1b	9.671e-05	1.965
		Fiz1	9.915e-09	1.985	0			Emr1	1.474e-05	2.19	Shprh	1.027e-08	1.542	Eif2a	8.103e-09	5.309	Rab8b	7.718e-09	5.022	Klhl6	0.000107	2.009
		NA	9.915e-09	-3.415	0			Fxyd5	1.503e-05	2.607	Farsb	1.034e-08	1.58	Kidins220	8.103e-09	4.896	Stag2	7.743e-09	3.25	Gbp7	0.0001072	2.277
		Cyld	9.915e-09	-3.913	0			Ifi27	1.509e-05	2.704	Snhg11	1.047e-08	3.772	Bhlhb9	8.576e-09	4.287	Camk4	7.743e-09	8.048	NA	0.0001072	7.747
		Tfrc	9.915e-09	-6.985	0			Ubd	1.549e-05	5.27	Gtf2h2	1.06e-08	1.418	Spred1	8.597e-09	3.566	Eif5	8.093e-09	8.94	Lyz2	0.0001258	1.465
		Arl8b	9.915e-09	-3.066	0			NA	1.549e-05	7.781	Ptp4a2	1.084e-08	1.377	Crbn	8.597e-09	3.412	Mkln1	8.093e-09	3.181	NA	0.0001269	2.218
		Pkia	9.915e-09	-10.25	0			Psmb8	1.56e-05	11.19	NA	1.084e-08	2.676	Cep83	8.64e-09	2.979	Cep83	8.236e-09	2.992	Serpina3g	0.0001272	4.901
		Cd164	1.011e-08	-2.704	0			Gmfg	1.639e-05	2.345	Zfp943	1.084e-08	2.24	Dynlt3	8.696e-09	6.062	Kif5c	8.276e-09	8.116	H2-K2	0.0001422	4.297
		Abhd8	1.024e-08	2.282	0			NA	1.721e-05	5.948	Amy2a5	1.084e-08	2.726	NA	8.701e-09	-2.109	Crbn	8.39e-09	3.408	Cd74	0.0001422	6.686
		Etf1	1.03e-08	-2.801	0			Bcl2a1d	1.731e-05	4.357	Fiz1	1.084e-08	-0.9758	Cul3	8.701e-09	4.602	Snhg11	8.39e-09	14.13	NA	0.0001475	2.123
		Kidins220	1.038e-08	-4.691	0			H2-M3	1.746e-05	2.952	Syap1	1.096e-08	2.084	Hspbp1	9.042e-09	-2.69	Zfc3h1	8.39e-09	6.065	NA	0.0001542	93.66
		Myo5a	1.038e-08	-5.913	0			Usp18	1.778e-05	6.227	NA	1.1e-08	1.181	NA	9.042e-09	7.32	Cyc1	8.725e-09	-2.633	C4a	0.0001542	5.078
		Rab3gap1	1.047e-08	-2.933	0			Fyb	1.779e-05	1.657	Luzp2	1.1e-08	2.509	NA	9.042e-09	2.624	Rab8b	8.725e-09	3.761	Vim	0.0001616	1.912
		Mbnl2	1.058e-08	-5.785	0			Laptm5	1.853e-05	2.442	Tsc22d2	1.107e-08	2.122	Pik3r3	9.042e-09	3.696	Hspbp1	9.763e-09	-2.669	NA	0.0001616	1.917
		Mapk8	1.058e-08	-4.758	0			Hist1h2ap	1.859e-05	2.765	Psd2	1.107e-08	1.436	Pdcd4	9.32e-09	4.533	Smarca1	9.857e-09	3.657	NA	0.000172	2.672
		NA	1.058e-08	-4.513	0			Parp14	1.882e-05	4.474	NA	1.107e-08	1.741	Cc2d1a	9.32e-09	-2.138	Abhd8	9.87e-09	-2.277	Gmfg	0.0001723	1.972
		Eif2a	1.058e-08	-5.024	0			Ifit2	1.961e-05	2.853	Selt	1.107e-08	2.939	Stx12	9.32e-09	3.861	Nol8	1.005e-08	3.724	Cd14	0.0001736	1.964
		Mid2	1.076e-08	-2.391	0			NA	2.002e-05	3.437	Rbm42	1.156e-08	-1.191	Prrt3	9.32e-09	-2.153	Ddx28	1.005e-08	-1.942	Cd74	0.000174	4.086
		NA	1.087e-08	-2.576	0			Cx3cr1	2.174e-05	2.828	Pds5b	1.156e-08	1.77	Shprh	9.32e-09	2.892	NA	1.005e-08	7.423	Fxyd5	0.000174	1.742
		Psd2	1.092e-08	-2.701	0			Cytip	2.174e-05	2.309	Oxct1	1.156e-08	2.676	Cyld	9.32e-09	3.877	Zzz3	1.005e-08	2.808	Cd3e	0.0001772	1.597
		Ctnnal1	1.092e-08	-3.018	0			C4a	2.174e-05	6.839	Fbxo31	1.156e-08	-1.196	Sh2b1	9.32e-09	-2.045	Siva1	1.021e-08	-2.149	Cxcl10	0.0001805	6.577
		Zfc3h1	1.092e-08	-5.75	0			C1qa	2.174e-05	4.141	Stx12	1.158e-08	1.908	Amy2a5	9.547e-09	6.629	Ctnnal1	1.021e-08	3.036	Ifi202b	0.0001805	1.635
		NA	1.096e-08	-6.983	0			H2-DMa	2.185e-05	3.41	Bnip3l	1.158e-08	2.102	Mkln1	9.894e-09	3.075	G6pc3	1.031e-08	-2.155	C1qb	0.000182	3.725
		Mfsd6	1.096e-08	-3.476	0			Irf1	2.2e-05	6.803	Bhlhb9	1.158e-08	2.015	Nelfe	9.894e-09	-1.82	Myo5a	1.04e-08	5.818	Dtx3l	0.0001855	2.215
		37500	1.096e-08	-4.566	0			Hist1h2ah	2.228e-05	2.255	Nrxn1	1.158e-08	2.242	Gnpda2	9.894e-09	3.365	Amy2a5	1.054e-08	6.501	Ifng	0.0001877	1.239
		Selt	1.096e-08	-7.565	0			NA	2.228e-05	2.977	Fam69b	1.158e-08	-1.386	Bnip3l	9.894e-09	4.359	NA	1.054e-08	-2.066	Usp18	0.0001907	4.312
		AW549877	1.096e-08	-5.472	0			Fcgr4	2.322e-05	8.764	Cul3	1.158e-08	2.121	Zcchc6	9.894e-09	3.751	Nfat5	1.061e-08	3.45	Gm3758	0.0002038	1.491
		Stag2	1.096e-08	-3.077	0			NA	2.364e-05	1.522	Spred1	1.158e-08	1.758	NA	9.894e-09	6.306	Stk39	1.063e-08	2.782	NA	0.0002066	1.279
		Bhlhb9	1.112e-08	-4.045	0			NA	2.364e-05	3.663	AW549877	1.158e-08	2.437	Trnt1	9.932e-09	4.93	Syap1	1.067e-08	4.167	C1qa	0.0002163	3.155
		Nkrf	1.112e-08	-3.161	0			H2-Oa	2.4e-05	2.698	Smarca1	1.158e-08	1.826	Snhg11	9.991e-09	13.11	Kidins220	1.067e-08	4.575	Ctss	0.0002176	2.581
		Dmtf1	1.112e-08	-5.658	0			H2-K1	2.4e-05	6.993	Fam98a	1.215e-08	1.432	Tex261	1.014e-08	-1.836	Luzp2	1.067e-08	5.59	Iigp1	0.0002231	1.277
		Cul3	1.112e-08	-4.355	0			NA	2.474e-05	1.766	Ank2	1.215e-08	2.487	NA	1.014e-08	5.089	A230046K03Rik	1.067e-08	6.351	NA	0.0002312	6.765
		Nol8	1.112e-08	-3.632	0			NA	2.486e-05	6.443	Tfrc	1.215e-08	2.702	Stk39	1.014e-08	2.783	Pdcd4	1.067e-08	4.386	Hcar2	0.0002312	2.308
		Oxct1	1.112e-08	-6.315	0			Lyz2	2.587e-05	1.537	Pkia	1.215e-08	3.236	Gdap1	1.017e-08	6.523	Rundc3a	1.079e-08	-2.377	Upp1	0.0002312	2.098
		Xpr1	1.112e-08	-4.495	0			Iigp1	2.593e-05	1.345	Taf9b	1.225e-08	1.548	Eif5	1.028e-08	8.16	Zfp787	1.079e-08	-2.061	H2-K1	0.0002363	4.84
		Syap1	1.112e-08	-4.125	0			H2-D1	2.759e-05	13.18	NA	1.225e-08	2.754	Rab3gap1	1.028e-08	2.886	NA	1.079e-08	5.015	H2-Aa	0.0002421	2.457
		NA	1.122e-08	-3.434	0			Ear2	2.759e-05	2.364	Slc12a2	1.225e-08	2.166	Luzp2	1.028e-08	5.577	Meg3	1.087e-08	10.95	NA	0.0002548	87.68
		Unc13b	1.122e-08	-3.086	0			Ctsz	2.935e-05	2.093	NA	1.225e-08	2.303	Cct8	1.028e-08	3.2	Eif2a	1.087e-08	4.89	Klhl6	0.0002571	1.917
		Tmem120a	1.122e-08	2.267	0			Ctss	2.982e-05	3.088	NA	1.236e-08	2.111	NA	1.028e-08	5.03	NA	1.095e-08	6.849	Serping1	0.0002571	2.979
		Amy2a5	1.142e-08	-6.3	0			Gm5222	3.034e-05	4.161	Siva1	1.236e-08	-1.072	Nudt22	1.028e-08	-2.134	Cul3	1.1e-08	4.331	Ctsz	0.0002677	1.859
		NA	1.142e-08	-2.724	0			Uba7	3.064e-05	3.107	Mobp	1.236e-08	2.029	Zfp787	1.028e-08	-2.061	Fam98a	1.104e-08	2.703	Ifit2	0.0002847	2.244
		Clock	1.15e-08	-3.76	0			Cd40	3.155e-05	2.256	Nol8	1.243e-08	1.834	Pkia	1.028e-08	9.611	Ccar1	1.107e-08	3.73	NA	0.0002848	6.055
		Pdcd4	1.15e-08	-4.304	0			Cd14	3.164e-05	2.164	Vamp4	1.301e-08	2.27	Fiz1	1.083e-08	-1.937	Hnrnpm	1.117e-08	3.867	Gbp5	0.0002854	1.712
		NA	1.15e-08	-4.933	0			C4a	3.164e-05	8.454	Mycbp2	1.311e-08	2.058	Fam110a	1.087e-08	-2.211	Cdv3	1.12e-08	4.236	C1qc	0.0002868	3.678
		Ednrb	1.152e-08	-5.567	0			H2-Ab1	3.164e-05	23.99	Ivns1abp	1.323e-08	2.079	Ivns1abp	1.097e-08	4.32	Rbm42	1.129e-08	-2.254	H2-M3	0.0002882	2.269
		Cdv3	1.214e-08	-4.188	0			Cxcl10	3.164e-05	8.717	Csde1	1.323e-08	2.496	NA	1.097e-08	3.266	Trnt1	1.129e-08	4.76	Pik3cg	0.0002909	1.412
		Wrn	1.218e-08	-1.936	0			Pik3cg	3.164e-05	1.525	Mapk8	1.323e-08	2.164	Selt	1.105e-08	7.357	Selt	1.129e-08	7.328	Fcgr4	0.0002909	5.484
		Golga1	1.274e-08	-2.571	0			Arpc1b	3.164e-05	2.054	Ccar1	1.358e-08	1.86	Vstm2a	1.105e-08	3.02	Dnajc2	1.129e-08	3.989	Tnfrsf13b	0.0003036	1.234
		Cfap97	1.306e-08	-3.727	0			Serping1	3.257e-05	5.866	Zranb1	1.358e-08	1.507	Rufy3	1.105e-08	4.327	Ivns1abp	1.129e-08	4.294	NA	0.0003054	6.81
		NA	1.309e-08	-4.207	0			Clec2d	3.32e-05	2.959	Dynlt3	1.361e-08	2.433	Ank2	1.167e-08	5.528	Rbm28	1.149e-08	2.751	NA	0.0003134	2.924
		NA	1.309e-08	-5.891	0			Gmfg	3.339e-05	2.155	Rufy3	1.361e-08	2.075	Hnrnpm	1.167e-08	3.823	Abcb9	1.194e-08	-2.822	Cyba	0.0003185	3.056
		Pcdh20	1.309e-08	-3.216	0			Anxa2	3.342e-05	2.14	Dnajc2	1.362e-08	1.961	Golga1	1.168e-08	2.582	Bnip3l	1.194e-08	4.167	Srgn	0.0003478	1.388
		Fam135a	1.312e-08	-2.812	0			Ear3	3.539e-05	1.302	Zzz3	1.362e-08	1.422	Meg3	1.168e-08	10.56	Mycbp2	1.194e-08	4.177	Slfn1	0.0003586	1.269
		Gdap1	1.316e-08	-6.132	0			Cd69	3.539e-05	1.273	Myo5a	1.373e-08	2.436	Nol8	1.201e-08	3.542	Prrt3	1.194e-08	-2.085	NA	0.0003586	2.027
		NA	1.334e-08	-6.743	0			Irf9	3.603e-05	3.437	Dnajc10	1.374e-08	2.09	Abi2	1.201e-08	4.605	AW549877	1.213e-08	5.241	NA	0.0003884	1.978
		Ivns1abp	1.361e-08	-4.173	0			Cd3e	3.732e-05	1.692	Zkscan1	1.375e-08	1.322	Rbm28	1.201e-08	2.732	Myo6	1.217e-08	3.884	Bcl2a1b	0.00041	2.976
		Zranb2	1.361e-08	-7.875	0			NA	4.149e-05	2.959	Rrp9	1.406e-08	-1.249	Nrxn1	1.204e-08	4.571	Etf1	1.26e-08	2.667	Katna1	0.0004183	1.461
		Slc12a2	1.361e-08	-4.349	0			Upp1	4.246e-05	2.341	Bclaf1	1.408e-08	3.135	Mobp	1.204e-08	4.035	Fam110a	1.26e-08	-2.175	Ifi27	0.0004184	2.028
		Pds5b	1.37e-08	-3.252	0			NA	4.246e-05	1.715	Plp1	1.476e-08	3.134	Zranb2	1.204e-08	8.026	Zfp579	1.26e-08	-2.281	Fam26f	0.0004184	1.887
		Ptprd	1.37e-08	-5.164	0			Mzb1	4.302e-05	7.89	Meg3	1.476e-08	3.323	Rab8b	1.211e-08	3.492	Nelfe	1.26e-08	-1.774	NA	0.0004283	1.911
		Sacm1l	1.37e-08	-4.374	0			Tpm3	4.364e-05	1.865	Dmtf1	1.487e-08	2.399	Cdv3	1.211e-08	4.139	Nras	1.26e-08	4.336	Lag3	0.0004346	2.104
		Farsb	1.373e-08	-2.796	0			Klhl6	4.394e-05	2.061	Cul3	1.495e-08	2.455	Luc7l3	1.211e-08	7.798	Bhlhb9	1.26e-08	3.877	Cd86	0.0004432	1.913
		A230046K03Rik	1.392e-08	-5.905	0			Hist1h2ad	4.432e-05	2.954	Sacm1l	1.495e-08	2.11	NA	1.211e-08	4.78	NA	1.26e-08	5.851	Unc93b1	0.0004456	1.862
		Selt	1.392e-08	-8.288	0			Fxyd5	4.617e-05	1.835	Rufy3	1.495e-08	2.36	Dmtf1	1.211e-08	5.411	Vamp4	1.26e-08	4.753	Cd74	0.0004537	6.737
		Atp6ap2	1.392e-08	-4.257	0			Clec4a3	4.774e-05	1.535	Gdap1	1.495e-08	2.573	Cul3	1.224e-08	5.63	Rab3gap1	1.26e-08	2.787	Parp14	0.0004537	2.956
		Zcchc6	1.392e-08	-3.51	0			NA	4.774e-05	1.962	Zfc3h1	1.495e-08	2.393	Nubp2	1.224e-08	-1.898	Golga1	1.262e-08	2.549	Ly6e	0.0004537	1.703
		Siva1	1.392e-08	2.064	0			C4b	4.835e-05	7.257	Ube2q2	1.51e-08	1.358	B4galt3	1.261e-08	-2.153	Fchsd1	1.277e-08	-2.606	Ear3	0.0004596	1.636
		Ppm1e	1.392e-08	-4.932	0			Unc93b1	5.116e-05	2.131	Nras	1.519e-08	2.078	NA	1.265e-08	4.578	Rusc1	1.277e-08	-2.557	Lat2	0.0004596	1.894
		Rab9b	1.409e-08	-3.576	0			Ifi202b	5.282e-05	1.704	Unc119	1.519e-08	-0.9062	Cntnap2	1.265e-08	3.762	Ank2	1.288e-08	5.36	Il1b	0.0004643	2.199
		Myo6	1.415e-08	-3.78	0			B2m	5.602e-05	8.037	Ppm1e	1.557e-08	2.278	Gria3	1.265e-08	4.758	Ccser2	1.294e-08	3.67	Psmb9	0.0005098	4.346
		Plp1	1.415e-08	-8.728	0			Plac8	5.663e-05	3.967	Unc13c	1.563e-08	3.064	Mid2	1.265e-08	2.298	Gpcpd1	1.294e-08	4.287	H2-D1	0.0005098	5.473
		Capn7	1.426e-08	-2.925	0			Srgn	5.663e-05	1.467	NA	1.585e-08	2.696	Scand1	1.265e-08	-2.72	Taf9b	1.313e-08	2.841	Gbp3	0.0005098	2.767
		Dlg3	1.434e-08	-2.492	0			NA	5.663e-05	2.239	Mfsd6	1.585e-08	1.696	Ppm1b	1.296e-08	3.328	Oxct1	1.313e-08	5.919	Lck	0.0005346	1.586
		Ubr1	1.492e-08	-2.963	0			NA	5.663e-05	7.879	NA	1.594e-08	2.686	Selt	1.322e-08	8.296	Luc7l3	1.326e-08	7.584	Rab32	0.0005418	2.595
		Bclaf1	1.493e-08	-8.513	0			Hcst	5.826e-05	1.383	NA	1.594e-08	2.203	A230046K03Rik	1.325e-08	5.885	Zranb2	1.35e-08	7.73	Uba7	0.000551	2.342
		Bckdha	1.493e-08	2.11	0			Tap2	5.829e-05	4.282	NA	1.604e-08	1.277	Mfsd6	1.328e-08	3.29	NA	1.35e-08	5.676	Cd3d	0.0005514	1.77
		Rufy3	1.493e-08	-4.084	0			Ifng	6.242e-05	1.257	Ddx28	1.604e-08	-0.8894	Syap1	1.337e-08	3.91	Rrp9	1.373e-08	-2.36	Arhgap4	0.0005596	1.589
		Ccar1	1.493e-08	-3.522	0			NA	6.269e-05	2.175	Zscan26	1.65e-08	2.117	Nras	1.337e-08	4.257	Plp1	1.395e-08	8.685	H2-D1	0.000565	6.718
		Vstm2a	1.513e-08	-2.885	0			Cyba	6.82e-05	3.549	Cct8	1.693e-08	1.575	Rab8b	1.368e-08	4.328	Thumpd3	1.422e-08	2.381	Casp1	0.0005715	2.64
		Trnt1	1.54e-08	-4.457	0			NA	6.89e-05	2.225	Fam110a	1.784e-08	-1.077	Ttyh3	1.369e-08	-2.529	Pkia	1.454e-08	8.62	Hist1h2ah	0.0005981	1.788
		NA	1.565e-08	-6.445	0			Bcl2a1b	6.89e-05	3.553	Zranb2	1.816e-08	2.871	Mtf2	1.382e-08	7.267	Ptprd	1.455e-08	5.037	Cmtm7	0.0006099	1.57
		Luc7l3	1.57e-08	-7.316	0			NA	6.893e-05	1.959	Clock	1.837e-08	1.8	Etf1	1.392e-08	2.615	Mobp	1.482e-08	3.877	Hist1h2ai	0.0006208	2.111
		NA	1.598e-08	-3.191	0			NA	6.893e-05	105.1	Taok1	1.845e-08	2.009	NA	1.392e-08	5.088	NA	1.483e-08	4.046	NA	0.0006225	6.536
		Mycbp2	1.598e-08	-3.95	0			Iqgap1	7.236e-05	1.728	Thumpd3	1.853e-08	1.222	Zranb1	1.392e-08	2.782	Fam76b	1.483e-08	4.008	NA	0.0006272	1.292
		Riok3	1.632e-08	-3.803	0			Ctsz	7.431e-05	1.971	Mkln1	1.853e-08	1.484	Ppp1r9a	1.396e-08	5.749	Por	1.505e-08	-2.272	Gimap1	0.0006272	1.373
		Zscan26	1.632e-08	-4.317	0			H2-Aa	7.922e-05	2.628	Gtf2h1	1.853e-08	2.354	Ccser2	1.396e-08	3.606	Ssr3	1.527e-08	4.405	NA	0.0006565	1.762
		Cul3	1.632e-08	-5.309	0			Hist1h2ai	8.477e-05	2.453	Rab3gap1	1.855e-08	1.416	Unc13c	1.397e-08	8.383	Ubxn6	1.529e-08	-2.342	Hcst	0.0006565	1.293
		Rpl18	1.664e-08	2.241	0			H2-DMb2	8.751e-05	3.545	Scamp1	1.855e-08	1.903	Dnajc2	1.397e-08	3.786	Atp6ap2	1.545e-08	4.142	C4a	0.0006732	4.803
		Ppm1b	1.664e-08	-3.216	0			LOC665506	8.841e-05	1.775	Cfap97	1.892e-08	1.803	Dnajc10	1.397e-08	4.145	Tfrc	1.545e-08	5.938	C4b	0.0006732	4.634
		Ric3	1.664e-08	-4.497	0			Rph3a	8.932e-05	-1.695	A230046K03Rik	1.892e-08	2.465	NA	1.397e-08	6.508	Gdap1	1.545e-08	5.796	Glipr1	0.0006897	1.38
		Ube2n	1.664e-08	-5.631	0			Hist1h2ak	9.072e-05	2.3	Stag2	1.921e-08	1.494	Abcb9	1.403e-08	-2.727	NA	1.545e-08	4.539	Irf9	0.0006972	2.508
		Evi5	1.664e-08	-3.95	0			Ifitm1	9.129e-05	3.341	Ednrb	1.921e-08	2.316	Ppm1e	1.404e-08	4.832	Mtf2	1.545e-08	7.064	Hist1h2ap	0.000728	1.997
		Gabrb3	1.664e-08	-6.02	0			NA	9.823e-05	112.7	Inpp5f	1.921e-08	2.055	Sumo1	1.404e-08	2.845	NA	1.552e-08	2.412	Irgm1	0.0007405	4.181
		NA	1.674e-08	-4.527	0			Slfn1	9.836e-05	1.3	Ube2n	1.921e-08	2.46	Sacm1l	1.404e-08	4.26	Fbxl15	1.552e-08	-2.956	Hist1h2ak	0.0007405	1.979
		Dnajc10	1.687e-08	-4.04	0			Tspo	9.84e-05	3.081	Arl8b	1.921e-08	1.451	NA	1.407e-08	6.435	Unc119	1.552e-08	-1.856	Clec4a3	0.0007567	1.386
		Akap17b	1.703e-08	-2.919	0			Vim	0.0001022	1.899	Ssr3	1.938e-08	2.088	Myo5a	1.407e-08	5.206	Clock	1.552e-08	3.511	H2-DMb2	0.0007567	2.799
		Tmx4	1.709e-08	-4.953	0			Tnnc1	0.0001023	-1.664	Taok1	1.948e-08	2.317	Ddx28	1.407e-08	-1.853	Pcdh20	1.552e-08	3.082	Gbp3	0.0007567	2.89
		Ppp4r4	1.746e-08	-2.152	0			Cd274	0.0001076	8.653	Hspbp1	1.948e-08	-1.275	Fam98a	1.407e-08	2.575	Farsb	1.552e-08	2.719	Cd44	0.0007823	1.325
		NA	1.75e-08	-3.49	0			Tnfrsf13b	0.0001083	1.252	Rsrc2	1.953e-08	2.31	Vamp4	1.407e-08	4.568	NA	1.552e-08	-2.214	Serping1	0.0007922	3.596
		Snhg11	1.766e-08	-16.46	0			Nubp2	0.0001153	-1.332	Abi2	1.953e-08	2.071	Zfc3h1	1.424e-08	5.143	Zscan26	1.552e-08	4.306	Nkg7	0.0007922	1.533
		Crk	1.766e-08	-6.402	0			Gimap1	0.0001246	1.441	NA	1.97e-08	1.34	Rrp9	1.424e-08	-2.331	Mapk8	1.57e-08	4.213	Cbfb	0.0007975	1.374
		Ube2q2	1.766e-08	-2.493	0			Ly6e	0.0001246	1.803	Xpr1	1.972e-08	1.997	Siva1	1.424e-08	-2.037	Ptp4a3	1.57e-08	-2.308	H2-Oa	0.0008261	1.719
		Nfat5	1.766e-08	-3.125	0			NA	0.0001246	1.279	Map9	1.972e-08	1.544	Slc8a1	1.424e-08	4.947	Selt	1.57e-08	7.825	P2ry6	0.0008261	2.133
		Sumo1	1.766e-08	-2.777	0			Klhl6	0.0001343	1.945	Selt	1.972e-08	2.912	Paip2b	1.424e-08	3.003	Sh2b1	1.57e-08	-1.924	Socs3	0.0008261	2.257
		Bcap29	1.766e-08	-5.8	0			Cmtm7	0.0001421	1.667	Hat1	1.972e-08	2.033	Pcdh20	1.424e-08	3.097	Mrpl37	1.587e-08	-2.49	Pik3ap1	0.0008331	1.513
		Angel2	1.772e-08	-2.04	0			Lag3	0.000147	2.233	Pik3r1	1.972e-08	2.461	Csde1	1.425e-08	5.308	Csnk1g3	1.629e-08	3.043	Igtp	0.0008653	6.385
		Tab3	1.772e-08	-2.784	0			NA	0.0001477	6.753	Ccser2	1.973e-08	1.781	Ccdc55	1.436e-08	2.228	Bclaf1	1.637e-08	8.138	H2-Ab1	0.0009008	6.521
		Csde1	1.791e-08	-5.134	0			Hcar2	0.0001511	2.301	NA	1.98e-08	1.23	Ptprd	1.457e-08	4.94	Dmtf1	1.655e-08	5.012	NA	0.0009008	1.989
		Dmtf1	1.791e-08	-1.976	0			Socs3	0.0001535	2.593	Paip2b	1.982e-08	1.541	Tmem134	1.478e-08	-2.16	NA	1.656e-08	4.487	Cx3cr1	0.0009105	2.009
		Hnrnpm	1.791e-08	-3.518	0			Cd3d	0.0001584	1.88	NA	2.002e-08	1.451	Clock	1.487e-08	3.504	Rab4b	1.656e-08	-2.4	Phf11a	0.0009156	1.304
		Csnk1g3	1.8e-08	-3.009	0			Fam26f	0.0001585	1.966	Cdv3	2.002e-08	1.92	Hat1	1.491e-08	4.215	Pon2	1.662e-08	3.956	Hvcn1	0.0009555	1.745
		NA	1.813e-08	1.94	0			Psme1	0.0001644	2.847	Luc7l3	2.002e-08	2.777	Itfg3	1.491e-08	-2.256	Dnajc10	1.761e-08	3.98	Ms4a6d	0.0009619	1.385
		NA	1.826e-08	-4.81	0			Tagln2	0.0001644	1.806	Prrt3	2.051e-08	-0.9856	NA	1.491e-08	2.575	Abi2	1.764e-08	4.217	Ifitm1	0.0009619	2.726
		Unc13c	1.912e-08	-7.758	0			Tap1	0.0001669	1.945	Bckdha	2.053e-08	-1.032	NA	1.491e-08	2.128	Tex261	1.764e-08	-1.745	Irf1	0.0009668	4.042
		Appl2	1.962e-08	-2.931	0			Gm3758	0.0001675	1.471	Clk4	2.053e-08	2.62	Rufy3	1.498e-08	4.942	Stx12	1.791e-08	3.368	H2-T10	0.0009779	2.966
		NA	1.962e-08	-4.787	0			Fcgr3	0.0001675	3.263	Tmx4	2.053e-08	2.255	Pon2	1.498e-08	3.989	Clk4	1.791e-08	6.273	Fcgr3	0.0009871	2.715
		Cntnap2	1.962e-08	-3.495	0			NA	0.0001703	1.885	Hnrnph1	2.076e-08	2.204	Ccdc184	1.498e-08	-2.686	Il34	1.791e-08	-2.025
		Ate1	1.962e-08	-4.279	0			Cd86	0.0001748	1.989	Ptprd	2.086e-08	2.228	Tfrc	1.498e-08	5.833	Trove2	1.805e-08	3.69
		Golga5	1.962e-08	-2.038	0			NA	0.0001752	6.087	G6pc3	2.096e-08	-0.9934	Eltd1	1.498e-08	2.53	Rsrc2	1.805e-08	4.948
		NA	1.972e-08	-3.66	0			Cyc1	0.0001769	-1.474	Dmtf1	2.104e-08	0.9651	Cpne2	1.498e-08	-2.179	NA	1.811e-08	6.081
		Nudt22	1.973e-08	1.994	0			Psmb8	0.0001811	3.077	Gria1	2.111e-08	1.418	Ccar1	1.498e-08	3.44	Pik3r3	1.84e-08	3.201
		Ppp1r9a	1.973e-08	-5.328	0			H2-DMb1	0.0001837	4.477	Hnrnpm	2.113e-08	1.781	Cbfb	1.498e-08	2.264	Gnl2	1.853e-08	2.31
		Gria1	1.973e-08	-2.685	0			Npy	0.0001837	-1.451	Mid2	2.142e-08	1.123	Atp6ap2	1.498e-08	4.073	Wsb1	1.867e-08	6.396
		Zkscan1	1.979e-08	-2.366	0			Lat2	0.0001838	1.968	Akap9	2.142e-08	2.072	Rsrc2	1.5e-08	5.056	Unc13c	1.89e-08	7.711
		NA	1.979e-08	-2.414	0			NA	0.0001929	2.942	Csnk1g3	2.163e-08	1.556	Pds5b	1.516e-08	3.113	Rictor	1.894e-08	4.392
		NA	1.979e-08	-2.285	0			Ccnd2	0.0001936	1.638	Ppp1r9a	2.19e-08	2.39	Xist	1.527e-08	7.866	NA	1.894e-08	-2.283
		Hspa9	1.979e-08	-5.247	0			NA	0.0001973	6.806	Ric3	2.208e-08	2.087	NA	1.603e-08	2.877	Unc13b	1.894e-08	2.811
		Paip2b	1.979e-08	-2.886	0			Lgals3bp	0.0002055	5.097	Psmd1	2.238e-08	1.963	NA	1.603e-08	3.145	NA	1.918e-08	3.323
		NA	1.979e-08	-3.608	0			Ear3	0.0002055	1.673	Tex261	2.238e-08	-0.7827	Ppp4r4	1.603e-08	2.143	Pik3r1	1.918e-08	5.443
		Abi2	1.979e-08	-4.12	0			Hist1h2ad	0.0002179	2.479	Rab9b	2.257e-08	1.721	Cfap97	1.603e-08	3.475	Sdcbp	1.931e-08	4.626
		Clk4	1.979e-08	-6.112	0			Oasl2	0.0002312	6.348	Ppm1b	2.283e-08	1.614	Oxct1	1.609e-08	5.501	Crk	1.931e-08	6.181
		Prrt3	1.979e-08	1.974	0			Anxa3	0.0002351	2.612	Pon2	2.283e-08	1.917	Mycbp2	1.609e-08	3.841	Cul3	1.931e-08	5.028
		Spop	1.979e-08	-4.453	0			NA	0.0002393	1.535	Nfat5	2.312e-08	1.589	Nkrf	1.616e-08	2.888	Arpc5	1.931e-08	2.845
		Slc2a13	2e-08	-5.06	0			NA	0.0002424	1.526	Nkrf	2.333e-08	1.484	Golga5	1.616e-08	2.053	Dync2h1	1.931e-08	2.07
		Brwd1	2.003e-08	-3.411	0			Ifi47	0.0002424	4.4	Fam135a	2.366e-08	1.368	Wsb1	1.616e-08	6.481	Sacm1l	1.931e-08	4.008
		Slc8a1	2.003e-08	-4.639	0			Rnf213	0.0002485	5.115	Cpne2	2.366e-08	-1.075	Rictor	1.616e-08	4.453	NA	1.936e-08	2.819
		NA	2.068e-08	-3	0			Il1b	0.0002531	2.241	Fcho2	2.366e-08	1.876	NA	1.616e-08	-2.099	Cyhr1	1.936e-08	-2.317
		Fbxo31	2.079e-08	2.105	0			Bnip2	0.00026	1.643	Gabrb3	2.366e-08	2.47	Strbp	1.616e-08	5.595	Ccdc184	1.936e-08	-2.612
		Gtf2h1	2.087e-08	-4.861	0			H2-T10	0.0002655	3.385	NA	2.374e-08	1.677	Bclaf1	1.617e-08	7.948	NA	1.936e-08	4.061
		Thumpd3	2.091e-08	-2.269	0			NA	0.0002655	1.917	NA	2.388e-08	1.893	Zfp579	1.67e-08	-2.177	NA	1.946e-08	2.324
		Ralgapb	2.109e-08	-2.475	0			NA	0.0002655	4.297	Htatsf1	2.388e-08	2.856	Ctnnal1	1.671e-08	2.731	Vstm2a	1.952e-08	2.748
		Ddx52	2.132e-08	-2.532	0			Gm6548	0.0002672	1.485	Akap17b	2.388e-08	1.475	Ralgapb	1.671e-08	2.518	NA	1.952e-08	-2.206
		Dynlt3	2.133e-08	-4.753	0			Cd86	0.0002676	2.447	Fam76b	2.388e-08	1.879	Pik3r1	1.671e-08	5.502	Rufy3	1.986e-08	3.81
		Scamp1	2.148e-08	-3.576	0			Zeb2	0.0002676	1.647	Il34	2.388e-08	-0.984	NA	1.691e-08	3.893	Scand1	2.029e-08	-2.543
		Utp6	2.162e-08	-3.285	0			Ifi27	0.0002709	2.505	Sub1	2.395e-08	2.855	Ednrb	1.691e-08	4.901	Ddx52	2.036e-08	2.538
		Tmod2	2.162e-08	-4.295	0			Alox5ap	0.0002743	2.4	Tmod2	2.395e-08	2.085	Tmx4	1.701e-08	4.802	Taok1	2.036e-08	4.805
		Wsb1	2.162e-08	-6.154	0			Casp1	0.0002743	2.741	Atp6ap2	2.397e-08	1.931	Zmiz2	1.701e-08	-2.493	Capn7	2.036e-08	2.745
		Hat1	2.2e-08	-3.95	0			Hist1h2ah	0.0002859	2.049	Nudt22	2.406e-08	-0.97	Pbrm1	1.701e-08	3.477	Gtf2h1	2.053e-08	4.847
		Ptprd	2.21e-08	-4.591	0			H2-DMa	0.0002894	3.154	Etf1	2.43e-08	1.289	Taok1	1.701e-08	3.914	Wrn	2.057e-08	1.83
		NA	2.214e-08	-7.183	0			Lgals3	0.0002969	3.419	Crk	2.463e-08	2.56	Unc119	1.701e-08	-1.825	NA	2.057e-08	4.284
		Vps35	2.236e-08	-4.763	0			Nkg7	0.0002969	1.583	NA	2.485e-08	2.178	Ptprd	1.701e-08	4.736	Cpne2	2.061e-08	-2.117
		Mfn1	2.239e-08	-3.116	0			NA	0.0002987	1.605	Fbxl15	2.512e-08	-1.469	Inpp5f	1.701e-08	4.076	NA	2.114e-08	2.912
		Gphn	2.249e-08	-3.058	0			Ms4a6d	0.0003035	1.43	Gphn	2.519e-08	1.597	Ube2q2	1.701e-08	2.457	R3hdm4	2.114e-08	-2.055
		NA	2.255e-08	-1.764	0			Rpl18	0.0003035	1.397	Rragb	2.519e-08	1.728	Taok1	1.701e-08	4.898	Rnf26	2.123e-08	-2.536
		Rufy3	2.28e-08	-4.58	0			H2-Oa	0.0003035	1.791	Evi5	2.583e-08	1.864	Tlk2	1.701e-08	3.585	Naa10	2.13e-08	-2.402
		Fam69b	2.329e-08	2.349	0			Rab32	0.0003044	2.637	Abcb9	2.583e-08	-1.341	Lrp1b	1.701e-08	4.357	Sumo1	2.13e-08	2.681
		Akap9	2.329e-08	-4.093	0			NA	0.0003053	2.614	NA	2.583e-08	1.23	Ddx52	1.724e-08	2.562	Csde1	2.141e-08	4.871
		Ccdc132	2.332e-08	-3.163	0			Anxa3	0.0003053	2.697	NA	2.585e-08	1.572	Zkscan1	1.724e-08	2.365	Tex264	2.151e-08	-2.145
		NA	2.349e-08	-3.098	0			Arhgap44	0.0003341	-1.345	Ccdc184	2.585e-08	-1.343	Evi5	1.733e-08	3.798	Pik3r2	2.151e-08	-2.03
		Tardbp	2.349e-08	-4.209	0			Irf1	0.0003346	2.519	Gria3	2.585e-08	2.045	Gtf3a	1.734e-08	-1.845	Paip2b	2.175e-08	2.829
		Trove2	2.349e-08	-3.519	0			Ly86	0.0003348	3.893	Pik3r1	2.593e-08	2.511	Gabrb3	1.734e-08	5.712	2510022D24Rik	2.175e-08	-2.483
		Tex261	2.357e-08	1.706	0			Ifi27l2a	0.0003348	6.539	Tmem134	2.597e-08	-1.04	Fam13b	1.734e-08	5.067	Gprasp1	2.261e-08	6.05
		Srsf11	2.417e-08	-2.624	0			NA	0.0003348	1.525	Rab8b	2.605e-08	1.938	Dync2h1	1.747e-08	2.068	Jak2	2.261e-08	3.104
		Cog3	2.43e-08	-1.762	0			Zfp579	0.0003348	-1.383	Vps35	2.608e-08	2.213	Zfp148	1.747e-08	2.777	NA	2.277e-08	4.539
		Fam126b	2.431e-08	-6.183	0			NA	0.0003348	3.449	Hspa9	2.608e-08	2.308	Stag2	1.751e-08	2.759	Fam13b	2.277e-08	4.873
		Gprasp1	2.459e-08	-5.963	0			Mpeg1	0.0003348	3.413	Tab3	2.609e-08	1.4	Zdhhc21	1.751e-08	4.513	Appl2	2.277e-08	2.837
		NA	2.472e-08	-2.633	0			Dcn	0.0003366	1.957	Timm21	2.625e-08	1.625	Nfat5	1.751e-08	3.047	Rab9b	2.277e-08	3.244
		Gria3	2.479e-08	-4.132	0			Cmtm7	0.0003366	1.552	Ptprd	2.625e-08	2.154	Spop	1.751e-08	4.44	AI413582	2.277e-08	-2.093
		Tia1	2.524e-08	-4.717	0			P2ry6	0.000338	2.232	Riok3	2.657e-08	1.792	AW549877	1.772e-08	4.621	Hat1	2.277e-08	3.898
		Nemf	2.524e-08	-1.889	0			Pld4	0.000338	2.949	Ubr1	2.68e-08	1.437	Arl8b	1.791e-08	2.674	Rufy3	2.285e-08	4.544
		Fam76b	2.524e-08	-3.612	0			Eif2ak2	0.0003424	2.578	Dlg3	2.68e-08	1.203	Fam76b	1.791e-08	3.75	Xpr1	2.285e-08	3.795
		Nin	2.524e-08	-2.008	0			Cd44	0.0003632	1.341	Strbp	2.685e-08	2.354	Clip1	1.797e-08	2.353	Hspa9	2.285e-08	5.019
		Rab8b	2.568e-08	-3.822	0			Lck	0.0003632	1.58	Slc8a1	2.691e-08	2.133	Fchsd1	1.807e-08	-2.44	Tmx4	2.285e-08	4.566
		Capn15	2.569e-08	1.664	0			Tspan5	0.0003689	-1.293	Naa16	2.732e-08	0.9808	Akr7a5	1.835e-08	-2.346	Ppm1e	2.307e-08	4.336
		Inpp5f	2.569e-08	-3.853	0			Cebpb	0.0003689	2.167	Bcap29	2.738e-08	2.384	Fra10ac1	1.848e-08	2.783	Cog3	2.332e-08	1.762
		Hnrnph1	2.572e-08	-4.351	0			NA	0.0003759	3.983	NA	2.738e-08	2.016	Rtn2	1.848e-08	-2.78	Dlg3	2.334e-08	2.32
		NA	2.573e-08	-4.689	0			Vcam1	0.0003759	2.701	Mtf2	2.791e-08	2.602	NA	1.848e-08	8.719	Mrps11	2.334e-08	-2.407
		Dclk1	2.608e-08	-3.254	0			Evi5l	0.0003767	-1.508	Dlgap4	2.81e-08	-1.132	Map9	1.853e-08	2.85	Igsf21	2.334e-08	-2.642
		Coro1a	2.701e-08	2.504	0			Slc11a1	0.000377	2.407	Rictor	2.81e-08	2.029	Fbxl15	1.87e-08	-2.814	Vps35	2.334e-08	4.669
		Chordc1	2.701e-08	-4.021	0			NA	0.0004054	1.542	NA	2.904e-08	1.96	Rab9b	1.907e-08	3.286	NA	2.334e-08	3.152
		Hnrnph1	2.701e-08	-3.289	0			Cd40	0.0004345	1.573	Cntnap2	2.917e-08	1.708	Ate1	1.913e-08	4.158	Mid2	2.334e-08	2.134
		Ank3	2.728e-08	-3.122	0			NA	0.0004355	1.29	Ate1	2.958e-08	1.982	NA	1.913e-08	3.211	Pbrm1	2.334e-08	3.323
		NA	2.728e-08	-3.944	0			Hvcn1	0.0004465	1.789	Clip1	2.958e-08	1.18	R3hdm4	1.913e-08	-2.053	Pds5b	2.349e-08	2.926
		Rab8b	2.731e-08	-3.042	0			Hist1h2af	0.0004576	2.172	Sphk2	2.958e-08	-1.397	NA	1.933e-08	3.731	Lyz1	2.36e-08	9.275
		NA	2.751e-08	-3.671	0			Rangap1	0.0004579	-1.361	Ubxn6	2.961e-08	-1.121	Cyc1	1.939e-08	-2.308	Fam135a	2.393e-08	2.54
		Cct8	2.761e-08	-2.736	0			Gbp10	0.0004616	1.584	Rbm28	2.994e-08	1.275	Slc12a2	1.939e-08	3.882	Snhg11	2.393e-08	14.18
		NA	2.779e-08	-3.522	0			H2-Ab1	0.0004643	10.99	Hnrnph1	3.031e-08	1.698	Tcf4	1.939e-08	6.671	Ptprd	2.403e-08	4.46
		Bok	2.779e-08	2.434	0			Pik3ap1	0.0004668	1.527	Akap9	3.057e-08	1.957	Clk4	1.939e-08	5.931	Dynlt3	2.408e-08	4.576
		Syndig1l	2.785e-08	2.186	0			Fam111a	0.000476	1.512	Appl2	3.079e-08	1.457	Psmd1	1.948e-08	3.854	NA	2.432e-08	-3.35
		Prkg1	2.79e-08	-2.099	0			Sp100	0.0004804	1.348	Pbrm1	3.079e-08	1.689	Cnot2	1.981e-08	2.882	Xist	2.437e-08	6.972
		1700029P11Rik	2.79e-08	2.214	0			Slc15a3	0.0004808	2.357	Mcrs1	3.105e-08	-1.232	NA	1.981e-08	3.042	Riok3	2.437e-08	3.466
		Zfp787	2.927e-08	1.864	0			Phf11a	0.00049	1.314	Spop	3.105e-08	2.035	NA	2.006e-08	3.789	Golga5	2.437e-08	1.978
		Stxbp5	3.042e-08	-2.985	0			Dcaf5	0.0005057	-1.401	Gabrb3	3.105e-08	2.498	Kdm6a	2.006e-08	3.731	Gabrb3	2.437e-08	5.352
		Htatsf1	3.045e-08	-6.734	0			Glipr1	0.0005085	1.374	Tardbp	3.134e-08	2.003	Zscan26	2.036e-08	3.979	Ctu2	2.437e-08	-1.874
		Strbp	3.045e-08	-2.899	0			Timp1	0.0005205	1.739	NA	3.159e-08	1.656	Xpr1	2.066e-08	3.801	NA	2.444e-08	2.952
		Nrd1	3.063e-08	-3.385	0			Psmb10	0.0005205	2.172	Brwd1	3.222e-08	1.668	Tex264	2.066e-08	-2.131	Brwd1	2.452e-08	3.264
		Pon2	3.098e-08	-3.554	0			Emp3	0.0005205	1.554	Gnpda2	3.222e-08	1.475	Hspa9	2.066e-08	5.028	Lin7b	2.452e-08	-2.569
		Twf2	3.103e-08	2.188	0			Timp1	0.0005205	1.798	Angel2	3.222e-08	0.9487	Slc2a13	2.079e-08	4.869	NA	2.452e-08	2.766
		Tlk2	3.132e-08	-3.311	0			Stat1	0.0005241	5.585	Nin	3.272e-08	0.976	Gprasp1	2.079e-08	6.005	Nin	2.455e-08	1.999
		Clcn3	3.145e-08	-2.821	0			Tbl1x	0.0005399	1.454	Utp6	3.288e-08	1.628	Fam126b	2.105e-08	6.198	Macrod1	2.462e-08	-2.879
		NA	3.171e-08	2.468	0			Acot7	0.0005399	-1.58	Sdcbp	3.308e-08	2.067	Zzz3	2.111e-08	2.45	Tmem143	2.472e-08	-2.286
		Fam45a	3.173e-08	-4.034	0			Emp3	0.000546	1.959	NA	3.31e-08	1.985	Sub1	2.111e-08	7.128	Rabgap1	2.472e-08	3.485
		Naa16	3.201e-08	-1.945	0			Alox5ap	0.000546	2.167	Capn7	3.31e-08	1.375	Ssr3	2.111e-08	3.99	Syndig1l	2.472e-08	-2.196
		Ifitm3	3.243e-08	5.445	0			Ms4a6d	0.000546	4.302	Snhg11	3.34e-08	3.701	Men1	2.111e-08	-2.258	Pdia3	2.495e-08	3.801
		Dnajc28	3.291e-08	-2.261	0			NA	0.0005579	1.316	Zfp639	3.349e-08	1.213	Capn7	2.111e-08	2.687	Ppm1b	2.495e-08	2.957
		NA	3.295e-08	-3.42	0			H2-Q8	0.0005579	1.822	NA	3.349e-08	1.562	Myo6	2.111e-08	3.397	Cct8	2.495e-08	2.743
		Eif4a2	3.324e-08	-2.21	0			Rsph1	0.0005858	-1.948	Cul5	3.384e-08	1.664	Ube2n	2.111e-08	5.088	Pik3r1	2.518e-08	5.589
		Abi2	3.33e-08	-4.771	0			NA	0.0005963	1.467	NA	3.467e-08	-1.066	Fam135a	2.117e-08	2.548	Scamp1	2.53e-08	3.428
		Gabrb3	3.36e-08	-5.539	0			Ccl7	0.0006095	1.725	Gnl2	3.467e-08	1.114	Zfp281	2.117e-08	3.225	Twsg1	2.53e-08	3.426
		Arpc5	3.36e-08	-2.65	0			Ifit2	0.0006095	1.944	NA	3.483e-08	1.139	Thumpd3	2.117e-08	2.227	Hnrnph1	2.53e-08	4.296
		Cnot2	3.369e-08	-2.736	0			Vamp8	0.0006153	1.851	Arpp19	3.531e-08	1.818	Gabrb3	2.159e-08	5.902	D17Wsu104e	2.531e-08	-2.53
		Zfp148	3.369e-08	-2.594	0			Ccl7	0.0006426	2.053	Srsf11	3.536e-08	1.329	Akap9	2.164e-08	4.033	Gbp3	2.531e-08	12.46
		Akap9	3.369e-08	-3.802	0			Apobec1	0.0006426	2.329	Tmx4	3.559e-08	2.671	NA	2.164e-08	4.142	NA	2.532e-08	4.417
		Ptpre	3.369e-08	2.827	0			Irf7	0.0006455	1.834	Gprasp1	3.559e-08	2.462	Ahctf1	2.227e-08	2.432	Fcho2	2.556e-08	3.529
		Trpc1	3.369e-08	-3.473	0			Srek1	0.0006798	1.208	Coro1a	3.559e-08	-1.281	Tmod2	2.261e-08	4.145	Ubr1	2.556e-08	2.682
		Serbp1	3.41e-08	-4.265	0			NA	0.0006842	1.968	Kcnab1	3.608e-08	2.537	Lonrf3	2.27e-08	2.1	Tmem134	2.556e-08	-2.034
		Dcun1d4	3.429e-08	-3.353	0			Smarca5-ps	0.0006846	1.662	Slc2a13	3.608e-08	2.169	NA	2.322e-08	-2.704	Mfsd6	2.556e-08	2.922
		3110035E14Rik	3.429e-08	-5.891	0			Gimap7	0.0006909	1.363	Mrpl37	3.608e-08	-1.184	Fcho2	2.322e-08	3.561	Acsf2	2.566e-08	-1.741
		Rnf19a	3.43e-08	-3.158	0			Acot7	0.0006961	-1.663	Grm8	3.608e-08	0.6076	Scamp1	2.339e-08	3.443	Zkscan1	2.575e-08	2.265
		Zfand6	3.436e-08	-2.677	0			Gna13	0.0006967	1.785	NA	3.621e-08	1.514	Bcap29	2.339e-08	5.222	NA	2.587e-08	3.01
		Fcho2	3.436e-08	-3.415	0			Iigp1b	0.0006973	1.524	Zfp148	3.631e-08	1.363	Ctu2	2.392e-08	-1.867	Strbp	2.604e-08	5.014
		Rbm42	3.437e-08	1.997	0			Omp	0.000714	-3.287	Zfp579	3.631e-08	-1.026	Dnajc7	2.419e-08	4.124	Mgll	2.604e-08	-1.971
		Psme4	3.437e-08	-4.827	0			Igsf21	0.0007177	-1.469	Ttyh3	3.635e-08	-1.173	Gtf2h1	2.42e-08	4.582	Zfand6	2.604e-08	2.737
		Fpgt	3.437e-08	-2.476	0			NA	0.0007192	1.624	Akr7a5	3.65e-08	-1.145	Gm4671	2.428e-08	3.373	F8a	2.604e-08	-2.322
		Uba5	3.462e-08	-3.11	0			Slc4a3	0.0007362	-1.502	Fam45a	3.655e-08	1.976	Mcrs1	2.431e-08	-2.372	Nkrf	2.604e-08	2.693
		NA	3.478e-08	-4.355	0			NA	0.0007485	-1.559	Mrps11	3.675e-08	-1.204	Il34	2.431e-08	-1.943	Gria3	2.604e-08	4.012
		NA	3.497e-08	-5.189	0			Gbp7	0.0007568	1.56	NA	3.724e-08	1.485	Sphk2	2.45e-08	-2.642	NA	2.605e-08	5.26
		Gabrg2	3.511e-08	-4.938	0			Capn15	0.0007572	-1.223	Ccdc55	3.725e-08	1.026	Akap9	2.462e-08	3.918	Ube2q2	2.605e-08	2.337
		Usp47	3.511e-08	-3.6	0			Cck	0.0007572	-1.354	Ppp3cb	3.738e-08	1.481	Hnrnph1	2.471e-08	4.277	Akr7a5	2.605e-08	-2.26
		Mobp	3.511e-08	-3.314	0			NA	0.000774	19.62	Ralgapb	3.738e-08	1.213	Htatsf1	2.536e-08	6.806	NA	2.611e-08	3.864
		Taok1	3.511e-08	-4.318	0			Capg	0.000774	1.809	Pcdh20	3.738e-08	1.444	NA	2.561e-08	4.377	Gbp3	2.611e-08	9.774
		Clip1	3.522e-08	-2.215	0			Parva	0.0007777	-1.302	NA	3.738e-08	1.713	NA	2.561e-08	-2.075	Zfp428	2.611e-08	-2.591
		Pbrm1	3.571e-08	-3.135	0			Ngef	0.0007777	-1.418	Mdm2	3.738e-08	1.607	Tmem259	2.561e-08	-2.361	Akap9	2.611e-08	3.917
		Fundc1	3.581e-08	-4.068	0			Tspo	0.0007875	2.39	Xist	3.738e-08	2.669	Acsf2	2.589e-08	-1.736	Cxx1c	2.645e-08	-2.143
		NA	3.581e-08	-5.019	0			Psmb10	0.0007875	2.131	Smdt1	3.738e-08	-0.865	Riok3	2.603e-08	3.392	Ufsp1	2.645e-08	-2.021
		NA	3.617e-08	-4.873	0			NA	0.0008173	17.96	Sumo1	3.738e-08	1.326	Wbp5	2.635e-08	5.349	Psmd1	2.645e-08	3.661
		Pias4	3.639e-08	2.271	0			Irf8	0.0008205	1.653	Rundc3a	3.738e-08	-1.04	Brwd1	2.651e-08	3.198	Kdm6a	2.645e-08	3.564
		Ssr3	3.652e-08	-3.706	0			Ifitm2	0.0008244	2.613	Gtf3a	3.738e-08	-0.8103	Fam45a	2.652e-08	4.064	Itfg3	2.645e-08	-2.106
		Klf2	3.685e-08	2.997	0			Litaf	0.0008291	1.708	Ubr5	3.738e-08	1.572	Pik3r1	2.652e-08	5.468	Slc12a2	2.645e-08	3.676
		NA	3.692e-08	3.226	0			Cd84	0.0008291	1.566	Dync2h1	3.741e-08	0.962	Rab4b	2.672e-08	-2.241	Bcap29	2.645e-08	5.088
		Nras	3.696e-08	-3.521	0			Kif1a	0.0008291	-1.338	NA	3.741e-08	1.8	Rusc1	2.672e-08	-2.295	Tcf4	2.645e-08	6.185
		Nelfe	3.749e-08	1.634	0			Papola	0.0008449	1.719	Gm4671	3.741e-08	1.684	NA	2.672e-08	3.867	Gm4951	2.645e-08	5.181
		Gtf3a	3.799e-08	1.751	0			Adap2	0.0008538	1.565	NA	3.747e-08	1.896	Cyhr1	2.677e-08	-2.209	Aftph	2.645e-08	5.889
		Mrps11	3.826e-08	2.288	0			Tlr4	0.0008569	1.209	Aftph	3.747e-08	2.484	Chordc1	2.681e-08	3.929	Slc2a13	2.645e-08	4.63
		Timm21	3.841e-08	-2.909	0			Tmem35	0.0008806	-1.406	NA	3.747e-08	-1.417	Prkg1	2.681e-08	2.081	Cfap97	2.654e-08	3.17
		NA	3.85e-08	-3.045	0			R3hdm4	0.0008886	-1.313	Wsb1	3.78e-08	2.43	Twsg1	2.693e-08	3.364	Brwd1	2.657e-08	3.041
		NA	3.865e-08	-9.669	0			Serp1	0.000907	1.502	Sh2b1	3.78e-08	-0.8384	Pik3r2	2.693e-08	-1.969	Ate1	2.684e-08	3.901
		Appl1	3.865e-08	-3.245	0			Itpripl2	0.000907	1.38	Dnajc7	3.78e-08	1.956	Ccdc132	2.697e-08	3.031	Gabrb3	2.694e-08	5.619
		Trit1	3.875e-08	-2.011	0			Ankrd11	0.000907	1.555	Wbp5	3.78e-08	2.34	NA	2.697e-08	3.343	Pin1rt1	2.694e-08	-1.71
		Acy1	3.875e-08	1.619	0			Phf11d	0.0009154	1.842	Chtf8	3.78e-08	-1.23	NA	2.706e-08	2.557	Mcrs1	2.701e-08	-2.341
		Smc1a	3.898e-08	-3.731	0			Gpr84	0.0009218	2.116	Ccdc132	3.786e-08	1.554	Slc12a2	2.719e-08	5.874	B4galt3	2.72e-08	-1.963
		NA	3.997e-08	-7.312	0			Txnl4b	0.0009218	-1.38	Fam13b	3.786e-08	2.138	Ubxn6	2.738e-08	-2.155	Stub1	2.72e-08	-2.443
		Rragb	4.004e-08	-3.066	0			NA	0.0009357	1.323	NA	3.786e-08	2.883	Gnl2	2.739e-08	2.179	Ednrb	2.72e-08	4.393
		Cstf2	4.054e-08	-5.063	0			NA	0.0009401	-1.352	Acy1	3.804e-08	-0.6955	Snhg11	2.754e-08	13.1	Ppp1r9a	2.72e-08	4.783
		Sub1	4.08e-08	-6.259	0			Apba2	0.0009531	-1.353	Chordc1	3.82e-08	1.912	Cstf2	2.754e-08	5.338	Akap17b	2.72e-08	2.662
		Ank2	4.08e-08	-4.181	0			Grn	0.0009531	2.181	Rabgap1	3.833e-08	1.712	Gpbp1	2.809e-08	5.327	Ccdc55	2.725e-08	2.065
		NA	4.08e-08	-4.551	0			Tyrobp	0.000958	1.951	NA	3.855e-08	1.363	Dmtf1	2.809e-08	1.871	Skil	2.741e-08	4.028
		Fam110a	4.155e-08	1.927	0			Akap1	0.0009691	-1.271	NA	3.855e-08	2.3	Serbp1	2.858e-08	4.291	Eltd1	2.777e-08	2.33
		Ccnc	4.155e-08	-2.214	0			Scn2b	0.0009756	-1.334	NA	3.855e-08	-0.6665	Naa10	2.874e-08	-2.294	Gtf3a	2.786e-08	-1.773
		Smagp	4.155e-08	1.957	0			Igk-V34	0.0009856	1.408	Myo6	3.881e-08	1.654	NA	2.894e-08	4.749	NA	2.791e-08	3.825
		Kcnab1	4.155e-08	-5.577	0			Vav1	0.000986	2.205	Snx2	3.89e-08	2.49	Fgf12	2.894e-08	4.369	Yif1b	2.791e-08	-2.656
		Gpbp1	4.155e-08	-5.033	0			Ly6e	0.000986	1.943	Zfand6	3.922e-08	1.39	Gria1	2.897e-08	2.503	Ubl7	2.805e-08	-2.129
		Zranb1	4.155e-08	-2.413	0						Fam126b	3.922e-08	2.457	Naa30	2.909e-08	3.348	Spop	2.823e-08	4.039
		Cbfb	4.155e-08	-2.053	0						Txlng	3.922e-08	1.063	Cdk9	2.91e-08	-1.625	Tra2a	2.845e-08	4.116
		Sdcbp	4.155e-08	-3.985							Zfp281	3.922e-08	1.582	G6pc3	2.929e-08	-1.898	Tbk1	2.859e-08	4.6
		Coro1a	4.185e-08	2.503							NA	3.953e-08	2.1	Crk	2.96e-08	5.426	Reep6	2.859e-08	-2.335
		Cdc5l	4.245e-08	-3.367							NA	3.986e-08	2.185	2510022D24Rik	2.981e-08	-2.364	Ube2n	2.859e-08	4.769
		Rabgap1	4.245e-08	-3.233							Rusc1	4.034e-08	-1.15	NA	2.981e-08	2.933	NA	2.859e-08	3.511
		Naa30	4.245e-08	-3.219							Pik3r2	4.073e-08	-0.9392	Txlng	3.007e-08	2.123	NA	2.859e-08	2.204
		Ubr5	4.245e-08	-2.916							Nrcam	4.073e-08	2.034	Dlgap4	3.019e-08	-2.141	Arfip2	2.876e-08	-2.272
		Brwd1	4.305e-08	-2.891							Gnaq	4.093e-08	2.263	Mrpl37	3.027e-08	-2.275	Bok	2.905e-08	-2.38
		Tmem108	4.305e-08	2.106							Appl1	4.131e-08	1.679	Cog3	3.085e-08	1.714	NA	2.905e-08	2.531
		Snx2	4.305e-08	-5.508							Clcn3	4.131e-08	1.435	Nrm	3.114e-08	-1.968	Evi5	2.921e-08	3.451
		Zmat4	4.392e-08	-3.453							AI413582	4.131e-08	-0.9853	Ankrd13b	3.155e-08	-2.235	NA	2.933e-08	7.622
		Taok1	4.392e-08	-3.38							Naa10	4.146e-08	-1.157	Gphn	3.168e-08	2.858	Tmem115	2.937e-08	-2.816
		Cdk19	4.408e-08	-2.11							NA	4.157e-08	2.024	Tia1	3.178e-08	4.39	Rtn2	2.946e-08	-2.606
		Mdm2	4.483e-08	-2.963							Skil	4.162e-08	1.932	Aftph	3.178e-08	5.655	Zranb1	2.995e-08	2.466
		Ap4s1	4.491e-08	-2.606							Slc7a4	4.208e-08	-1.143	Zfand6	3.194e-08	2.657	Akap9	3.008e-08	3.769
		Cpne2	4.509e-08	1.971							Cdh7	4.208e-08	0.891	Pcdh9	3.195e-08	6.303	Ift27	3.015e-08	-2.36
		Tbk1	4.561e-08	-4.317							Rab8b	4.208e-08	1.51	Mbnl2	3.195e-08	3.542	Smdt1	3.015e-08	-1.83
		NA	4.594e-08	-2.877							Prkg1	4.241e-08	1.009	U2surp	3.208e-08	4.716	Chordc1	3.044e-08	3.828
		Smarca2	4.594e-08	-3.937							Twsg1	4.27e-08	1.67	Cxx1c	3.208e-08	-2.1	NA	3.089e-08	3.267
		NA	4.628e-08	3.26							Tcf4	4.3e-08	2.5	Mdm2	3.211e-08	3.051	Vrk3	3.089e-08	-2.116
		Ppp3cb	4.642e-08	-2.705							Vstm2a	4.323e-08	1.312	Timm21	3.217e-08	2.926	Taok1	3.089e-08	3.496
		Vps35	4.677e-08	-5.903							Pin1rt1	4.39e-08	-0.7366	Gnb2	3.217e-08	-2.064	Dcn	3.094e-08	4.349
		NA	4.677e-08	-4.851							Pcdh9	4.399e-08	2.582	Atg12	3.232e-08	3.425	NA	3.095e-08	1.873
		Pnma2	4.692e-08	-2.563							Sphkap	4.423e-08	2.594	Ubr5	3.243e-08	2.976	Kazn	3.107e-08	-1.888
		NA	4.692e-08	-2.365							Usp16	4.444e-08	1.287	AI314180	3.256e-08	2.638	Pias1	3.135e-08	2.382
		NA	4.692e-08	-1.775							Trim2	4.452e-08	2.347	Scly	3.261e-08	-1.995	NA	3.138e-08	4.653
		Ppm1b	4.738e-08	-3.469							F8a	4.452e-08	-1.144	F8a	3.261e-08	-2.257	Ubr5	3.143e-08	2.982
		Bai3	4.738e-08	-3.854							Lonrf3	4.452e-08	0.9933	Psma2	3.261e-08	1.998	Arl8b	3.143e-08	2.483
		NA	4.757e-08	-3.304							D17Wsu104e	4.497e-08	-1.252	Dgat2	3.304e-08	-1.788	Emr1	3.152e-08	1.901
		NA	4.807e-08	-3.684							Iqsec2	4.502e-08	-1.015	NA	3.308e-08	-2.068	Dph1	3.154e-08	-1.99
		Akr7a5	4.855e-08	2.143							Ddx52	4.516e-08	1.208	NA	3.308e-08	3.425	Tab3	3.154e-08	2.518
		Slc12a2	4.862e-08	-5.311							NA	4.533e-08	1.929	Ptp4a3	3.308e-08	-2.101	Ttyh3	3.187e-08	-2.244
		Cul5	4.877e-08	-2.989							Gpbp1	4.54e-08	2.298	Tab3	3.308e-08	2.508	Wbp5	3.212e-08	5.085
		Aftph	4.877e-08	-5.281							Smc1a	4.558e-08	1.855	NA	3.309e-08	3.048	NA	3.212e-08	2.831
		NA	4.908e-08	1.975							Serbp1	4.562e-08	1.845	NA	3.33e-08	4.333	NA	3.212e-08	3.268
		Tcf4	4.986e-08	-5.504							Serbp1	4.562e-08	2.002	NA	3.342e-08	6.237	Cnot2	3.264e-08	2.686
		NA	5.017e-08	-2.115							Rtn2	4.562e-08	-1.325	Zmym5	3.344e-08	2.607	Gnpda2	3.304e-08	2.704
		Gnaq	5.017e-08	-4.627							Tex264	4.562e-08	-0.9955	Pdcd10	3.386e-08	2.986	Psme4	3.319e-08	4.712
		Dph1	5.017e-08	1.936							Naa30	4.562e-08	1.664	Akap17b	3.398e-08	2.589	Celf2	3.323e-08	2.349
		Hspbp1	5.076e-08	2.154							Twf2	4.562e-08	-1.066	Abi2	3.418e-08	4.589	Cstf2	3.323e-08	5.109
		Tmem134	5.143e-08	1.927							Limch1	4.621e-08	1.82	Sema3f	3.456e-08	-2.755	Tmem259	3.323e-08	-2.286
		Aak1	5.143e-08	-4.245							Pias1	4.632e-08	1.208	Psme4	3.474e-08	4.679	Tia1	3.323e-08	4.326
		Arpp19	5.143e-08	-3.299							Cask	4.634e-08	1.457	Iqsec2	3.48e-08	-2.048	Lamp2	3.323e-08	5.373
		Ttc39b	5.197e-08	-2.53							Zfp260	4.634e-08	2.091	Pitpnm1	3.511e-08	-2.301	Dgat2	3.351e-08	-1.784
		Esrrg	5.197e-08	-3.054							Tia1	4.795e-08	1.215	Tardbp	3.546e-08	3.805	C2cd4c	3.351e-08	-2.092
		Nkap	5.258e-08	-2.717							NA	4.806e-08	1.637	Sepp1	3.546e-08	2.329	NA	3.351e-08	-2.658
		G3bp2	5.258e-08	-6.292							Brwd1	4.878e-08	1.503	Poldip2	3.604e-08	-2.034	Mitd1	3.352e-08	2.215
		Serbp1	5.315e-08	-3.524							Itfg3	4.905e-08	-1.004	NA	3.604e-08	2.053	U2surp	3.368e-08	4.641
		Fbxl15	5.322e-08	2.502							Zfp260	4.933e-08	1.84	0610010K14Rik	3.628e-08	-2.307	Npepl1	3.372e-08	-2.349
		Rictor	5.348e-08	-3.627							Pdia3	4.933e-08	1.773	Palm	3.635e-08	-2.533	Slc7a4	3.375e-08	-2.229
		Fis1	5.367e-08	1.741							Slc12a2	4.933e-08	2.396	Coro1a	3.636e-08	-2.377	Ptges2	3.412e-08	-2.915
		Sytl2	5.38e-08	-4.204							Unc13b	4.956e-08	1.307	Atg2a	3.682e-08	-2.27	Serbp1	3.419e-08	4.124
		Etaa1	5.385e-08	-2.232							Strbp	4.956e-08	1.431	1110017D15Rik	3.682e-08	-1.894	Wdr54	3.419e-08	-2.336
		Arl4a	5.385e-08	-3.144							Dnajc28	4.956e-08	1.107	Arpc5	3.683e-08	2.567	Nrxn1	3.419e-08	3.605
		Tuba1a	5.39e-08	2.175							Abi2	4.956e-08	2.124	3110035E14Rik	3.701e-08	5.592	Actr1b	3.457e-08	-1.982
		Nrxn1	5.39e-08	-3.434							2510022D24Rik	4.963e-08	-1.176	Sdcbp	3.706e-08	3.973	Gm4671	3.46e-08	3.173
		NA	5.39e-08	-2.696							Psme4	4.966e-08	2.154	Celf2	3.715e-08	2.324	Cc2d1a	3.46e-08	-1.842
		Ccdc181	5.39e-08	-2.092							NA	4.995e-08	2.249	Pnpla8	3.715e-08	4.808	Cyhr1	3.46e-08	-2.093
		NA	5.398e-08	-3.573							Esrrg	4.995e-08	1.611	NA	3.724e-08	4.706	Cdk19	3.46e-08	2.127
		Pias1	5.423e-08	-2.277							NA	4.995e-08	2.181	Csde1	3.724e-08	5.176	Sema3f	3.513e-08	-2.739
		Slc2a13	5.423e-08	-5.32							Csde1	4.995e-08	2.315	Skil	3.724e-08	3.811	3110035E14Rik	3.513e-08	5.616
		Hspb1	5.506e-08	1.882							Scand1	5.005e-08	-1.191	Npepl1	3.724e-08	-2.328	Tardbp	3.513e-08	3.788
		Pin1rt1	5.541e-08	1.643							Pex16	5.03e-08	-1.115	Snrpb	3.726e-08	-2.238	Slc8a1	3.513e-08	4.02
		NA	5.573e-08	-2.832							Zmym5	5.181e-08	1.325	Gnaq	3.749e-08	4.766	Cxadr	3.513e-08	2.437
		Nrcam	5.689e-08	-3.871							Nelfe	5.181e-08	-0.6762	Nkiras2	3.762e-08	-2.321	Mdm2	3.513e-08	2.993
		Tex264	5.689e-08	1.961							Smarca2	5.215e-08	1.937	Appl1	3.762e-08	3.187	Atg9a	3.513e-08	-2.18
		Hist1h2ah	5.79e-08	3.369							Ptp4a3	5.215e-08	-1.023	Unc13b	3.784e-08	2.519	Scly	3.513e-08	-1.974
		Ttyh3	5.79e-08	2.145							Tlk2	5.215e-08	1.604	Limch1	3.784e-08	3.581	NA	3.513e-08	-1.935
		G6pc3	5.839e-08	1.815							Rims2	5.215e-08	1.512	NA	3.818e-08	4.906	NA	3.513e-08	4.73
		Ahi1	5.855e-08	-4.931							Tbk1	5.234e-08	2.063	Tmem143	3.818e-08	-2.166	Abi2	3.517e-08	4.53
		Tmed10	5.864e-08	-3.417							NA	5.272e-08	2.524	Dlg3	3.818e-08	2.177	Snx2	3.527e-08	5.544
		Rybp	5.929e-08	-2.349							Slu7	5.276e-08	1.323	Nr1h2	3.866e-08	-2.304	Sub1	3.531e-08	6.198
		Dars	5.962e-08	-4.515							Mbnl2	5.278e-08	1.729	Igsf21	3.877e-08	-2.45	Tmod2	3.531e-08	3.79
		Ptp4a2	5.962e-08	-2.081							Cog3	5.278e-08	0.7333	Naa16	3.89e-08	1.886	Ahctf1	3.56e-08	2.294
		Manea	5.996e-08	-3.07							Tcp1	5.278e-08	1.719	Tbk1	3.9e-08	4.323	Pigt	3.56e-08	-2.212
		Por	6.09e-08	1.97							Fundc1	5.369e-08	1.912	Serbp1	3.919e-08	3.614	Sphk2	3.56e-08	-2.505
		Nudt11	6.106e-08	-3.338							Coro1a	5.378e-08	-1.276	Matr3	3.956e-08	5.655	NA	3.56e-08	3.362
		Fra10ac1	6.118e-08	-2.434							Cbfb	5.38e-08	0.9993	Wdr54	4.007e-08	-2.301	Dlgap4	3.592e-08	-2.094
		NA	6.126e-08	-3.638							Osbpl9	5.394e-08	2.584	NA	4.024e-08	2.709	Ankrd13b	3.61e-08	-2.19
		Pnpla8	6.126e-08	-4.479							Ank3	5.518e-08	1.49	Rnf26	4.029e-08	-2.319	Slc22a17	3.622e-08	-1.907
		Cyhr1	6.235e-08	2.059							B4galt3	5.518e-08	-0.8993	Cggbp1	4.046e-08	3.083	Fam126b	3.653e-08	5.392
		Unc119	6.33e-08	1.67							Capzb	5.57e-08	-0.8697	Fam69b	4.046e-08	-3.066	Zdhhc21	3.668e-08	3.881
		Rbm28	6.442e-08	-2.222							Kdm6a	5.57e-08	1.683	Xist	4.046e-08	8.204	NA	3.725e-08	-2.532
		Slu7	6.452e-08	-2.459							Vps35	5.591e-08	2.491	NA	4.046e-08	3.459	NA	3.733e-08	2.383
		Ckap5	6.464e-08	-3.1							Cdc5l	5.593e-08	1.683	Pmm1	4.047e-08	-2.28	Dos	3.842e-08	-2.699
		Abcb9	6.464e-08	2.272							Fra10ac1	5.593e-08	1.291	AI413582	4.051e-08	-1.961	Naa16	3.842e-08	1.884
		Cyb5b	6.493e-08	-3.488							NA	5.623e-08	0.7222	Trim2	4.063e-08	5.05	Timm21	3.854e-08	2.839
		Npepl1	6.564e-08	2.229							Usp47	5.684e-08	1.728	Slc25a44	4.173e-08	-1.757	Kcnh2	3.854e-08	-2.378
		Abcd3	6.57e-08	-1.717							Eif1a	5.704e-08	1.536	NA	4.177e-08	-3.041	Usp47	3.884e-08	3.443
		Ddx28	6.57e-08	1.658							Cnot7	5.717e-08	1.797	Dvl1	4.249e-08	-2.242	NA	3.884e-08	5.978
		Brwd1	6.57e-08	-2.765							Ankrd12	5.788e-08	2.113	NA	4.277e-08	4.045	Fam45a	3.972e-08	3.751
		NA	6.591e-08	2.565							Trip12	5.795e-08	1.701	Vps35	4.291e-08	5.83	Ppp1r12a	3.98e-08	3.027
		Calu	6.613e-08	-2.711							3110035E14Rik	5.795e-08	2.374	Zscan12	4.305e-08	2.704	Htatsf1	3.98e-08	6.026
		Akt3	6.645e-08	-2.967							Celf2	5.947e-08	1.161	Vps35	4.305e-08	4.072	Lrp1b	3.98e-08	3.685
		Fgf12	6.652e-08	-3.848							Mief2	5.958e-08	-1.016	Pin1rt1	4.318e-08	-1.655	Fam69b	3.98e-08	-3.063
		Smc1a	6.749e-08	-3.189							Palm	5.971e-08	-1.275	NA	4.318e-08	2.878	Men1	3.98e-08	-2.109
		Grm8	6.801e-08	-1.473							Wasl	5.971e-08	1.76	Appl2	4.347e-08	2.569	Gphn	3.98e-08	2.753
		Armcx3	6.926e-08	-4.665							Trit1	5.994e-08	0.949	Cdk19	4.347e-08	2.085	NA	3.998e-08	4.835
		Zscan12	6.926e-08	-2.598							NA	6.01e-08	1.482	Kif3a	4.361e-08	3.708	Clip1	4.097e-08	2.146
		Fam13b	6.982e-08	-3.958							NA	6.01e-08	2.661	NA	4.363e-08	2.568	Tnnc1	4.131e-08	-2.538
		Sphkap	6.992e-08	-5.492							Brwd1	6.01e-08	1.475	Clcn3	4.388e-08	2.642	Eif1a	4.139e-08	2.978
		Matr3	6.992e-08	-5.176							Atg12	6.01e-08	1.66	2310047M10Rik	4.388e-08	-2.438	Sh3glb2	4.139e-08	-1.813
		Herc2	7.056e-08	-3.649							Dmxl1	6.01e-08	0.974	Etaa1	4.39e-08	2.246	NA	4.171e-08	6.718
		Twsg1	7.096e-08	-2.976							Peg3	6.046e-08	2.302	Twf2	4.396e-08	-2.079	Zmiz2	4.171e-08	-2.233
		Anp32e	7.104e-08	-3.376							NA	6.065e-08	0.9823	Ift27	4.448e-08	-2.262	NA	4.178e-08	-2.731
		Zfp260	7.219e-08	-3.394							Tia1	6.065e-08	1.984	Ppp3cb	4.49e-08	2.667	Vps35	4.24e-08	5.814
		AI504432	7.23e-08	-3.526							Rnf19a	6.077e-08	1.53	Smc1a	4.49e-08	3.558	Numbl	4.242e-08	-1.885
		Ccdc55	7.294e-08	-1.919							Thoc7	6.086e-08	1.886	Chtf8	4.499e-08	-2.269	Pitpnm1	4.242e-08	-2.249
		Sccpdh	7.294e-08	-3.096							Zdhhc21	6.086e-08	1.866	Rragb	4.511e-08	2.951	Zfp260	4.319e-08	4.22
		Mdm2	7.32e-08	-2.712							NA	6.086e-08	2.49	Dos	4.544e-08	-2.65	Tmem132e	4.326e-08	-2.434
		NA	7.354e-08	-2.76							Etaa1	6.086e-08	1.134	Reep6	4.601e-08	-2.219	NA	4.331e-08	2.745
		Tmx4	7.389e-08	-5.365							Nrm	6.086e-08	-0.9044	Por	4.602e-08	-1.992	Wbp1	4.372e-08	-2.45
		Gprasp1	7.389e-08	-6.949							Uba5	6.125e-08	1.51	Rhof	4.602e-08	-2.456	Cntnap2	4.374e-08	2.987
		Syt16	7.392e-08	-2.768							AK129341	6.125e-08	0.9208	NA	4.602e-08	4.627	Brwd1	4.375e-08	2.852
		Pdcd10	7.425e-08	-2.742							NA	6.125e-08	1.659	Brwd1	4.602e-08	2.809	Pias4	4.382e-08	-2.19
		Palm	7.425e-08	2.373							Acsf2	6.125e-08	-0.7182	H2afx	4.602e-08	-2.451	Zfp148	4.388e-08	2.456
		Tcp1	7.446e-08	-3.153							Ccdc181	6.227e-08	1.041	Pigt	4.602e-08	-2.162	Lrrc24	4.388e-08	-2.781
		Skil	7.457e-08	-3.487							Mfn1	6.246e-08	1.424	Tcp1	4.602e-08	3.304	Wtip	4.401e-08	-2.138
		Zfp715	7.537e-08	-2.574							Matr3	6.246e-08	2.387	NA	4.602e-08	2.36	Mus81	4.401e-08	-2.43
		Tfrc	7.537e-08	-7.159							Mapk6	6.272e-08	1.445	Tmx4	4.602e-08	5.731	Osbpl9	4.422e-08	6.096
		Eif1a	7.537e-08	-2.812							Cnot2	6.272e-08	1.327	Snx2	4.605e-08	5.256	Angel2	4.425e-08	1.848
		F8a	7.546e-08	2.106							Mospd1	6.324e-08	1.538	Rgs17	4.629e-08	5.153	Cdc5l	4.486e-08	3.255
		Cacna2d3	7.558e-08	-3.126							Hnrnpa2b1	6.324e-08	2.16	Tmem198	4.652e-08	-2.48	Meg3	4.582e-08	9.605
		NA	7.558e-08	-7.11							Tulp4	6.324e-08	1.686	Tulp4	4.667e-08	3.316	Stxbp5	4.582e-08	2.75
		Pafah1b1	7.558e-08	-2.516							Rora	6.364e-08	1.974	Rabgap1	4.714e-08	3.112	Dnajc7	4.582e-08	3.656
		Farsb	7.623e-08	-3.053							Xist	6.409e-08	2.899	Ubl7	4.714e-08	-2.024	Gpbp1	4.582e-08	4.774
		Bbs4	7.623e-08	-4.161							Rybp	6.413e-08	1.212	Manea	4.714e-08	3.106	Med9	4.608e-08	-1.944
		Efna5	7.63e-08	-1.826							NA	6.482e-08	-1.056	NA	4.714e-08	3.161	Trpc1	4.629e-08	3.212
		Eng	7.747e-08	2.165							Mdm2	6.506e-08	1.449	NA	4.714e-08	-1.556	Dhrs7b	4.629e-08	-2.532
		Hdac2	7.792e-08	-4.2							Crtap	6.533e-08	-0.7789	Mief2	4.72e-08	-2.041	Tmx4	4.629e-08	5.705
		NA	7.873e-08	-4.32							3830406C13Rik	6.536e-08	1.672	Utp6	4.769e-08	2.853	Fam49a	4.629e-08	4.097
		Lpl	7.873e-08	-4.302							Gm14296	6.58e-08	1.818	Ap2a1	4.788e-08	-2.724	Iqsec2	4.629e-08	-1.99
		Tmem132e	7.877e-08	2.322							G3bp2	6.626e-08	2.56	NA	4.788e-08	-2.542	Ubxn6	4.629e-08	-2.579
		Fam49a	7.93e-08	-3.848							Dbt	6.638e-08	1.527	Nin	4.788e-08	1.873	Srsf11	4.635e-08	2.376
		Cask	7.954e-08	-2.582							Bai3	6.656e-08	1.853	NA	4.788e-08	3.076	Zmym5	4.635e-08	2.497
		NA	7.985e-08	-6.213							C2cd4c	6.669e-08	-0.9881	NA	4.854e-08	2.083	Dmxl1	4.709e-08	1.984
		Zfp260	8.076e-08	-3.894							Tmem132e	6.669e-08	-1.232	Zfp260	4.904e-08	4.127	NA	4.729e-08	-1.555
		Tra2a	8.107e-08	-3.529							Arpc5	6.825e-08	1.271	Prkd3	5.006e-08	2.22	Cdpf1	4.768e-08	-1.961
		NA	8.13e-08	-1.936							Scly	6.832e-08	-0.9162	Fis1	5.028e-08	-1.731	Prkd3	4.774e-08	2.227
		Ctcfl	8.171e-08	1.873							Cyhr1	6.871e-08	-1.023	Mrps11	5.028e-08	-2.189	Hnrnpdl	4.776e-08	7.397
		Pcdh9	8.171e-08	-5.264							Ptges2	6.924e-08	-1.43	Nrcam	5.028e-08	3.853	Utp6	4.8e-08	2.847
		NA	8.212e-08	-3.921							Sdc2	7.052e-08	1.336	Dmxl1	5.068e-08	1.974	Rybp	4.834e-08	2.358
		Ift27	8.212e-08	2.16							Zfx	7.057e-08	1.298	Eif1a	5.082e-08	2.9	Acd	4.834e-08	-2.036
		Txlng	8.253e-08	-1.96							Reep6	7.095e-08	-1.103	Esrrg	5.137e-08	2.995	Kcng4	4.834e-08	-2.921
		Tulp4	8.311e-08	-3.119							Anp32e	7.095e-08	1.743	Smarca2	5.186e-08	3.758	NA	4.834e-08	2.343
		Strbp	8.311e-08	-4.082							Ap4s1	7.157e-08	1.295	Stxbp5	5.189e-08	2.711	St3gal3	4.85e-08	-2.493
		Atg12	8.311e-08	-3.036							Tardbp	7.157e-08	1.364	NA	5.196e-08	3.933	Pcsk1n	4.899e-08	-2.637
		Pigt	8.311e-08	2.075							Nrxn1	7.157e-08	2.236	G3bp2	5.216e-08	6.084	Pex16	4.905e-08	-2.143
		NA	8.311e-08	1.522							Vrk3	7.157e-08	-0.9833	Arpp19	5.216e-08	3.218	Appl1	4.905e-08	3.054
		AI413582	8.327e-08	1.872							Pdcd10	7.157e-08	1.451	D17Wsu104e	5.216e-08	-2.31	NA	4.921e-08	4.01
		Ppid	8.393e-08	-4.191							Wbp1	7.157e-08	-1.232	Cfdp1	5.216e-08	2.758	Arl2	4.924e-08	-2.725
		NA	8.393e-08	-3.031							Pias1	7.213e-08	1.079	Fundc1	5.216e-08	3.708	1700029P11Rik	4.949e-08	-2.058
		NA	8.393e-08	5.662							Myt1l	7.217e-08	2.002	NA	5.216e-08	-2.099	Bcar1	4.962e-08	-2.169
		Ypel5	8.393e-08	-3.057							Atp1b3	7.228e-08	1.738	Dapk3	5.216e-08	-2.689	Ralgapb	4.975e-08	2.204
		Ugcg	8.393e-08	-3.406							Rnf103	7.301e-08	1.697	Lars	5.216e-08	3.131	Rnf19a	4.975e-08	2.914
		Ecm1	8.393e-08	1.973							NA	7.301e-08	-0.8918	Tmem201	5.267e-08	-2.172	Uba5	4.983e-08	2.879
		Snrpb	8.393e-08	2.095							Aak1	7.354e-08	1.981	Ntm	5.273e-08	3.473	Fundc1	4.983e-08	3.723
		L2hgdh	8.393e-08	-2.106							Rpl18	7.354e-08	-0.9427	Ubr1	5.273e-08	2.435	Gnaq	5.023e-08	4.473
		Ddx1	8.4e-08	-3.433							Arl4a	7.356e-08	1.579	Rybp	5.278e-08	2.337	NA	5.023e-08	3.236
		Tppp	8.409e-08	-3.474							Bai2	7.38e-08	-1.271	C2cd4c	5.278e-08	-2.005	Ngef	5.023e-08	-2.209
		Gzf1	8.469e-08	-2.332							Sytl2	7.38e-08	1.977	Psd2	5.299e-08	2.154	Snx21	5.065e-08	-2.648
		NA	8.56e-08	-2.351							Pafah1b1	7.395e-08	1.325	Sh3gl1	5.386e-08	-1.831	Aspscr1	5.118e-08	-2.771
		Hnrnpdl	8.56e-08	-6.673							Sf3a3	7.427e-08	1.162	Srsf11	5.414e-08	2.339	Pcdhgc5	5.174e-08	-1.914
		Rbfox3	8.588e-08	2.104							Ctcfl	7.432e-08	-0.9086	NA	5.414e-08	-2.262	Fpgt	5.197e-08	2.316
		Sphk2	8.634e-08	2.315							5830428H23Rik	7.438e-08	1.405	Thoc7	5.414e-08	3.696	Inpp5f	5.207e-08	3.328
		Wbp5	8.634e-08	-4.307							Trim23	7.508e-08	1.201	St6galnac6	5.414e-08	-1.86	NA	5.214e-08	7.46
		Map9	8.634e-08	-3.348							Fpgt	7.508e-08	1.174	NA	5.414e-08	3.614	Usp16	5.214e-08	2.356
		Actr1b	8.662e-08	1.86							Nrd1	7.526e-08	1.552	Ric3	5.417e-08	3.483	Tmem201	5.233e-08	-2.169
		Trim2	8.707e-08	-4.468							Pnpla8	7.528e-08	2.093	Rhod	5.434e-08	-1.829	Pnpla8	5.233e-08	4.462
		Epm2aip1	8.707e-08	-3.66							Pias4	7.549e-08	-1.07	Ap4s1	5.474e-08	2.496	Ankrd12	5.233e-08	4.292
		Tmem65	8.707e-08	-3.75							Ccnc	7.642e-08	1.054	Sh3glb2	5.515e-08	-1.776	0610010K14Rik	5.242e-08	-2.21
		Epb4.1l3	8.707e-08	-3.333							NA	7.679e-08	2.628	Tardbp	5.522e-08	2.617	Tgs1	5.275e-08	2.721
		Appl1	8.731e-08	-3.542							Ahi1	7.8e-08	2.206	Hnrnph1	5.522e-08	2.89	Eif2b5	5.303e-08	-1.879
		Gm11964	8.781e-08	1.99							Ap2a1	7.879e-08	-1.377	Stub1	5.522e-08	-2.254	Rbms1	5.341e-08	2.589
		Psmd1	8.855e-08	-3.086							Tmem143	7.893e-08	-1.03	NA	5.522e-08	4.019	Tia1	5.342e-08	2.259
		Sema5a	8.908e-08	-3.374							NA	7.968e-08	3.673	Mrps18a	5.568e-08	-2.182	Sssca1	5.361e-08	-2.486
		3830406C13Rik	8.987e-08	-3.063							Wrn	7.988e-08	0.7283	Sphkap	5.568e-08	5.551	Tlk2	5.412e-08	2.966
		Nkap	9.037e-08	-1.968							Lars	8.087e-08	1.581	Pdia3	5.568e-08	3.284	Smc1a	5.418e-08	3.436
		Ghr	9.037e-08	-1.774							NA	8.089e-08	1.573	Atp1b3	5.616e-08	3.406	Slc12a2	5.489e-08	4.997
		NA	9.05e-08	-12.39							R3hdm4	8.089e-08	-0.8699	Smc1a	5.63e-08	3.193	Dmtf1	5.521e-08	1.77
		Sema5a	9.05e-08	-2.598							Bbs4	8.1e-08	2.028	Cdh7	5.636e-08	1.794	5830428H23Rik	5.539e-08	2.708
		Trip12	9.05e-08	-3.06							Wdr54	8.117e-08	-1.113	Psmd1	5.644e-08	3.33	Ccdc132	5.571e-08	2.73
		Scand1	9.069e-08	2.157							Slc22a17	8.137e-08	-0.8546	Atg9a	5.644e-08	-2.083	Xist	5.606e-08	7.487
		Mcrs1	9.069e-08	2.095							Ankrd13b	8.142e-08	-1.037	Kazn	5.676e-08	-1.797	Chtf8	5.685e-08	-2.211
		Rims2	9.189e-08	-2.662							Eif4a2	8.142e-08	1.01	Pcdh17	5.676e-08	3.628	Pcdh9	5.704e-08	5.472
		Spire1	9.192e-08	-2.057							Bok	8.152e-08	-1.11	Zfp260	5.676e-08	3.422	Mcoln1	5.715e-08	-1.853
		Zeb1	9.192e-08	-3.488							Fgf12	8.171e-08	1.881	Yif1b	5.676e-08	-2.43	Arhgap1	5.736e-08	-1.811
		D17Wsu104e	9.192e-08	2.211							Eng	8.244e-08	-1.098	NA	5.686e-08	2.42	Nrd1	5.779e-08	2.994
		Tcerg1	9.281e-08	-2.582							Syndig1l	8.244e-08	-0.9747	Abhd14a	5.692e-08	-2.264	NA	5.808e-08	2.812
		Swt1	9.298e-08	-3.479							Nsmf	8.244e-08	-0.6755	Dbt	5.71e-08	2.892	Hnrnph1	5.838e-08	2.868
		Atp1b3	9.298e-08	-3.23							Dph1	8.244e-08	-0.8892	Slu7	5.725e-08	2.44	Pdcd10	5.85e-08	2.763
		Cdh7	9.321e-08	-1.749							Rhof	8.256e-08	-1.219	Scfd1	5.725e-08	1.659	Fbxo31	5.863e-08	-2.426
		Gnpda2	9.475e-08	-2.423							Gm10052	8.3e-08	1.69	Peg3	5.725e-08	4.85	Gm14296	5.882e-08	3.521
		Sdc2	9.475e-08	-2.449							Ctu2	8.3e-08	-0.7742	Cask	5.725e-08	2.627	Appl1	5.882e-08	3.68
		NA	9.501e-08	-1.901							Zfp326	8.313e-08	1.161	Pex16	5.757e-08	-2.109	Fra10ac1	5.882e-08	2.397
		Brd9	9.545e-08	-2.217							Epb4.1l3	8.313e-08	1.737	Pias1	5.757e-08	2.224	NA	5.882e-08	5.508
		Lgi1	9.545e-08	-2.118							NA	8.314e-08	-1.13	Dnajc28	5.757e-08	2.094	Hsp90b1	5.882e-08	7.425
		Sf3b5	9.545e-08	2.252							NA	8.314e-08	-0.809	Cdc5l	5.778e-08	3.13	Bai2	5.882e-08	-2.442
		Rsrc1	9.68e-08	-3.518							NA	8.314e-08	1.883	Copg2os2	5.778e-08	5.066	Prr7	5.882e-08	-2.691
		Ddost	9.68e-08	1.953							Arl14ep	8.352e-08	1.639	Appl1	5.781e-08	3.683	Map9	5.882e-08	2.448
		Hist1h2ap	9.68e-08	4.005							NA	8.352e-08	1.294	Abhd12	5.81e-08	-2.742	Tpgs1	5.882e-08	-2.756
		Nudt4	9.696e-08	-3.6							Rsph9	8.352e-08	-1.497	Spag9	5.82e-08	7.19	Rragb	5.895e-08	2.835
		Sf3a3	9.705e-08	-2.186							Mysm1	8.389e-08	1.802	Rims2	5.933e-08	2.753	Katna1	5.917e-08	2.09
		Ccnc	9.747e-08	-2.084							Tmed10	8.4e-08	1.681	Mysm1	5.939e-08	3.616	Sepp1	5.919e-08	2.198
		Yif1b	9.774e-08	2.33							Arhgap1	8.41e-08	-0.8273	Ngef	5.939e-08	-2.172	Cul5	5.937e-08	2.841
		Mtpn	9.835e-08	-4.226							NA	8.41e-08	-1.226	Coro2b	5.939e-08	-2.021	Trit1	5.95e-08	1.909
		Ubxn6	9.841e-08	2.407							Spag9	8.41e-08	2.756	Efna5	5.939e-08	1.836	Wrap73	5.985e-08	-1.983
		Ankrd12	9.882e-08	-3.945							NA	8.41e-08	-0.6416	Mdm2	5.939e-08	2.716	Nrcam	5.985e-08	3.725
		NA	9.882e-08	-2.292							Trpc1	8.41e-08	1.581	Hdac5	5.939e-08	-2.026	Ankrd49	5.985e-08	2.65
		Nkiras2	9.9e-08	2.132							Gnb2	8.511e-08	-0.9313	Coro1a	5.949e-08	-2.357	Kif3a	6.009e-08	3.499
		Ctu2	9.915e-08	1.694							Ufsp1	8.523e-08	-0.879	Zfp639	6.017e-08	2.135	Spag9	6.009e-08	7.133
		NA	9.955e-08	1.898							Nkap	8.537e-08	1.345	Tmem132e	6.017e-08	-2.342	Smarca2	6.043e-08	3.645
		Xpr1	9.955e-08	-4.634							NA	8.567e-08	2.761	Loh12cr1	6.028e-08	-2.114	Osbp2	6.09e-08	-2.045
		Ccng1	1.001e-07	-4.432							Meg3	8.628e-08	3.05	Lamp2	6.09e-08	4.715	Mrps11	6.128e-08	-2.638
		Fbxl15	1.008e-07	2.639							Nudt4	8.628e-08	1.863	Dcun1d4	6.09e-08	2.99	Sncb	6.136e-08	-1.779
		Itfg3	1.017e-07	1.889							Appl1	8.675e-08	1.813	Gemin7	6.146e-08	-1.972	Ifit2	6.147e-08	4.445
		Spag9	1.018e-07	-6.537							Exosc5	8.749e-08	-1.256	Ccng1	6.152e-08	4.714	Sytl2	6.166e-08	3.973
		Gm14296	1.019e-07	-3.312							Pcdh17	8.798e-08	1.783	Pcdhgc5	6.152e-08	-1.885	Dars	6.258e-08	4.327
		Stim1	1.019e-07	1.967							Cetn3	8.798e-08	2.445	Dhrs7b	6.152e-08	-2.445	Tmem198	6.258e-08	-2.392
		Fam49b	1.022e-07	-5.297							Jak2	8.798e-08	1.362	Egfl7	6.152e-08	-2.215	Kdm4b	6.287e-08	-1.893
		Dync1i2	1.022e-07	-4.233							NA	8.858e-08	-1.474	Vps37d	6.152e-08	-2.719	Lars	6.287e-08	3.041
		Arl8b	1.024e-07	-2.127							Rit2	8.867e-08	1.724	NA	6.152e-08	1.625	NA	6.287e-08	13.19
		Dlgap4	1.024e-07	1.936							Insc	8.867e-08	-1.057	Arl2	6.152e-08	-2.643	Ap3b2	6.314e-08	-2.138
		Cyhr1	1.024e-07	1.926							Map3k11	8.867e-08	-1.432	Rpl18	6.152e-08	-1.927	Nipbl	6.344e-08	3.747
		Vrk3	1.024e-07	1.922							Dcun1d4	8.897e-08	1.528	NA	6.152e-08	-2.062	Atp1b2	6.443e-08	-2.025
		Syt1	1.029e-07	-3.411							Gphn	8.97e-08	1.371	Pias4	6.152e-08	-2.112	Pias1	6.443e-08	2.11
		Pik3r1	1.029e-07	-4.246							0610010K14Rik	9.001e-08	-1.084	Med9	6.152e-08	-1.893	Fam65a	6.443e-08	-1.966
		Trak2	1.036e-07	-2.582							Tmem65	9.003e-08	1.885	Exosc5	6.152e-08	-2.446	Tmem205	6.47e-08	-2.51
		Aak1	1.037e-07	-3.627							Gprasp1	9.003e-08	2.7	Mavs	6.152e-08	-1.684	Cask	6.507e-08	2.587
		Megf10	1.044e-07	-2.368							Ppm1b	9.194e-08	1.638	Spata2l	6.152e-08	-2.656	Mysm1	6.513e-08	3.563
		Thoc7	1.046e-07	-3.402							Stxbp5	9.194e-08	1.353	Gpaa1	6.152e-08	-2.27	Saa3	6.526e-08	23.69
		Pik3r2	1.051e-07	1.781							Ugcg	9.332e-08	1.732	Mgll	6.152e-08	-1.821	NA	6.563e-08	9.134
		Atp1b1	1.055e-07	-2.411							Nubp2	9.332e-08	-0.6994	Slc22a17	6.152e-08	-1.825	Dync1i2	6.568e-08	4.46
		Cfdp1	1.058e-07	-2.569							Cstf2	9.389e-08	2.085	Ddost	6.152e-08	-1.997	Mospd1	6.579e-08	2.84
		NA	1.058e-07	2.274							Atg2a	9.449e-08	-1.059	Wbp1	6.152e-08	-2.348	NA	6.601e-08	-2.214
		Napg	1.069e-07	-4.545							Fam49a	9.47e-08	1.885	Sf3a3	6.152e-08	2.245	Cdh7	6.601e-08	1.772
		Csde1	1.072e-07	-4.307							Cfdp1	9.47e-08	1.374	Mfap1b	6.152e-08	3.92	Casp1	6.601e-08	6.972
		Pef1	1.072e-07	2.36							Gabrg2	9.48e-08	2.013	Nr2f6	6.152e-08	-3.091	Hcn2	6.624e-08	-2.533
		Rab2a	1.072e-07	-3.594							Zscan12	9.48e-08	1.312	NA	6.152e-08	2.036	Abhd14a	6.628e-08	-2.228
		Pogk	1.072e-07	-2.901							NA	9.48e-08	1.243	Actr1b	6.234e-08	-1.879	Cnot7	6.641e-08	3.322
		Rrp9	1.072e-07	1.917							Hdac2	9.491e-08	2.001	Hspb1	6.426e-08	-1.833	Peg3	6.716e-08	4.698
		Ntng1	1.075e-07	-2.77							Ptpre	9.491e-08	-1.299	Arfip2	6.426e-08	-2.086	Zfp281	6.716e-08	2.729
		Arglu1	1.078e-07	-2.854							Rnf26	9.491e-08	-1.099	Armcx3	6.426e-08	4.544	Dhrs7b	6.732e-08	-2.333
		Tcf7l1	1.081e-07	1.766							Tuba1a	9.491e-08	-1.035	Kcnma1	6.426e-08	2.775	Pard6a	6.758e-08	-2.527
		U2surp	1.081e-07	-3.841							Lrp1b	9.491e-08	1.708	NA	6.426e-08	5.377	Naa30	6.761e-08	2.937
		Tbl1xr1	1.083e-07	-3.016							NA	9.5e-08	-0.8506	Cul5	6.446e-08	2.803	Ddost	6.814e-08	-1.984
		Pik3r1	1.086e-07	-3.847							Aak1	9.5e-08	1.868	Tcf7l1	6.446e-08	-1.811	Fbxl15	6.904e-08	-2.711
		Zfp597	1.092e-07	-2.68							Tmem198	9.614e-08	-1.209	Ankrd49	6.446e-08	2.619	Dapk3	6.904e-08	-2.592
		NA	1.097e-07	1.723							Hnrnpdl	9.643e-08	1.597	Thap7	6.446e-08	-2.188	1700037H04Rik	6.904e-08	-2.218
		Gnl2	1.106e-07	-1.936							Npepl1	9.685e-08	-1.09	Crtap	6.446e-08	-1.7	Esrrg	6.904e-08	2.866
		Tmed10	1.106e-07	-3.098							NA	9.759e-08	1.563	Usp47	6.46e-08	3.172	Zfp260	6.904e-08	3.315
		Raly	1.108e-07	1.434							Arglu1	9.768e-08	1.523	Wasl	6.493e-08	3.26	Fis1	6.908e-08	-1.69
		Osbpl9	1.108e-07	-5.146							Mfap1b	9.768e-08	1.891	Ppm1b	6.493e-08	3.207	Trim2	6.919e-08	4.514
		Ddx1	1.108e-07	-4.784							Ppp4r4	9.768e-08	0.8684	Ccnc	6.54e-08	2.125	Emc10	6.919e-08	-1.791
		NA	1.108e-07	-2.526							Ercc5	9.768e-08	1.447	Rhot2	6.547e-08	-2.143	Ggt7	6.919e-08	-2.276
		2510022D24Rik	1.108e-07	2.089							Ppp1r12a	9.807e-08	1.443	Numbl	6.547e-08	-1.816	Slc25a44	6.919e-08	-1.692
		Nrm	1.108e-07	1.791							Cdk8	9.818e-08	0.9776	Kcnd2	6.553e-08	5.077	Arglu1	7e-08	2.961
		Mtf2	1.113e-07	-4.475							Ndufs4	9.818e-08	1.939	Mfn1	6.598e-08	2.615	Limch1	7.026e-08	3.235
		Ptp4a3	1.12e-07	1.905							Ecm1	9.828e-08	-0.9529	Tmem115	6.608e-08	-2.525	Tmem108	7.026e-08	-1.982
		Psmd1	1.121e-07	-3.072							Serbp1	9.842e-08	1.871	Trpc1	6.608e-08	3.034	Rhof	7.026e-08	-2.335
		Dnajc7	1.121e-07	-3.245							Tra2a	9.877e-08	1.756	NA	6.656e-08	-1.977	Emc9	7.026e-08	-1.951
		NA	1.121e-07	2.818							Nipbl	9.877e-08	1.826	NA	6.656e-08	2.976	Serbp1	7.029e-08	3.277
		Arl14ep	1.121e-07	-2.999							Ttc39b	9.895e-08	1.223	Zfp597	6.678e-08	2.789	Rbm42	7.051e-08	-2.492
		Ttc3	1.123e-07	-7.249							Mdga2	9.895e-08	1.865	Ccnc	6.7e-08	2.072	Snrpb	7.128e-08	-2.092
		Rhot1	1.124e-07	-2.955							Kif3a	9.95e-08	1.718	Acbd3	6.708e-08	2.402	Ephb6	7.128e-08	-2.008
		Prrc2a	1.124e-07	2.355							Calu	9.953e-08	1.352	Igfbp4	6.753e-08	-2.388	Ric3	7.128e-08	3.326
		Ivns1abp	1.124e-07	-3.582							Dars	9.974e-08	2.018	Gprasp1	6.753e-08	6.73	Ydjc	7.128e-08	-2.281
		Gm5796	1.124e-07	-6.638							Arl2	9.991e-08	-1.339	Fpgt	6.753e-08	2.246	Dgcr6	7.128e-08	-2.343
		Ly6e	1.124e-07	2.675							Smc1a	1.01e-07	1.573	Ankrd12	6.753e-08	4.076	Acbd3	7.151e-08	2.389
		Tmem198	1.124e-07	2.28							NA	1.01e-07	1.517	NA	6.753e-08	2.071	NA	7.158e-08	2.514
		Rnf103	1.124e-07	-3.048							Lin7a	1.013e-07	2.288	Sncb	6.776e-08	-1.762	Nrm	7.158e-08	-1.828
		Sema3f	1.124e-07	2.417							Tbl1xr1	1.013e-07	1.596	Arl1	6.776e-08	4.53	Psma2	7.158e-08	1.862
		Impact	1.124e-07	-7.531							Arfip2	1.02e-07	-1.016	Aak1	6.776e-08	3.893	St6galnac6	7.16e-08	-1.816
		Zfp281	1.13e-07	-2.603							Kcna2	1.023e-07	1.803	NA	6.776e-08	2.468	Mrps18a	7.16e-08	-2.124
		Pmm1	1.13e-07	2.082							Dhrs7b	1.023e-07	-1.227	Dhx36	6.776e-08	4.104	Asah1	7.16e-08	3.687
		Mrpl37	1.13e-07	2.018							Ddost	1.023e-07	-0.9509	Ctcfl	6.781e-08	-1.867	Tusc2	7.16e-08	-1.935
		Tceal5	1.131e-07	-3.123							Snrpb	1.023e-07	-1.031	Tmem108	6.781e-08	-1.983	Slc35c2	7.185e-08	-2.96
		NA	1.145e-07	-4.367							NA	1.026e-07	1.198	Pafah1b1	6.796e-08	2.483	Loh12cr1	7.22e-08	-1.883
		Pias1	1.151e-07	-2.025							Kcnd2	1.026e-07	2.25	Ank3	6.798e-08	2.673	Sphkap	7.22e-08	5.215
		Ndufs4	1.152e-07	-3.751							NA	1.026e-07	2.146	Mospd1	6.82e-08	2.812	G3bp2	7.22e-08	5.599
		Tmem205	1.152e-07	2.387							Ntm	1.026e-07	1.668	NA	6.824e-08	6.117	NA	7.22e-08	6.059
		Zadh2	1.152e-07	-2.395							Tfrc	1.029e-07	2.699	Lin7b	6.836e-08	-2.249	Tmem205	7.22e-08	-2.796
		Crtap	1.155e-07	1.653							Mat2a	1.029e-07	1.311	Klf7	6.836e-08	2.695	Ttc39b	7.22e-08	2.382
		Trim23	1.159e-07	-2.201							NA	1.03e-07	1.018	Gabrg2	6.853e-08	4.158	Thap7	7.22e-08	-2.163
		Acbd3	1.167e-07	-2.302							Egfl7	1.03e-07	-1.089	NA	6.908e-08	3.848	Nkiras2	7.22e-08	-2.158
		Rtn2	1.167e-07	2.258							Men1	1.03e-07	-0.965	Nrxn1	6.908e-08	4.586	AI314180	7.22e-08	2.383
		Wasl	1.172e-07	-3.061							Ccnc	1.036e-07	1.041	Angel2	6.908e-08	1.781	Ppdpf	7.22e-08	-2.037
		Lars	1.172e-07	-2.845							Ydjc	1.041e-07	-1.149	Pef1	6.909e-08	-2.424	Rasgrp4	7.236e-08	-2.388
		Mospd1	1.178e-07	-2.681							Mfsd7b	1.041e-07	1.326	Sdc2	6.939e-08	2.478	Cetn3	7.259e-08	5.506
		Cdk8	1.178e-07	-1.943							NA	1.043e-07	1.611	Gm11964	6.939e-08	-1.994	Zfp707	7.259e-08	-1.967
		NA	1.179e-07	1.778							Ckap5	1.044e-07	1.518	Dab2ip	6.939e-08	-1.909	Zc3h7a	7.278e-08	2.092
		Dmxl1	1.179e-07	-1.858							Cxadr	1.046e-07	1.131	Farsb	6.948e-08	2.996	Mfsd7b	7.283e-08	2.578
		Gnb2	1.189e-07	1.86							Yif1b	1.05e-07	-1.198	Rora	6.964e-08	3.757	Mdm2	7.335e-08	2.638
		Sh2b1	1.191e-07	1.648							Raly	1.05e-07	-0.5196	Pcsk1n	6.964e-08	-2.512	Tppp	7.359e-08	3.438
		Leprotl1	1.191e-07	-2.319							Atp1b1	1.052e-07	1.259	NA	6.964e-08	2.483	NA	7.359e-08	2.208
		Mapk6	1.191e-07	-2.519							Atg9a	1.054e-07	-0.9885	Fbxl15	6.964e-08	-2.692	Thoc7	7.391e-08	3.489
		NA	1.191e-07	1.788							Ppm1k	1.055e-07	1.913	Cyhr1	6.964e-08	-1.955	Gtf2h4	7.441e-08	-2.388
		NA	1.191e-07	-3.097							Dhx36	1.074e-07	1.953	Arl4a	6.97e-08	2.938	Mfap1b	7.447e-08	3.794
		Mapk1	1.204e-07	-3.622							NA	1.075e-07	2.624	Hsp90b1	6.97e-08	7.024	Map3k11	7.459e-08	-2.709
		Usp16	1.207e-07	-2.189							H2afx	1.075e-07	-1.172	Tmed10	6.97e-08	3.215	Matr3	7.459e-08	4.885
		Fam3c	1.207e-07	-3.086							Gnb2l1	1.076e-07	-0.9999	Grm8	6.979e-08	1.454	H2afx	7.505e-08	-2.309
		NA	1.207e-07	-2.529							Sepp1	1.078e-07	1.065	Nudt4	7.023e-08	3.661	Ckap5	7.517e-08	2.946
		Hnrnpdl	1.207e-07	-2.94							NA	1.083e-07	1.095	Ddx1	7.023e-08	3.409	Slc29a4	7.517e-08	-2.346
		NA	1.207e-07	2.675							Loxl1	1.088e-07	-1.304	Slc35c2	7.023e-08	-2.955	NA	7.557e-08	1.927
		Ahctf1	1.207e-07	-2.06							Cdk19	1.088e-07	0.9507	NA	7.023e-08	2.959	NA	7.559e-08	-1.98
		Cetn3	1.208e-07	-5.105							Cc2d1a	1.095e-07	-0.7685	Kcnh2	7.023e-08	-2.217	Mon1a	7.574e-08	-2.547
		Ube2d2a	1.208e-07	-2.464							Akt3	1.095e-07	1.456	Eif2b5	7.023e-08	-1.83	Ctcfl	7.574e-08	-1.852
		Cnot2	1.208e-07	-4.104							Smagp	1.097e-07	-0.8466	Vrk3	7.023e-08	-1.948	Exosc5	7.574e-08	-2.387
		NA	1.208e-07	-2.001							Atp2a2	1.097e-07	1.667	Kcnh3	7.023e-08	-2.653	Mgll	7.574e-08	-2.017
		Mavs	1.208e-07	1.628							Numbl	1.1e-07	-0.8183	3830406C13Rik	7.025e-08	3.069	Hdac5	7.574e-08	-1.978
		Cxadr	1.21e-07	-2.165							Trak2	1.1e-07	1.346	Cnot7	7.025e-08	3.265	Spata2l	7.574e-08	-2.586
		NA	1.218e-07	-2.311							Pafah1b3	1.105e-07	-1.273	Map9	7.025e-08	3.334	Herc2	7.622e-08	3.476
		Mrps11	1.219e-07	2.467							Dclk1	1.109e-07	1.397	Dars	7.025e-08	4.186	Ppp3cb	7.641e-08	2.483
		Hsp90aa1	1.22e-07	-4.792							NA	1.111e-07	-1.094	NA	7.025e-08	-1.75	Tmed10	7.641e-08	3.18
		Naprt	1.22e-07	2.238							Gipc1	1.118e-07	-2.806	Fam49a	7.025e-08	3.764	Lonrf3	7.708e-08	1.872
		Smg1	1.22e-07	-5.41							Mrps11	1.123e-07	-1.311	Ephb6	7.025e-08	-2.001	3830406C13Rik	7.724e-08	3.039
		Rundc3a	1.223e-07	1.849							Tmem115	1.123e-07	-1.268	NA	7.025e-08	6.227	Strbp	7.724e-08	2.5
		Otud4	1.223e-07	-1.733							NA	1.13e-07	1.87	NA	7.053e-08	2.21	Mdga2	7.724e-08	3.709
		Nr2f6	1.232e-07	1.468							Ttc3	1.13e-07	2.835	Bai2	7.061e-08	-2.375	Gpr89	7.724e-08	-1.951
		Ctage5	1.232e-07	-3.003							NA	1.13e-07	-0.8923	Mdga2	7.063e-08	3.745	Atg2a	7.724e-08	-2.092
		Unc5c	1.233e-07	-2.782							Gphn	1.13e-07	1.5	Rnf103	7.134e-08	3.161	Gbp7	7.724e-08	3.68
		Hnrnpa2b1	1.233e-07	-3.953							Rgs17	1.142e-07	2.128	NA	7.153e-08	2.19	Gal3st1	7.752e-08	-2.59
		Smim15	1.235e-07	-4.121							Epm2aip1	1.142e-07	1.79	Lcat	7.153e-08	-2.501	Igfbp6	7.753e-08	-2.836
		Parp2	1.237e-07	-2.117							Slmap	1.159e-07	2.147	Ift81	7.153e-08	3.379	Palm	7.753e-08	-2.305
		Fnbp1l	1.244e-07	-5.174							Oxr1	1.16e-07	2.15	Myt1l	7.153e-08	3.876	Cdk9	7.753e-08	-1.527
		NA	1.266e-07	2.231							NA	1.16e-07	-1.501	Hnrnpdl	7.153e-08	6.574	Gprasp1	7.753e-08	6.493
		Tia1	1.269e-07	-2.099							Farsb	1.162e-07	1.509	Ugcg	7.163e-08	3.361	Alkbh7	7.811e-08	-2.834
		Ydjc	1.269e-07	2.18							NA	1.165e-07	-1.477	Lin7a	7.202e-08	6.693	Acadm	7.815e-08	3.597
		Elac1	1.269e-07	-2.704							Pogk	1.165e-07	1.508	Loh12cr1	7.202e-08	-1.876	NA	7.827e-08	2.477
		Ints5	1.273e-07	2.199							Acbd3	1.165e-07	1.196	Hdac5	7.202e-08	-2.746	Ugcg	7.901e-08	3.326
		Rit2	1.284e-07	-3.13							Fam49b	1.165e-07	2.343	Kdm4b	7.223e-08	-2.453	Ccng1	7.912e-08	4.459
		Chtf8	1.285e-07	2.066							Lin7b	1.165e-07	-1.11	Cdk14	7.229e-08	3.101	Zfp787	7.934e-08	-1.912
		Timm9	1.289e-07	-2.641							Abhd14a	1.165e-07	-1.088	Tra2a	7.229e-08	3.449	Cbfb	7.968e-08	2.546
		Klf7	1.293e-07	-2.542							NA	1.165e-07	1.158	Bbs4	7.253e-08	4.012	NA	8.005e-08	7.469
		Gphn	1.293e-07	-2.79							Zmat4	1.169e-07	1.561	Hs6st2	7.271e-08	3.082	Atg12	8.01e-08	2.958
		Celf2	1.296e-07	-2.068							Taf10	1.172e-07	-1.147	Nipbl	7.274e-08	3.62	Psmd1	8.021e-08	3.137
		Ostm1	1.3e-07	-4.184							Ypel5	1.172e-07	1.527	Ptpre	7.274e-08	-2.484	Rap1b	8.052e-08	2.365
		Ccp110	1.302e-07	-3.19							NA	1.18e-07	2.094	AK129341	7.302e-08	1.838	Atp1b3	8.053e-08	3.2
		Acsf2	1.302e-07	1.571							Fis1	1.189e-07	-0.7152	Ckap5	7.302e-08	2.939	Npy	8.056e-08	-1.941
		NA	1.302e-07	-5.934							Armcx3	1.2e-07	2.046	Mdga2	7.338e-08	2.414	Txlng	8.056e-08	1.927
		Numbl	1.304e-07	1.745							Gm11964	1.2e-07	-0.9448	Gpr37l1	7.338e-08	-2.375	Zfx	8.056e-08	2.375
		Fam213a	1.304e-07	-3.423							Tmed10	1.208e-07	1.6	Epb4.1l3	7.353e-08	3.296	Hdac2	8.15e-08	4
		Ubxn6	1.314e-07	1.885							Kazn	1.209e-07	-0.7767	Cox8b	7.353e-08	-2.4	Wdr74	8.15e-08	-2.05
		Gpr158	1.319e-07	-4.322							NA	1.214e-07	2.197	Zfp428	7.353e-08	-2.267	Arhgef3	8.15e-08	3.764
		Sncb	1.328e-07	1.699							1110059E24Rik	1.215e-07	1.295	Ufsp1	7.365e-08	-1.833	NA	8.159e-08	-2.158
		Dpp10	1.33e-07	-3.931							U2surp	1.215e-07	1.897	Trit1	7.365e-08	1.865	Aak1	8.191e-08	3.764
		Dhx36	1.339e-07	-3.746							Ubl7	1.215e-07	-0.9097	Slc25a38	7.365e-08	-1.934	NA	8.198e-08	-1.549
		Slmap	1.34e-07	-4.33							NA	1.219e-07	2.795	NA	7.384e-08	2.037	Nr2f6	8.199e-08	-2.962
		Acadm	1.349e-07	-3.384							Pitpnm1	1.22e-07	-1.032	Npy	7.39e-08	-1.949	Gm4995	8.199e-08	-2.198
		Srsf7	1.35e-07	-3.321							Syt1	1.22e-07	1.717	Fam65a	7.393e-08	-1.93	Smim15	8.199e-08	4.312
		Pdia3	1.355e-07	-2.936							Lin7a	1.22e-07	2.616	Oxr1	7.393e-08	4.68	NA	8.225e-08	4.455
		NA	1.359e-07	1.873							Psmd1	1.225e-07	1.588	Mdk	7.439e-08	-2.145	Rhot2	8.225e-08	-2.092
		NA	1.359e-07	-1.497							Mon1a	1.23e-07	-1.287	Hrsp12	7.471e-08	4.246	Ints5	8.225e-08	-2.26
		Rhod	1.36e-07	1.724							St6galnac6	1.23e-07	-0.8143	NA	7.471e-08	2.576	NA	8.244e-08	29.8
		AK129341	1.364e-07	-1.779							Ubxn6	1.233e-07	-1.219	Dus3l	7.472e-08	-1.954	Smc1a	8.274e-08	2.996
		NA	1.364e-07	-2.29							Rars2	1.233e-07	1.148	NA	7.51e-08	3.123	NA	8.335e-08	2.879
		Mettl14	1.371e-07	-2.653							Gucy2g	1.233e-07	-0.566	Epm2aip1	7.51e-08	3.599	Avpi1	8.335e-08	-2.582
		NA	1.373e-07	-2.498							NA	1.233e-07	2.131	Syndig1l	7.532e-08	-1.945	Slc2a13	8.382e-08	4.664
		Abcd3	1.377e-07	-2.515							NA	1.233e-07	1.772	Nabp2	7.541e-08	-1.907	NA	8.383e-08	-2
		Naa10	1.38e-07	1.984							S100a16	1.236e-07	-1.371	NA	7.567e-08	2.375	Sf3a3	8.388e-08	2.171
		Mbnl2	1.383e-07	-2.881							Spata2l	1.236e-07	-1.307	Syt4	7.641e-08	5.961	NA	8.388e-08	-2.47
		Cggbp1	1.389e-07	-2.647							Tmem259	1.258e-07	-1.015	Arglu1	7.725e-08	2.893	Sppl3	8.388e-08	-1.839
		Cxx1c	1.395e-07	1.86							1700029P11Rik	1.261e-07	-0.9342	Macrod1	7.742e-08	-2.437	Phlda3	8.388e-08	-2.013
		Chd9	1.418e-07	-2.701							Fbxo45	1.262e-07	1.422	Cetn3	7.742e-08	5.37	Gnb2	8.48e-08	-1.883
		Zcchc7	1.423e-07	-4.44							Herc2	1.263e-07	1.711	Bcl11a	7.742e-08	2.141	Fgf12	8.528e-08	3.555
		Cdk9	1.425e-07	1.492							Arhgap33	1.263e-07	-0.6526	Fam3c	7.742e-08	3.192	Nxt2	8.574e-08	4.43
		Sec62	1.438e-07	-1.853							Wdr18	1.264e-07	-0.9629	Gbp3	7.742e-08	8.467	Tmed10	8.641e-08	3.119
		Dhrs7b	1.444e-07	2.185							1110017D15Rik	1.266e-07	-0.7916	Tex9	7.743e-08	2.064	Ppid	8.641e-08	4.004
		Prmt3	1.445e-07	-1.768							Fam3c	1.269e-07	1.605	Uba5	7.743e-08	2.69	Zfp639	8.641e-08	2.056
		Tead2	1.47e-07	1.537							Ints6	1.269e-07	1.807	Strbp	7.8e-08	2.484	Isyna1	8.66e-08	-2.237
		Psma2	1.471e-07	-1.782							NA	1.271e-07	1.081	Gphn	7.872e-08	2.902	Ndufs4	8.666e-08	3.815
		NA	1.476e-07	-2.747							Fchsd1	1.285e-07	-1.003	NA	7.902e-08	3.772	Ctage5	8.697e-08	3.082
		Agpat1	1.479e-07	2.106							Cacna2d3	1.297e-07	1.517	Aspscr1	7.937e-08	-2.572	Hrsp12	8.735e-08	4.153
		Zfp326	1.481e-07	-2.114							Ddx1	1.297e-07	1.665	Osbpl9	7.967e-08	5.256	Ank3	8.839e-08	2.587
		Asb13	1.481e-07	-3.237							Med9	1.297e-07	-0.8486	Nipbl	7.967e-08	3.815	Manea	8.86e-08	2.823
		Tmem205	1.481e-07	2.602							Map9	1.302e-07	1.636	Ppp1r37	7.967e-08	-2.247	NA	8.865e-08	5.561
		Thoc1	1.481e-07	-2.399							NA	1.302e-07	1.232	Tmem65	8.099e-08	3.645	Mief2	8.896e-08	-1.922
		Lonrf3	1.481e-07	-1.802							Lcat	1.313e-07	-1.248	Nphp4	8.106e-08	-1.695	Pafah1b1	8.917e-08	2.406
		Hsp90b1	1.481e-07	-6.116							Ctage5	1.32e-07	1.566	NA	8.141e-08	3.445	Anp32e	8.936e-08	3.149
		Pdha1	1.481e-07	-4.707							Hnrnpdl	1.32e-07	2.563	S100a16	8.149e-08	-2.671	Hspb1	8.983e-08	-1.784
		Fermt2	1.481e-07	-3.713							Hrsp12	1.32e-07	1.982	Anp32e	8.164e-08	3.176	Rora	8.992e-08	3.603
		Pafah1b3	1.481e-07	2.348							Cyc1	1.329e-07	-0.9456	Acd	8.164e-08	-1.932	Cox8b	8.992e-08	-2.356
		Cdk14	1.494e-07	-2.88							Zmiz2	1.33e-07	-1.009	Ndufs4	8.164e-08	3.833	Csde1	9e-08	4.283
		Ccdc184	1.5e-07	2.082							Megf10	1.33e-07	1.195	Crbn	8.164e-08	3.233	Tmem65	9e-08	3.599
		3830406C13Rik	1.503e-07	-2.327							Hspb1	1.33e-07	-0.8071	Mus81	8.164e-08	-2.252	Ints6	9e-08	3.624
		Med9	1.507e-07	1.786							Agap2	1.336e-07	-0.7794	Ahi1	8.164e-08	4.396	Hdac5	9.02e-08	-2.476
		Tmem167	1.51e-07	-2.219							Ppm1e	1.337e-07	1.466	Ppdpf	8.169e-08	-2.005	G0s2	9.038e-08	-2.041
		Lin7a	1.533e-07	-5.874							Ccng1	1.337e-07	2.049	Ppid	8.18e-08	4.017	NA	9.07e-08	2.505
		Phf6	1.533e-07	-2.166							Slc2a13	1.337e-07	2.127	Prr7	8.197e-08	-2.558	NA	9.097e-08	13.97
		Ccdc47	1.538e-07	-4.129							Ppid	1.337e-07	1.924	Slc7a4	8.197e-08	-2.027	Cfdp1	9.099e-08	2.552
		Serpinh1	1.554e-07	3.112							Ddx1	1.337e-07	2.185	NA	8.197e-08	-2.487	Capzb	9.145e-08	-1.738
		Zfp37	1.56e-07	-2.531							Mus81	1.342e-07	-1.122	5830428H23Rik	8.197e-08	2.552	Dclk1	9.19e-08	2.65
		NA	1.56e-07	-2.18							Sema5a	1.342e-07	1.646	Snrpa	8.199e-08	-2.233	Ddx17	9.221e-08	2.832
		Stard10	1.56e-07	2.683							Kif21a	1.343e-07	1.978	Med16	8.199e-08	-2.412	Tcp1	9.32e-08	2.955
		Lrrc20	1.56e-07	2.411							Gpaa1	1.347e-07	-1.084	Dcn	8.199e-08	3.591	Trip12	9.334e-08	2.958
		Rnf26	1.56e-07	2.047							Dos	1.355e-07	-1.231	Mapk6	8.199e-08	2.566	Pef1	9.338e-08	-2.344
		Rasa2	1.561e-07	-2.015							Snx21	1.361e-07	-1.252	Gbp3	8.201e-08	6.885	Armcx3	9.343e-08	4.216
		D19Bwg1357e	1.562e-07	-2.787							Cntn1	1.373e-07	2.527	Fam49b	8.201e-08	5.261	Sult2b1	9.343e-08	-2.387
		Atg9a	1.573e-07	1.923							Napg	1.376e-07	2.094	Rnf19a	8.228e-08	2.696	Ppm1b	9.352e-08	3.033
		Slc52a3	1.577e-07	1.994							Kcnab1	1.38e-07	2.224	Zfp707	8.228e-08	-1.936	NA	9.367e-08	-1.717
		Ap1ar	1.582e-07	-3.009							Mcmbp	1.38e-07	1.055	Nrd1	8.247e-08	2.814	Tbl1xr1	9.368e-08	2.992
		Slc22a17	1.582e-07	1.723							Nr2f6	1.386e-07	-1.489	Spire1	8.247e-08	2.029	NA	9.389e-08	4.011
		Vps26a	1.643e-07	-3.597							Sema3f	1.386e-07	-1.231	Gm8213	8.313e-08	-1.835	NA	9.421e-08	3.682
		Wdr54	1.643e-07	2.025							Scg2	1.392e-07	2.548	Sccpdh	8.388e-08	2.919	Lin7b	9.438e-08	-2.46
		NA	1.643e-07	-2.426							Nudt11	1.392e-07	1.547	Tbl1xr1	8.388e-08	3.022	NA	9.438e-08	2.62
		NA	1.643e-07	2.357							Nr1h2	1.397e-07	-1.029	Ppm1k	8.405e-08	3.796	Coro2b	9.452e-08	-1.934
		Taf10	1.643e-07	2.15							Zfp597	1.397e-07	1.366	Sh3bgrl3	8.405e-08	-1.898	Crtap	9.454e-08	-1.655
		B4galt3	1.643e-07	1.72							Cggbp1	1.405e-07	1.395	Slc12a9	8.405e-08	-1.837	Zbtb45	9.497e-08	-2.586
		Nxt2	1.643e-07	-4.061							NA	1.421e-07	1.328	Tppp	8.405e-08	3.336	Dcun1d4	9.503e-08	2.799
		Ddx17	1.643e-07	-2.688							NA	1.429e-07	-0.8477	Kif21a	8.408e-08	4.153	Hnrnpm	9.508e-08	4.515
		Nr1h2	1.643e-07	2.02							Sppl3	1.429e-07	-0.8357	Slc2a13	8.408e-08	4.619	Gpr37l1	9.52e-08	-2.315
		Ttc3	1.643e-07	-7.765							Extl1	1.43e-07	-1.152	Drd2	8.427e-08	-2.434	Poldip2	9.54e-08	-1.858
		Bai2	1.643e-07	2.217							Rlf	1.44e-07	1.604	NA	8.437e-08	11.66	NA	9.639e-08	-2.234
		Smarcad1	1.643e-07	-2.096							Manea	1.449e-07	1.43	Rsph9	8.437e-08	-2.742	Wdr18	9.755e-08	-1.971
		Il34	1.643e-07	1.691							Fbxl15	1.45e-07	-1.324	Rbck1	8.437e-08	-2.373	Kcnab1	9.812e-08	4.471
		Golm1	1.647e-07	-2.444							Smim15	1.453e-07	1.993	Wrap73	8.444e-08	-1.911	Npdc1	9.813e-08	-1.871
		NA	1.651e-07	2.376							NA	1.455e-07	1.956	Serbp1	8.466e-08	3.628	Aspscr1	9.882e-08	-2.516
		Tceb1	1.656e-07	-5.641							Kcnma1	1.459e-07	1.344	Plaa	8.466e-08	2.795	Agpat1	9.882e-08	-2.153
		Lcat	1.665e-07	2.325							Cdpf1	1.459e-07	-0.8507	Cntn1	8.475e-08	6.176	Pomgnt2	9.886e-08	-1.927
		NA	1.673e-07	-5.042							Efna5	1.459e-07	0.7903	Mtx1	8.58e-08	-1.955	Gabrg2	9.959e-08	3.89
		Rlf	1.676e-07	-2.995							Oxct1	1.46e-07	2.084	Scamp3	8.607e-08	-2.066	Fnbp1l	9.972e-08	5.24
		Gabrg2	1.682e-07	-3.409							Zfp428	1.464e-07	-1.104	Ppp1r12a	8.607e-08	2.694	Abhd12	1.001e-07	-2.552
		Ahctf1	1.684e-07	-3.535							Asb13	1.466e-07	1.687	Aldh2	8.607e-08	-1.766	Epm2aip1	1.011e-07	3.454
		Arhgef3	1.694e-07	-3.436							Zfp715	1.466e-07	1.237	Slc35c1	8.685e-08	-2.049	Impact	1.011e-07	7.392
		Fbxo41	1.695e-07	2.52							Ankrd49	1.466e-07	1.268	AI504432	8.7e-08	3.278	Pcdh17	1.016e-07	3.286
		Serbp1	1.732e-07	-3.359							NA	1.469e-07	1.126	Meg3	8.741e-08	7.813	Folr1	1.017e-07	-2.218
		NA	1.734e-07	-2.363							Csmd3	1.471e-07	1.548	Capzb	8.849e-08	-1.737	L2hgdh	1.024e-07	2.027
		NA	1.734e-07	-1.666							Prkcdbp	1.476e-07	-1.197	Mknk2	8.857e-08	-2.157	NA	1.029e-07	-2.165
		Exosc5	1.734e-07	2.225							Cox8b	1.476e-07	-1.179	Brwd1	8.927e-08	2.573	Etaa1	1.029e-07	2.054
		Ankrd49	1.752e-07	-2.375							Cxx1c	1.479e-07	-0.8839	NA	8.949e-08	2.343	Lrrc20	1.036e-07	-2.479
		Wdr75	1.762e-07	-2.713							Klf16	1.48e-07	-1.115	NA	8.949e-08	4.699	Gpaa1	1.04e-07	-2.149
		Nr2f6	1.774e-07	2.738							Gpr158	1.482e-07	2.07	Gm14296	8.951e-08	3.25	Mfsd3	1.04e-07	-1.855
		Gipc1	1.775e-07	6.324							Abcb9	1.486e-07	-1.328	Snx21	8.955e-08	-2.449	Slc35c1	1.043e-07	-2.025
		Kcnab1	1.775e-07	-4.496							Fam89b	1.491e-07	-1.216	Wtip	8.974e-08	-1.984	NA	1.044e-07	2.232
		Mknk2	1.775e-07	2.063							Trp53inp1	1.497e-07	1.044	Mfsd7b	8.974e-08	2.496	NA	1.058e-07	3.459
		C2cd4c	1.776e-07	1.832							Acadm	1.508e-07	1.725	Aspscr1	9.036e-08	-2.553	NA	1.058e-07	3.434
		Cntn1	1.784e-07	-5.506							Cdk14	1.509e-07	1.516	Olfm2	9.057e-08	-2.274	Slc25a23	1.06e-07	-2.424
		Wwox	1.791e-07	-1.89							Acd	1.511e-07	-0.896	Nr2f6	9.102e-08	-1.474	Pnma2	1.06e-07	2.284
		Stt3b	1.795e-07	-3.266							Rbm42	1.516e-07	-1.209	Cacybp	9.165e-08	1.682	Folr1	1.063e-07	-2.239
		NA	1.801e-07	-1.74							Klf7	1.524e-07	1.312	Fcgrt	9.175e-08	-3.162	Cd3g	1.067e-07	2.1
		Mcmbp	1.801e-07	-2.038							Nkiras2	1.525e-07	-1.023	Dph1	9.185e-08	-1.807	Aplp1	1.07e-07	-2.469
		Gm8213	1.811e-07	1.761							Impact	1.525e-07	2.782	Ncl	9.185e-08	3.378	Kdm4b	1.07e-07	-2.355
		Ints6	1.811e-07	-3.339							Gm5796	1.533e-07	2.605	NA	9.185e-08	2.421	Drd2	1.07e-07	-2.383
		Lgi1	1.823e-07	-2.778							Smg1	1.535e-07	2.354	NA	9.212e-08	2.149	Ccbl1	1.07e-07	-1.913
		Fam126b	1.833e-07	-7.561							NA	1.536e-07	1.424	NA	9.213e-08	6.344	Lpl	1.07e-07	3.909
		Thap7	1.833e-07	2.013							Tmem160	1.539e-07	-1.328	Lrrc24	9.277e-08	-2.506	Pars2	1.076e-07	-1.683
		Gucy1a3	1.849e-07	-3.485							Sccpdh	1.539e-07	1.461	Lppr4	9.375e-08	3.006	NA	1.076e-07	2.557
		Hist1h2ai	1.856e-07	3.845							Pdha1	1.539e-07	2.211	Acadm	9.382e-08	3.467	Bai3	1.076e-07	3.264
		Zmym5	1.859e-07	-2.182							Aspscr1	1.552e-07	-1.277	Arhgap1	9.387e-08	-1.735	Cggbp1	1.076e-07	2.678
		Cnot2	1.868e-07	-3.839							Tuba3a	1.563e-07	-1.249	Zfp523	9.414e-08	-2.001	Nr1h2	1.077e-07	-2.066
		Mfap1b	1.873e-07	-3.358							Snca	1.564e-07	0.7831	Raly	9.414e-08	-1.429	Mbnl2	1.078e-07	2.915
		Egfl7	1.882e-07	2.021							Ift81	1.569e-07	1.62	Ubqln4	9.502e-08	-2.019	Fam213b	1.079e-07	-2.355
		2700094K13Rik	1.906e-07	1.865							Tead2	1.569e-07	-0.611	Herc2	9.513e-08	3.33	Aak1	1.081e-07	3.487
		Naa25	1.927e-07	-2.722							Xpr1	1.576e-07	2.065	NA	9.513e-08	-1.896	Mapk3	1.082e-07	-2.133
		Rsph9	1.929e-07	2.55							Thap7	1.579e-07	-1.021	Hdac2	9.543e-08	3.861	Kptn	1.082e-07	-2.454
		Fcgrt	1.933e-07	2.941							Dync1i2	1.584e-07	1.948	Dclk1	9.543e-08	2.624	Fam49b	1.082e-07	5.01
		Zfp639	1.954e-07	-1.946							Pigt	1.586e-07	-0.9573	Loxl1	9.597e-08	-2.454	NA	1.082e-07	2.246
		Mgll	1.973e-07	1.696							Arhgef3	1.586e-07	1.784	NA	9.597e-08	-1.787	Ccnc	1.084e-07	1.981
		Rpl18a	1.974e-07	2.989							Asah2	1.586e-07	1.909	Phf14	9.635e-08	3.112	Gm3308	1.087e-07	11.85
		Rsrc2	1.987e-07	-3.212							NA	1.586e-07	1.449	Ttc3	9.635e-08	7.103	NA	1.087e-07	-2.156
		NA	1.988e-07	2.109							NA	1.586e-07	-1.027	NA	9.657e-08	-2.83	Tmem132a	1.087e-07	-2.448
		Zmpste24	1.988e-07	-2.484							Ube2d2a	1.586e-07	1.249	NA	9.672e-08	-2.068	Ccnc	1.087e-07	2.023
		Snx6	1.988e-07	-2.979							NA	1.586e-07	-0.8917	Nr1d2	9.672e-08	3.362	Gm8213	1.088e-07	-1.803
		Blvrb	1.994e-07	1.876							Rhot1	1.586e-07	1.483	Tmem223	9.674e-08	-2.275	Smarcb1	1.096e-07	-2.158
		2510009E07Rik	1.997e-07	-2.432							Tceb1	1.591e-07	2.492	L2hgdh	9.687e-08	2.028	Rhbdl2	1.096e-07	3.97
		Sppl3	1.997e-07	1.75							Slc46a1	1.591e-07	-1.163	Mfsd3	9.687e-08	-1.857	NA	1.098e-07	-2.345
		Scfd1	1.997e-07	-1.553							NA	1.591e-07	1.32	Arhgef3	9.726e-08	3.625	Swt1	1.106e-07	3.276
		Kifap3	2e-07	-5.292							NA	1.593e-07	0.5671	Fam96b	9.774e-08	-1.937	Loxl1	1.117e-07	-2.423
		NA	2e-07	-1.694							Fnbp1	1.593e-07	1.03	Rap1b	9.774e-08	2.303	Wasl	1.117e-07	3.004
		NA	2.013e-07	-3.282							Lrrc20	1.593e-07	-1.257	Ercc5	9.774e-08	2.658	Ssfa2	1.121e-07	2.926
		Pitpnm1	2.013e-07	1.967							Tnnc1	1.597e-07	-1.14	Lcat	9.774e-08	-2.338	Ntsr1	1.121e-07	-1.919
		NA	2.019e-07	2.204							Bcat2	1.613e-07	-1.065	Mettl14	9.774e-08	2.695	Trak2	1.121e-07	2.496
		Rab4b	2.019e-07	1.878							Sh3gl1	1.613e-07	-0.7639	Slmap	9.822e-08	4.41	Gbp2b	1.128e-07	6.064
		Rgma	2.026e-07	2.057							Slc35a2	1.619e-07	-1.085	Hmga1	9.822e-08	-2.133	Slc12a9	1.136e-07	-1.801
		Kcnd2	2.029e-07	-4.215							Chgb	1.629e-07	2.126	NA	9.85e-08	2.507	Lcat	1.137e-07	-2.379
		AI314180	2.032e-07	-2.177							Orai1	1.644e-07	-1.423	NA	9.909e-08	5.373	Rtkn	1.137e-07	-2.091
		Tardbp	2.033e-07	-2.291							Dgkg	1.65e-07	1.13	Cdpf1	9.984e-08	-1.832	Clcn3	1.137e-07	2.345
		Mfn1	2.043e-07	-2.664							Tapbp	1.65e-07	-0.8553	Hsp90aa1	9.984e-08	5.442	Ogt	1.137e-07	4.555
		Lrrc40	2.043e-07	-3.112							Slc25a38	1.65e-07	-0.8758	NA	1.014e-07	2.86	Sez6l2	1.144e-07	-2.374
		Mfsd7b	2.064e-07	-2.336							Gm8213	1.65e-07	-0.8193	Atp1b2	1.015e-07	-1.932	Ap2a1	1.146e-07	-2.434
		Pdxk	2.064e-07	2.071							Golm1	1.65e-07	1.28	Npdc1	1.028e-07	-1.858	Por	1.153e-07	-2.274
		Tagln2	2.064e-07	2.567							Fbxo31	1.65e-07	-1.13	NA	1.028e-07	-2.103	Tmem74b	1.153e-07	-2.027
		Tapbp	2.066e-07	1.789							NA	1.65e-07	1.209	Napb	1.033e-07	3.644	Ccp110	1.153e-07	3.168
		Psmb3	2.068e-07	1.976							Sema5a	1.65e-07	1.26	NA	1.033e-07	-1.844	Gria1	1.153e-07	2.138
		Wdr18	2.069e-07	1.881							Etfa	1.653e-07	1.986	Pias1	1.042e-07	2.004	Dhx36	1.154e-07	3.733
		Folr1	2.069e-07	2.107							Tcf7l1	1.657e-07	-0.7689	Trip12	1.048e-07	2.897	1110017D15Rik	1.154e-07	-1.726
		Lin7b	2.069e-07	2.055							Tppp	1.665e-07	1.627	Tpgs1	1.052e-07	-2.539	Tmcc2	1.154e-07	-2.693
		Rars2	2.069e-07	-2.118							Vps37d	1.667e-07	-1.285	Tead2	1.052e-07	-1.547	Ppm1k	1.161e-07	3.622
		Rabl6	2.069e-07	2.539							Ppap2c	1.668e-07	-1.236	Eif4a2	1.056e-07	1.934	Bckdk	1.162e-07	-2.094
		H2afx	2.073e-07	2.12							Npdc1	1.676e-07	-0.8566	Isyna1	1.056e-07	-2.185	Ppp4r4	1.162e-07	1.781
		Blvrb	2.082e-07	2.38							Ly6e	1.676e-07	-1.338	Ubxn6	1.056e-07	-2.324	Abcb9	1.169e-07	-2.544
		NA	2.086e-07	-2.44							NA	1.678e-07	-1.396	Dync1i2	1.056e-07	4.025	NA	1.169e-07	3.107
		NA	2.092e-07	-2.505							E130012A19Rik	1.685e-07	-1.28	Agpat1	1.056e-07	-2.131	Gpx4	1.174e-07	-2.701
		Hrsp12	2.099e-07	-3.685							Phlda3	1.69e-07	-0.9379	Calu	1.056e-07	2.48	Med16	1.175e-07	-2.328
		Myt1l	2.113e-07	-4.598							L2hgdh	1.69e-07	0.97	NA	1.056e-07	3.499	Pddc1	1.177e-07	-1.898
		Vapb	2.116e-07	-2.412							Gal3st1	1.69e-07	-1.261	Sytl2	1.063e-07	3.575	Taf10	1.177e-07	-2.183
		Rnf11	2.122e-07	-2.499							Rbms1	1.7e-07	1.195	Nsmf	1.065e-07	-1.555	Ift81	1.183e-07	3.141
		Kdm6a	2.123e-07	-2.676							Ahctf1	1.705e-07	1.806	NA	1.065e-07	-2.732	2310047M10Rik	1.192e-07	-2.176
		Tusc2	2.13e-07	1.798							Nubp1	1.715e-07	-0.7502	Ypel5	1.076e-07	2.85	Rnf103	1.193e-07	2.945
		Zfx	2.14e-07	-2.187							Hsp90aa1	1.721e-07	2.328	Zfp326	1.076e-07	2.136	Ttc3	1.199e-07	6.798
		Xpot	2.142e-07	-3.763							Syt4	1.735e-07	2.366	Lpl	1.076e-07	3.877	Loh12cr1	1.207e-07	-1.978
		NA	2.145e-07	-5.344							Mknk2	1.736e-07	-1.039	Nudt11	1.078e-07	2.958	Epb4.1l3	1.207e-07	3.077
		NA	2.149e-07	-2.265							Igfbp4	1.741e-07	-1.128	Nkap	1.078e-07	1.898	Ccnt2	1.209e-07	5.46
		Tmem259	2.214e-07	1.935							Ccny	1.743e-07	2.088	Tia1	1.078e-07	2.091	Tex9	1.209e-07	1.989
		St6galnac6	2.214e-07	1.696							Fam213a	1.744e-07	1.701	Hnrnpm	1.091e-07	4.372	Zmym2	1.209e-07	3.871
		Fnbp1	2.214e-07	-1.996							Blvrb	1.747e-07	-1.268	Zmat4	1.096e-07	2.909	Insc	1.209e-07	-1.993
		Rasgrp1	2.214e-07	-4.267							NA	1.75e-07	2.459	Aplp1	1.097e-07	-2.449	Mat2a	1.209e-07	2.396
		NA	2.214e-07	-3.288							Drd2	1.751e-07	-1.194	Jak2	1.102e-07	2.448	Gna11	1.209e-07	-2.387
		Npdc1	2.216e-07	1.784							Ankrd12	1.751e-07	3.03	Tfrc	1.104e-07	6.123	Pcyt2	1.209e-07	-2.062
		NA	2.24e-07	-2.672							Tmem205	1.752e-07	-1.18	Yipf3	1.106e-07	-2.452	Thop1	1.209e-07	-2.515
		NA	2.243e-07	-2.496							Zfp787	1.753e-07	-0.8574	Folr1	1.106e-07	-2.22	Grm8	1.209e-07	1.418
		NA	2.244e-07	1.872							Eltd1	1.757e-07	0.9676	Rb1	1.117e-07	2.644	Rasa2	1.209e-07	2.028
		Rab6a	2.244e-07	-2.069							Nxt2	1.757e-07	1.989	Insc	1.117e-07	-2.002	NA	1.209e-07	-1.826
		NA	2.247e-07	-3.078							Zfand3	1.757e-07	-0.8285	Ints6	1.117e-07	3.48	Rpl38	1.219e-07	-1.996
		Serinc1	2.249e-07	-6.697							NA	1.757e-07	0.8461	Asb13	1.117e-07	3.272	Tead2	1.219e-07	-1.537
		Bcap29	2.254e-07	-5.287							Ppdpf	1.757e-07	-0.9278	Emc10	1.12e-07	-1.721	Trim28	1.219e-07	-2.072
		Caprin1	2.257e-07	-2.167							Psma4	1.765e-07	1.735	2002-03-01	1.12e-07	-2.165	Arpp19	1.219e-07	2.826
		Ppm1k	2.257e-07	-3.362							Aplp1	1.765e-07	-1.24	Otud4	1.12e-07	1.719	Tfrc	1.224e-07	6.017
		Limch1	2.26e-07	-2.805							NA	1.765e-07	1.037	Tgs1	1.12e-07	2.46	Bbs4	1.224e-07	3.679
		Tpgs1	2.26e-07	2.388							Por	1.767e-07	-0.842	Gpc5	1.124e-07	4.248	Vps37d	1.23e-07	-2.487
		Senp2	2.29e-07	-2.235							Slc12a9	1.772e-07	-0.8136	Gtf2h4	1.134e-07	-2.268	Trnp1	1.23e-07	-2.086
		NA	2.29e-07	-1.523							Abhd4	1.772e-07	-1.168	Ydjc	1.14e-07	-2.16	Raly	1.245e-07	-1.413
		Hnrnpm	2.29e-07	-3.985							Tnrc6a	1.774e-07	1.8	Tnnc1	1.149e-07	-2.244	Pnpla6	1.245e-07	-2.051
		Eml4	2.297e-07	-2.09							Tcerg1	1.774e-07	1.244	Nemf	1.165e-07	1.932	Rhot1	1.245e-07	2.838
		Cadps2	2.305e-07	-3.477							Ncl	1.781e-07	1.646	Nxt2	1.166e-07	4.162	Smg1	1.246e-07	5.191
		Slc7a4	2.311e-07	1.892							Med16	1.786e-07	-1.173	Jakmip2	1.166e-07	6.285	Zmat4	1.247e-07	2.869
		NA	2.311e-07	-4.308							Pmm1	1.793e-07	-0.9889	Aph1b	1.172e-07	2.178	Lmna	1.249e-07	-2.252
		Fbxw7	2.316e-07	-3.864							NA	1.798e-07	-0.9743	Impact	1.172e-07	7.061	2002-03-01	1.261e-07	-2.146
		NA	2.328e-07	-3.841							Lcat	1.806e-07	-1.156	Smdt1	1.174e-07	-1.65	NA	1.261e-07	2.705
		Rars	2.334e-07	-2.442							Zfp148	1.809e-07	1.042	Rbm42	1.174e-07	-2.335	NA	1.264e-07	2.791
		Snx21	2.353e-07	2.263							Rars	1.812e-07	1.316	Hgs	1.183e-07	-2.055	Zfp326	1.271e-07	2.108
		Wbp1	2.353e-07	2.088							Tmem53	1.812e-07	-1.41	Pnma2	1.184e-07	2.249	AI504432	1.273e-07	3.117
		Syt4	2.353e-07	-4.919							Bcl11a	1.819e-07	1.004	Hdac5	1.186e-07	-2.393	Nabp2	1.282e-07	-1.833
		NA	2.353e-07	-2.162							Otud4	1.821e-07	0.7491	Slc22a17	1.189e-07	-2.225	Arhgap33	1.3e-07	-1.558
		NA	2.365e-07	-4.427							Loh12cr1	1.822e-07	-0.8204	Rbms1	1.189e-07	2.342	Meg3	1.3e-07	6.578
		Atg2a	2.365e-07	1.927							NA	1.822e-07	1.26	Hcn2	1.189e-07	-2.35	Gphn	1.301e-07	2.727
		Mfap3l	2.368e-07	-5.618							Chd9	1.843e-07	1.377	Usp16	1.19e-07	2.147	Ntm	1.302e-07	3.006
		Ramp1	2.368e-07	1.968							Sssca1	1.845e-07	-1.132	Sez6l2	1.195e-07	-2.355	NA	1.302e-07	-2.02
		Wrap73	2.371e-07	1.796							Prr7	1.85e-07	-1.245	Avpi1	1.196e-07	-2.466	Map9	1.312e-07	3.048
		Gpx4	2.371e-07	2.539							Tpgs1	1.852e-07	-1.275	Ttc39b	1.198e-07	2.244	NA	1.314e-07	-2.648
		Nubp1	2.379e-07	1.655							NA	1.852e-07	-1.014	Zfp771	1.204e-07	-2.273	Tfe3	1.314e-07	-1.759
		NA	2.383e-07	1.808							NA	1.855e-07	1.482	Gnb2l1	1.209e-07	-1.951	Morc3	1.315e-07	2.362
		NA	2.383e-07	2.129							Syt5	1.857e-07	-1.08	Folr1	1.211e-07	-2.172	NA	1.317e-07	3.122
		Xist	2.395e-07	-4.275							NA	1.857e-07	0.7234	Fscn1	1.211e-07	-2.549	Snap23	1.317e-07	2.357
		Fbxo31	2.399e-07	2.125							Sh3glb2	1.857e-07	-0.7143	Rasa2	1.211e-07	2.024	Evi2a	1.322e-07	3.718
		Anp32a	2.4e-07	-2.433							Zfp37	1.857e-07	1.299	Atp2a2	1.216e-07	3.053	Klf16	1.323e-07	-2.163
		Rapgef4	2.407e-07	-3.855							Pef1	1.867e-07	-1.141	Aak1	1.219e-07	3.404	Shisa4	1.324e-07	-2.876
		Cycs	2.411e-07	-1.474							Plcd3	1.867e-07	-0.9625	Tmed10	1.223e-07	2.956	Hdac5	1.335e-07	-2.551
		Aplp1	2.417e-07	2.303							NA	1.872e-07	1.527	Timm9	1.235e-07	2.592	Sssca1	1.335e-07	-2.168
		Dnaic1	2.426e-07	1.949							Ints5	1.874e-07	-1.074	Mgat4b	1.236e-07	-2.648	Slmap	1.336e-07	4.199
		Hist1h2ak	2.432e-07	3.383							Ttc3	1.875e-07	2.883	Mzt2	1.239e-07	-2.086	Chuk	1.351e-07	1.896
		Fbxo45	2.457e-07	-2.492							Bckdk	1.902e-07	-1.016	Sssca1	1.241e-07	-2.25	Gipc1	1.352e-07	-6.458
		Ppm1e	2.461e-07	-2.582							Ccp110	1.903e-07	1.584	Swt1	1.241e-07	3.207	Zmpste24	1.361e-07	2.538
		Reep6	2.462e-07	1.923							Rtkn	1.905e-07	-1.011	Tmem9	1.241e-07	-2.141	Txnl4b	1.362e-07	-1.925
		Cox8b	2.467e-07	2.165							NA	1.906e-07	1.857	NA	1.244e-07	-1.859	NA	1.37e-07	-2.465
		Mapkapk2	2.484e-07	2.487							NA	1.906e-07	1.776	NA	1.244e-07	2.863	Scamp3	1.37e-07	-1.99
		Jak2	2.504e-07	-2.295							NA	1.912e-07	1.132	NA	1.244e-07	-2.31	Psd2	1.373e-07	1.963
		Myt1l	2.514e-07	-3.279							NA	1.921e-07	1.067	NA	1.244e-07	2.775	NA	1.375e-07	2.45
		Ulk2	2.524e-07	-2.324							Rusc2	1.922e-07	-1.064	Tusc2	1.244e-07	-1.842	Lcat	1.375e-07	-2.266
		Arl1	2.525e-07	-3.701							Palm	1.922e-07	-1.319	Kcnab1	1.246e-07	4.247	2700094K13Rik	1.375e-07	-1.885
		Zfp428	2.556e-07	2.053							Ivns1abp	1.932e-07	1.702	Smim15	1.246e-07	3.973	NA	1.375e-07	4.276
		Mdga2	2.561e-07	-3.168							NA	1.934e-07	1.038	Nomo1	1.257e-07	-2.213	NA	1.375e-07	-1.894
		Trak2	2.561e-07	-2.666							Nr2f6	1.934e-07	-0.5187	Ntng1	1.265e-07	2.635	Chd9	1.375e-07	2.654
		Rb1	2.561e-07	-2.463							2310047M10Rik	1.934e-07	-1.069	Asah2	1.265e-07	3.8	Nrxn1	1.377e-07	4.029
		Phlda3	2.561e-07	2.577							Dgat2	1.934e-07	-0.6709	Cnot2	1.266e-07	3.928	NA	1.378e-07	-2.656
		B230219D22Rik	2.586e-07	-3.645							Arl1	1.934e-07	1.93	NA	1.267e-07	2.365	Hsp90aa1	1.378e-07	5.126
		C2cd5	2.586e-07	-3.169							Agpat1	1.934e-07	-1.03	Zfp148	1.27e-07	2.099	S100a16	1.381e-07	-2.513
		Scg2	2.588e-07	-5.194							Abhd12	1.936e-07	-1.259	Csmd3	1.273e-07	2.919	Phf14	1.383e-07	2.973
		Lats1	2.588e-07	-2.065							Mrps18a	1.939e-07	-0.9666	Cycs	1.273e-07	3.4	Slc35a2	1.385e-07	-2.128
		Repin1	2.589e-07	1.996							Zbtb45	1.939e-07	-1.269	Vldlr	1.274e-07	2.892	Fam89b	1.391e-07	-2.308
		NA	2.592e-07	-1.742							Mrpl14	1.94e-07	-1.185	Mcoln1	1.275e-07	-1.735	Slc25a38	1.391e-07	-1.842
		NA	2.592e-07	2.759							Lpl	1.948e-07	1.846	Abcb9	1.275e-07	-2.508	Stard10	1.391e-07	-2.662
		NA	2.597e-07	-3.837							Hsp90b1	1.952e-07	2.502	Pafah1b3	1.277e-07	-2.334	NA	1.396e-07	1.546
		Oxr1	2.603e-07	-3.876							Ift27	1.964e-07	-0.9786	Mon1a	1.277e-07	-2.384	Dab2ip	1.4e-07	-1.805
		Gnb2l1	2.611e-07	1.866							NA	1.983e-07	0.8194	Abhd14a	1.277e-07	-1.985	Yipf3	1.4e-07	-2.396
		Nubp2	2.611e-07	1.533							Tapt1	1.983e-07	1.381	Zmym2	1.284e-07	3.811	Tnrc6a	1.401e-07	3.549
		Macrod1	2.616e-07	2.194							NA	1.983e-07	1.413	Sec61a1	1.289e-07	-1.851	Mfn1	1.403e-07	2.388
		Plekha1	2.629e-07	-3.59							Olfm2	1.983e-07	-1.093	Ogt	1.289e-07	4.417	Snx6	1.403e-07	3.04
		Dctpp1	2.629e-07	2.524							Spire1	1.983e-07	0.9309	Lin7a	1.289e-07	4.491	NA	1.403e-07	-2.083
		Add3	2.63e-07	-2.529							Vldlr	1.989e-07	1.474	Pold2	1.289e-07	-2.498	Ccdc92	1.403e-07	-2.258
		Tlk1	2.63e-07	-3.66							Avpi1	2e-07	-1.241	Nr1h2	1.289e-07	-2.372	Pi4kb	1.403e-07	-1.973
		Hist1h2ad	2.63e-07	4.259							Thoc2	2.001e-07	1.351	Hnrnpa2b1	1.289e-07	3.788	Prkg1	1.407e-07	1.794
		Nrip3	2.64e-07	-4.204							H3f3b	2.003e-07	1.628	Sema5a	1.289e-07	3.074	NA	1.407e-07	-2.055
		Zdhhc21	2.65e-07	-2.931							Scamp3	2.008e-07	-0.9584	Abhd4	1.289e-07	-2.287	Dbt	1.407e-07	2.559
		NA	2.659e-07	-4.773							Mcoln1	2.009e-07	-0.7634	Arl14ep	1.29e-07	2.85	Nkap	1.413e-07	2.353
		Lrpprc	2.665e-07	-2.11							Nr1h2	2.009e-07	-1.199	Ccp110	1.29e-07	3.099	NA	1.415e-07	-1.842
		Csmd3	2.675e-07	-2.729							Psma2	2.024e-07	0.7934	Trak2	1.29e-07	2.445	B3gat3	1.418e-07	-2.64
		Srebf1	2.691e-07	1.689							NA	2.029e-07	-1.348	Fam3c	1.291e-07	3.132	Mypop	1.418e-07	-2.184
		Slc35c2	2.691e-07	2.089							Rhod	2.04e-07	-0.7408	Gm3308	1.294e-07	11.09	NA	1.422e-07	1.935
		Sh3gl1	2.704e-07	1.65							Lrrc24	2.048e-07	-1.221	Slc25a23	1.296e-07	-2.357	NA	1.422e-07	-1.741
		Zmym6	2.709e-07	-2.181							Stub1	2.048e-07	-0.9987	B3gat3	1.296e-07	-2.659	Agap2	1.422e-07	-1.693
		Ccnt2	2.716e-07	-4.813							Stt3b	2.064e-07	1.662	Sppl3	1.296e-07	-1.775	Fzr1	1.422e-07	-2.283
		Rragc	2.73e-07	-2.275							NA	2.066e-07	1.448	Kcng4	1.297e-07	-2.545	NA	1.423e-07	-2.085
		Cotl1	2.73e-07	2.1							NA	2.066e-07	1.714	Rit2	1.301e-07	3.031	Arl1	1.424e-07	3.935
		Cnot7	2.745e-07	-2.781							Fam3c	2.068e-07	1.581	Tnrc6a	1.301e-07	3.57	Lyz2	1.424e-07	8.914
		NA	2.746e-07	-2.909							Bcan	2.079e-07	-1.386	Zeb2	1.303e-07	2.382	Dvl1	1.427e-07	-1.981
		Marcksl1	2.746e-07	2.11							Rab2a	2.084e-07	1.676	NA	1.304e-07	6.535	NA	1.433e-07	3.258
		Cacybp	2.751e-07	-1.594							Ufsp2	2.084e-07	1.609	Zfp715	1.306e-07	2.342	Dus3l	1.433e-07	-1.856
		Keap1	2.758e-07	2.033							Enpp2	2.09e-07	2.883	Tmem205	1.306e-07	-2.297	Fam57a	1.433e-07	-1.785
		Snca	2.767e-07	-3.412							Chd2	2.09e-07	1.369	Ggt7	1.314e-07	-2.117	Mad2l1bp	1.433e-07	-1.815
		NA	2.767e-07	-1.971							Lats1	2.09e-07	1.062	Tapbp	1.315e-07	-1.818	Tcerg1	1.438e-07	2.39
		NA	2.767e-07	-1.506							Ccnc	2.09e-07	1.137	Ctage5	1.316e-07	2.891	Nudt4	1.441e-07	3.264
		Iqsec2	2.767e-07	1.748							Eif4a2	2.09e-07	2.577	Elof1	1.316e-07	-2.068	Lppr2	1.444e-07	-2.27
		Smagp	2.769e-07	1.73							NA	2.094e-07	1.123	NA	1.322e-07	5.643	NA	1.445e-07	2.728
		Avpi1	2.769e-07	2.305							Blvrb	2.111e-07	-0.8912	B4galnt1	1.323e-07	-2.579	Zfp715	1.446e-07	2.323
		Ppap2c	2.769e-07	2.251							Unc5c	2.111e-07	1.368	Josd2	1.332e-07	-3.098	Bckdk	1.446e-07	-1.898
		Ik	2.769e-07	-4.592							Ubqln4	2.114e-07	-0.933	Kptn	1.334e-07	-2.386	Lmf1	1.447e-07	-2.574
		Rab18	2.769e-07	-2.216							Rab4b	2.118e-07	-0.894	Rasgrp4	1.34e-07	-2.222	Gm5796	1.448e-07	5.964
		Zfp60	2.782e-07	-2.73							Ap1ar	2.119e-07	1.519	Slc29a4	1.345e-07	-2.195	Tcf7l1	1.451e-07	-1.704
		Mus81	2.782e-07	2.044							Dgkb	2.119e-07	2.222	NA	1.353e-07	2.887	Cdk20	1.451e-07	-2.164
		Ap2a1	2.782e-07	2.258							Zc2hc1a	2.121e-07	2.057	NA	1.353e-07	1.669	NA	1.451e-07	3.782
		Gpc5	2.782e-07	-3.771							NA	2.124e-07	1.374	Zbtb45	1.357e-07	-2.268	Kcnmb4	1.456e-07	-1.994
		Tpd52	2.782e-07	-2.828							Smarcb1	2.132e-07	-1.034	Kdm4b	1.362e-07	-1.771	Riok3	1.457e-07	2.093
		Topors	2.782e-07	-2.157							Ssfa2	2.139e-07	1.446	Ccbl1	1.363e-07	-1.869	Srebf1	1.46e-07	-1.735
		NA	2.782e-07	1.468							Ift81	2.146e-07	1.546	Gm5796	1.384e-07	5.998	Gm3411	1.46e-07	5.011
		Chuk	2.782e-07	-1.818							Napb	2.146e-07	1.731	Zc3h10	1.384e-07	-1.756	Slc7a11	1.461e-07	2.791
		Nap1l1	2.782e-07	-3.083							Xist	2.146e-07	0.8973	Ppox	1.393e-07	-1.583	Repin1	1.484e-07	-2.058
		Ogt	2.797e-07	-3.998							NA	2.146e-07	1.47	Dgkz	1.406e-07	-2.272	Abhd14a	1.484e-07	-1.963
		Men1	2.803e-07	1.809							Sult2b1	2.147e-07	-1.144	1110059E24Rik	1.407e-07	2.368	Hes6	1.484e-07	-2.043
		Mon1a	2.803e-07	2.246							Slc35c2	2.147e-07	-1.375	Fnbp1l	1.409e-07	4.843	Eif2ak2	1.491e-07	5.371
		Exoc2	2.803e-07	-2.483							Ahctf1	2.147e-07	0.9604	Klf2	1.412e-07	-2.447	Dexi	1.493e-07	-2.249
		Ivns1abp	2.806e-07	-2.215							Rnf11	2.152e-07	1.305	Chid1	1.412e-07	-2.099	Hnrnpa2b1	1.495e-07	3.709
		Ptges2	2.808e-07	2.296							Ephb6	2.155e-07	-0.8811	Wrn	1.425e-07	1.579	NA	1.498e-07	-2.307
		Copg2os2	2.816e-07	-3.863							Gpc5	2.158e-07	1.955	NA	1.439e-07	2.154	Ppp1r37	1.498e-07	-2.114
		Ppp1ca	2.82e-07	1.925							Lamp2	2.162e-07	1.919	Hccs	1.45e-07	1.643	Col9a2	1.503e-07	-2.283
		Ift81	2.841e-07	-2.856							NA	2.172e-07	1.194	Igfbp6	1.46e-07	-2.605	Psma4	1.503e-07	3.343
		Aggf1	2.85e-07	-2.931							NA	2.172e-07	1.678	NA	1.46e-07	2.123	Sema5a	1.512e-07	3.015
		Mdk	2.858e-07	1.938							AI504432	2.178e-07	1.553	Scrib	1.46e-07	-1.815	Rab2a	1.513e-07	3.289
		Ccny	2.884e-07	-3.935							Macrod1	2.178e-07	-1.146	Agap2	1.462e-07	-1.688	Lsm2	1.522e-07	-2.032
		Rusc1	2.91e-07	1.858							NA	2.178e-07	-1.015	NA	1.462e-07	3.988	Lamp2	1.522e-07	4.297
		Etfa	2.913e-07	-3.647							Zmym2	2.181e-07	1.836	Alkbh7	1.467e-07	-2.604	Znrf1	1.523e-07	-1.945
		NA	2.921e-07	-2.694							Crbn	2.183e-07	1.519	NA	1.467e-07	2.648	Tmem238	1.527e-07	-2.406
		Lrp1b	2.931e-07	-2.803							Wtip	2.186e-07	-0.8992	Zbtb45	1.469e-07	-2.449	Wdr18	1.528e-07	-1.879
		NA	2.946e-07	-2.501							Ndufb4	2.187e-07	-1.124	Bai3	1.47e-07	3.101	Plaa	1.531e-07	2.604
		Arfip2	2.954e-07	1.857							Poldip2	2.187e-07	-0.8152	Top1	1.47e-07	1.492	Sf3b5	1.531e-07	-2.101
		Chgb	2.977e-07	-3.968							Cycs	2.198e-07	0.5601	NA	1.47e-07	2.423	Dlgap4	1.531e-07	-2.204
		Kif1b	2.98e-07	-4.012							Ngef	2.198e-07	-0.9543	Tmem205	1.479e-07	-2.54	Cxcl9	1.531e-07	30.22
		Bcar1	2.987e-07	1.874							Actr1b	2.201e-07	-0.7829	Hmgcl	1.484e-07	-1.951	Rlf	1.531e-07	2.951
		Asb6	2.987e-07	1.705							Cyb5b	2.201e-07	1.517	Nars	1.484e-07	2.313	Ccr5	1.531e-07	2.118
		Pcgf6	2.988e-07	-1.876							Fam214a	2.247e-07	1.678	Cdc42ep4	1.484e-07	-2.274	Zfp597	1.535e-07	2.504
		Cdpf1	3e-07	1.721							Jakmip2	2.247e-07	2.482	Pdgfb	1.491e-07	-2.183	Sccpdh	1.536e-07	2.704
		Oxct1	3e-07	-3.78							Klhl7	2.251e-07	1.909	Extl1	1.503e-07	-2.175	Kif1a	1.539e-07	-1.776
		Kbtbd2	3e-07	-2.465							Timm9	2.255e-07	1.294	Mapk3	1.513e-07	-2.061	Ahctf1	1.543e-07	3.474
		Prkar2b	3e-07	-2.769							Gemin7	2.268e-07	-0.8364	St3gal3	1.514e-07	-2.187	Syne1	1.548e-07	3.357
		Gabrb1	3.004e-07	-2.817							Zfand2b	2.269e-07	-1.259	Armcx1	1.516e-07	3.865	Hbp1	1.552e-07	2.375
		Mapk9	3.018e-07	-2.672							Atad1	2.275e-07	2.089	Ccdc181	1.516e-07	1.873	Zscan12	1.552e-07	2.303
		Tapt1	3.018e-07	-2.503							Mdk	2.275e-07	-0.9718	NA	1.527e-07	2.446	Tmem223	1.552e-07	-2.173
		Skiv2l2	3.018e-07	-3.216							Alkbh7	2.286e-07	-1.327	Palm	1.531e-07	-2.522	B830017H08Rik	1.57e-07	-1.913
		NA	3.029e-07	1.993							Ntsr1	2.292e-07	-0.8705	Fam189a1	1.531e-07	-1.463	Ankhd1	1.57e-07	2.195
		Ncl	3.031e-07	-2.939							Coro2b	2.292e-07	-0.8617	NA	1.531e-07	4.42	Aldh2	1.575e-07	-1.696
		Fchsd1	3.041e-07	1.875							Mavs	2.292e-07	-0.6425	1700029P11Rik	1.531e-07	-1.857	Ahi1	1.577e-07	3.913
		Tmem56	3.043e-07	-3.577							Srsf7	2.292e-07	1.606	Psma4	1.533e-07	3.327	NA	1.577e-07	-2.332
		Rhoc	3.043e-07	1.817							Slc35a4	2.292e-07	-0.9814	NA	1.538e-07	-2.589	Dolpp1	1.581e-07	-2.182
		NA	3.048e-07	-2.327							Zfp707	2.294e-07	-0.8522	Gipc1	1.538e-07	-6.223	Srm	1.581e-07	-2.016
		0610010K14Rik	3.05e-07	1.908							Srm	2.294e-07	-0.98	Cdk8	1.542e-07	1.868	Ntng1	1.587e-07	2.567
		NA	3.086e-07	2.036							Fam184a	2.296e-07	1.417	NA	1.551e-07	4.148	Vps26a	1.594e-07	3.501
		NA	3.086e-07	1.794							Rsrc2	2.296e-07	2.094	Nkap	1.553e-07	2.325	NA	1.594e-07	33.34
		Ubl7	3.101e-07	1.758							Hdac5	2.306e-07	-1.176	Ahctf1	1.553e-07	3.466	Calu	1.595e-07	2.373
		Atf2	3.106e-07	-3.393							Slc25a44	2.306e-07	-0.656	Sult2b1	1.554e-07	-2.253	B4galnt4	1.595e-07	-2.178
		Tbc1d23	3.106e-07	-2.402							NA	2.306e-07	-0.8523	NA	1.56e-07	-2.3	NA	1.596e-07	1.438
		Mysm1	3.107e-07	-2.891							Sgpp1	2.331e-07	1.326	Rsc1a1	1.576e-07	2.442	Egfl7	1.604e-07	-2.012
		NA	3.117e-07	1.945							Fcgrt	2.333e-07	-1.502	Gm4995	1.58e-07	-2.058	Parp2	1.608e-07	2.032
		Atp2a2	3.119e-07	-2.771							Rasa2	2.349e-07	0.9511	Gpr158	1.58e-07	4.038	Usp5	1.608e-07	-2.008
		NA	3.122e-07	-3.428							NA	2.35e-07	-1.133	Golm1	1.58e-07	2.4	Slc4a3	1.608e-07	-2.19
		Eif5a	3.155e-07	2.186							Rhbdl2	2.35e-07	1.83	Dgkb	1.58e-07	4.817	Cul7	1.608e-07	-2.374
		Itpr1	3.155e-07	-6.274							Ccdc47	2.35e-07	1.921	Gabrd	1.588e-07	-2.439	Dnajc28	1.608e-07	1.903
		Acsl3	3.161e-07	-6.11							Nkap	2.35e-07	0.8521	Snx16	1.589e-07	3.044	Rsc1a1	1.624e-07	2.436
		2310047M10Rik	3.183e-07	2.021							NA	2.35e-07	1.679	Gm16223	1.592e-07	1.512	Gm5801	1.624e-07	-1.622
		Tmem115	3.183e-07	2.172							NA	2.354e-07	-1.183	NA	1.593e-07	2.393	Serp1	1.624e-07	2.238
		Rabep1	3.202e-07	-1.892							Rsrc1	2.355e-07	1.597	Mat2a	1.593e-07	2.319	Mknk2	1.625e-07	-2.041
		Ppp2r4	3.202e-07	2.383							Hcn2	2.359e-07	-1.149	Mfap3l	1.618e-07	5.823	Ncaph2	1.63e-07	-2.055
		Ift81	3.204e-07	-2.803							Gpatch11	2.359e-07	1.337	NA	1.618e-07	3.441	Zfp131	1.631e-07	3.318
		Zmiz2	3.205e-07	1.88							NA	2.37e-07	1.222	NA	1.621e-07	2.328	Cnot2	1.633e-07	3.766
		Eif4a2	3.208e-07	-5.535							Srebf1	2.374e-07	-0.7584	Slc35a2	1.621e-07	-2.092	Zc3h10	1.637e-07	-1.737
		Gphn	3.233e-07	-2.252							Marcksl1	2.38e-07	-1.083	Slc6a17	1.622e-07	-2.168	Nphp4	1.638e-07	-1.62
		Crbn	3.233e-07	-2.758							Ogt	2.382e-07	2.017	Phyhip	1.622e-07	-2.361	Kcnh3	1.638e-07	-2.398
		Zfp12	3.236e-07	-1.976							Mad2l1bp	2.386e-07	-0.8183	D19Bwg1357e	1.634e-07	2.702	Trpt1	1.638e-07	-1.804
		Prkd3	3.258e-07	-2.617							Mrpl54	2.392e-07	-1.242	Ptges2	1.641e-07	-2.377	Fam96b	1.644e-07	-1.86
		Slc25a38	3.259e-07	1.755							Thoc1	2.392e-07	1.177	NA	1.649e-07	-1.49	Mapk6	1.645e-07	2.373
		NA	3.265e-07	-2.453							Aph1b	2.405e-07	1.042	Dgcr6	1.649e-07	-2.137	Uhrf2	1.645e-07	2.887
		Brox	3.269e-07	-3.162							Anp32a	2.41e-07	1.267	Yrdc	1.649e-07	-1.849	Rbck1	1.645e-07	-2.217
		Stub1	3.269e-07	1.934							Zeb1	2.428e-07	1.57	Fbxo45	1.649e-07	2.544	NA	1.65e-07	2.191
		Bbs7	3.285e-07	-3.62							NA	2.436e-07	-1.165	Gphn	1.649e-07	2.361	Aggf1	1.65e-07	3.07
		Elof1	3.288e-07	1.949							NA	2.437e-07	1.97	Rhbdl2	1.649e-07	3.688	NA	1.65e-07	2.232
		Ralgapb	3.288e-07	-2.812							Zadh2	2.442e-07	1.134	NA	1.649e-07	1.787	Ubqln4	1.65e-07	-1.927
		Dusp11	3.298e-07	-3.35							NA	2.451e-07	2.286	Stard10	1.649e-07	-2.6	Rptor	1.652e-07	-1.735
		Cdc7	3.298e-07	-2.988							Lin7b	2.452e-07	-1.165	Aggf1	1.65e-07	3.069	Wdr34	1.663e-07	-2.023
		Nasp	3.34e-07	-1.484							Cyhr1	2.456e-07	-0.8349	Xpr1	1.65e-07	4.035	Bcan	1.669e-07	-2.642
		Uhrf2	3.34e-07	-2.71							NA	2.461e-07	0.7601	Klf16	1.65e-07	-2.112	Cntn1	1.669e-07	5.343
		Folr1	3.347e-07	2.042							St3gal3	2.464e-07	-1.079	Pfkfb2	1.65e-07	2.498	Ndufb4	1.676e-07	-2.211
		Capzb	3.347e-07	1.617							Ostm1	2.464e-07	1.888	Mitd1	1.655e-07	1.898	Smpd1	1.676e-07	-2.12
		Znrf1	3.347e-07	1.856							Mdga2	2.498e-07	1.106	Tcerg1	1.656e-07	2.35	Asphd2	1.676e-07	-2.146
		NA	3.362e-07	-2.62							Asah1	2.502e-07	1.621	Thop1	1.663e-07	-2.418	Slc46a1	1.679e-07	-2.195
		Kazn	3.365e-07	1.61							Mzt2	2.502e-07	-0.9863	Rsrc1	1.665e-07	3.121	Atp2a2	1.686e-07	2.92
		Znhit1	3.366e-07	2.264							Snx6	2.502e-07	1.512	Tpra1	1.675e-07	-2.097	NA	1.697e-07	2.623
		Ermp1	3.399e-07	-3.118							Vapb	2.502e-07	1.23	Zfp131	1.675e-07	3.301	Arl4a	1.701e-07	2.611
		Fam214a	3.42e-07	-3.055							Tmem205	2.504e-07	-1.279	3830406C13Rik	1.68e-07	2.252	NA	1.702e-07	3.414
		Mgea5	3.429e-07	-1.611							Fscn1	2.514e-07	-1.251	NA	1.68e-07	-2.138	Vars2	1.703e-07	-2.001
		Xist	3.429e-07	-5.105							Riok3	2.518e-07	1.009	Wdr18	1.682e-07	-1.879	NA	1.714e-07	2.187
		Gm16223	3.447e-07	-1.471							Eml4	2.523e-07	1.039	Aprt	1.683e-07	-2.419	Syap1	1.714e-07	3.03
		Tuba3a	3.448e-07	2.205							Ugcg	2.524e-07	1.831	Por	1.689e-07	-2.181	Crtc1	1.717e-07	-2.278
		Usp47	3.451e-07	-2.207							Fam96b	2.528e-07	-0.8612	Kcnab1	1.701e-07	4.356	Zbtb45	1.731e-07	-2.216
		Lsm2	3.451e-07	1.929							Sec62	2.576e-07	0.8198	Klhl7	1.701e-07	3.851	Oxr1	1.733e-07	4.003
		NA	3.451e-07	-1.931							Ttc3	2.58e-07	1.508	Chd2	1.708e-07	2.604	NA	1.734e-07	-2.234
		E330009J07Rik	3.462e-07	-3.157							Sh3bgrl3	2.58e-07	-0.8171	Kcna2	1.718e-07	3.139	Gabrd	1.741e-07	-2.415
		Mcts1	3.485e-07	-3.495							Zfp131	2.58e-07	1.659	Map3k11	1.727e-07	-2.437	Slc2a8	1.75e-07	-1.857
		Fam96b	3.485e-07	1.787							Gabrg2	2.58e-07	1.661	Slc29a1	1.733e-07	-1.953	Hnrnpm	1.75e-07	4.091
		NA	3.485e-07	-2.669							Zc3h10	2.594e-07	-0.7636	Slc2a8	1.741e-07	-1.858	Pex10	1.75e-07	-2.042
		Slc35c1	3.492e-07	1.86							Rsph9	2.612e-07	-1.386	Map2	1.746e-07	3.285	NA	1.758e-07	2.62
		NA	3.504e-07	1.892							Emc10	2.623e-07	-0.7161	Zeb1	1.748e-07	3.056	D19Bwg1357e	1.761e-07	2.678
		Mrpl54	3.509e-07	2.295							Igfbp6	2.652e-07	-1.303	Nabp2	1.748e-07	-2.09	Gpc5	1.762e-07	3.931
		Slc30a9	3.516e-07	-2.158							Wdr74	2.652e-07	-0.9037	NA	1.748e-07	-2.102	Gpr158	1.764e-07	3.965
		Btbd1	3.531e-07	-4.112							Top1	2.695e-07	0.5445	Mad2l1bp	1.749e-07	-1.787	Slc22a17	1.768e-07	-2.141
		Dpm1	3.534e-07	-2.176							Smpd1	2.695e-07	-1.039	Bckdk	1.751e-07	-2.013	NA	1.771e-07	2.412
		Jakmip2	3.534e-07	-5.178							Arl6ip1	2.695e-07	0.9267	Tmem132a	1.751e-07	-2.316	NA	1.771e-07	2.112
		NA	3.534e-07	1.959							NA	2.695e-07	-1.211	Wdr74	1.751e-07	-1.913	Cck	1.78e-07	-1.785
		NA	3.534e-07	-2.583							Smagp	2.695e-07	-0.7853	Map1b	1.754e-07	3.18	Sdc2	1.784e-07	2.23
		Megf10	3.544e-07	-3.259							Tmem108	2.7e-07	-0.8394	NA	1.755e-07	1.544	Bcl11a	1.81e-07	1.983
		NA	3.547e-07	2.27							Asb6	2.732e-07	-1.084	Syt1	1.759e-07	3.043	Zfp523	1.811e-07	-1.897
		Syap1	3.547e-07	-2.829							Parp2	2.735e-07	0.9726	Trpt1	1.77e-07	-1.794	Cmtm5	1.818e-07	-2.81
		Tigd2	3.557e-07	-3.01							Hccs	2.743e-07	0.6725	Ppap2c	1.774e-07	-2.305	Wnt7a	1.824e-07	-2.765
		Mcoln1	3.557e-07	1.645							NA	2.745e-07	-0.872	Zfp157	1.779e-07	2.42	Hmga1	1.825e-07	-2.019
		Rcan2	3.558e-07	-3.675							Trak2	2.756e-07	1.387	Srebf1	1.783e-07	-1.71	Farsb	1.831e-07	2.632
		Agl	3.558e-07	-2.71							Flad1	2.761e-07	-1.186	NA	1.783e-07	2.106	Zfp64	1.839e-07	-1.915
		Insc	3.558e-07	1.854							NA	2.762e-07	-1.03	Sema5a	1.783e-07	2.338	Zfp777	1.839e-07	-2.118
		Ppp2r3c	3.558e-07	-1.834							Hist1h2ah	2.762e-07	-1.417	Mrps11	1.783e-07	-2.315	Fam3c	1.84e-07	2.834
		Cdk2ap2	3.586e-07	2.362							Lmna	2.762e-07	-1.076	Kifap3	1.783e-07	5.175	NA	1.84e-07	2.483
		Snca	3.601e-07	-3.5							Nemf	2.762e-07	0.8668	Vps26a	1.792e-07	3.433	NA	1.84e-07	3.155
		Dhrs7b	3.601e-07	2.073							Smpd1	2.769e-07	-1.185	Ttc3	1.798e-07	7.206	Cd53	1.841e-07	1.773
		Ugcg	3.601e-07	-3.414							2210018M11Rik	2.777e-07	1.677	Taf10	1.799e-07	-2.09	Lamtor1	1.842e-07	-3.057
		Lgals1	3.601e-07	3.468							Cnot2	2.779e-07	1.819	Dlgap1	1.799e-07	1.898	Trp53inp1	1.852e-07	1.997
		Nars	3.603e-07	-2.163							Wwp1	2.779e-07	0.7997	Gpatch11	1.8e-07	2.569	Kcnd2	1.853e-07	4.124
		Orc3	3.608e-07	-2.052							Atp5f1	2.783e-07	1.73	Tapt1	1.802e-07	2.591	Map2	1.853e-07	3.258
		Gemin7	3.616e-07	1.738							Pold4	2.786e-07	-0.8681	NA	1.81e-07	2.601	Myt1l	1.855e-07	3.322
		Rpf1	3.622e-07	-1.946							NA	2.801e-07	1.877	Arl8b	1.81e-07	1.977	Igfbp2	1.858e-07	-3.132
		Nckap1	3.649e-07	-5.3							Prkar2b	2.817e-07	1.466	Dnaic1	1.818e-07	-1.961	Mrpl14	1.858e-07	-2.254
		Scly	3.649e-07	1.673							Rcan2	2.829e-07	1.913	NA	1.82e-07	3.57	Rars	1.864e-07	2.445
		Mxd4	3.649e-07	2.48							Hdac5	2.83e-07	-0.8435	Zfp64	1.82e-07	-1.915	Dgkb	1.875e-07	4.665
		NA	3.678e-07	2.03							Phf6	2.837e-07	1.023	Cyb5b	1.823e-07	2.887	Kif21a	1.875e-07	3.634
		Wls	3.68e-07	-2.287							Hs6st2	2.852e-07	1.39	Tbc1d17	1.833e-07	-2.758	NA	1.875e-07	5.024
		Stard7	3.68e-07	-2.079							Mtpn	2.856e-07	1.794	Cxadr	1.834e-07	2.043	Gtf3c5	1.88e-07	-1.739
		NA	3.68e-07	1.865							Cnot2	2.868e-07	1.822	Crtc1	1.84e-07	-2.261	Lrrc40	1.9e-07	3.052
		Cyc1	3.688e-07	1.787							Hbp1	2.875e-07	1.175	Smox	1.862e-07	-2.272	Lrfn3	1.9e-07	-2.654
		NA	3.692e-07	-6.325							Atp6ap2	2.875e-07	1.815	Rars	1.865e-07	2.443	Serinc1	1.9e-07	6.627
		Gbf1	3.692e-07	2.979							Tmem167	2.875e-07	1.052	Smg1	1.866e-07	4.765	Tapt1	1.901e-07	2.578
		1700037H04Rik	3.692e-07	1.928							Tpra1	2.875e-07	-1.016	Tmem198b	1.866e-07	-2.238	Srsf7	1.901e-07	3.072
		Hist1h2af	3.709e-07	3.675							Aspscr1	2.875e-07	-1.191	Prrg2	1.866e-07	-1.833	Zeb1	1.902e-07	3.021
		Slc6a15	3.709e-07	-2.878							Dact2	2.885e-07	-1.266	Gal3st1	1.883e-07	-2.332	Slc44a1	1.902e-07	2.477
		Cyld	3.709e-07	-2.671							Armcx1	2.895e-07	1.83	Gm10052	1.905e-07	2.797	NA	1.903e-07	-2.354
		Zc2hc1a	3.709e-07	-3.833							Rnf6	2.901e-07	1.925	NA	1.908e-07	-2.18	Tardbp	1.903e-07	2.256
		Zmym2	3.719e-07	-3.332							NA	2.901e-07	2.097	Trim28	1.908e-07	-1.988	Xpr1	1.903e-07	3.94
		Ufsp2	3.722e-07	-2.851							Atf2	2.902e-07	1.76	H3f3b	1.911e-07	3.055	Extl1	1.903e-07	-2.128
		Atp6ap2	3.729e-07	-3.419							Alkbh2	2.902e-07	-0.5477	Leprotl1	1.911e-07	2.164	Fam195a	1.905e-07	-2.287
		Nceh1	3.747e-07	-3.317							Abcd3	2.919e-07	1.202	NA	1.913e-07	1.992	NA	1.907e-07	2.736
		NA	3.75e-07	1.874							3830406C13Rik	2.919e-07	1.112	Pddc1	1.913e-07	-1.824	Nsmaf	1.907e-07	1.858
		Map3k11	3.75e-07	2.294							Taldo1	2.932e-07	-0.9918	Noc4l	1.917e-07	-2.11	Ercc5	1.912e-07	2.46
		Anp32a	3.754e-07	-2.004							Clpx	2.936e-07	1.014	Parp2	1.917e-07	2	Nr2f6	1.921e-07	-1.425
		Schip1	3.77e-07	-3.475							Endod1	2.936e-07	1.049	Rnf5	1.924e-07	-1.934	Gm11964	1.921e-07	-1.83
		Fam155a	3.784e-07	-2.533							Dvl1	2.94e-07	-0.9145	Ino80b	1.925e-07	-2.588	Ahnak	1.927e-07	3.504
		Spata2l	3.784e-07	2.209							Alg6	2.952e-07	1.299	Cdc7	1.925e-07	3.126	Napb	1.927e-07	3.309
		Atn1	3.798e-07	2.006							Cbr3	2.963e-07	-0.9817	Ppp1ca	1.929e-07	-1.952	Lrrc20	1.927e-07	-1.74
		NA	3.807e-07	1.993							Pddc1	2.963e-07	-0.8346	Efcab14	1.929e-07	2.958	Pfkfb2	1.928e-07	2.456
		NA	3.817e-07	-2.471							Ramp1	2.968e-07	-0.9396	Ap3b2	1.929e-07	-1.923	Slc29a1	1.931e-07	-1.936
		Lrif1	3.831e-07	-2.457							Josd2	2.968e-07	-1.504	Tceal5	1.932e-07	2.819	B4galnt1	1.933e-07	-2.473
		Hist1h2ah	3.834e-07	3.1							Wrap73	2.97e-07	-0.8128	Dolpp1	1.932e-07	-2.139	Gcat	1.952e-07	-2.791
		Dync2h1	3.853e-07	-1.752							Ddx17	2.972e-07	1.313	Atg10	1.938e-07	2.747	Ppap2c	1.952e-07	-2.282
		NA	3.868e-07	-1.899							Dhrs7b	2.972e-07	-1.021	Etfa	1.943e-07	3.762	Zfp771	1.952e-07	-2.166
		Ier3ip1	3.868e-07	-2.962							Leprotl1	2.972e-07	1.071	Rab2a	1.944e-07	3.165	Mzt2	1.952e-07	-2.002
		Hs6st2	3.868e-07	-2.551							Fbxw7	2.972e-07	1.87	Rhbdl1	1.944e-07	-2.316	Ptprn	1.952e-07	-2.027
		Scamp2	3.868e-07	1.82							Lin7b	2.979e-07	-1.294	Lsm2	1.946e-07	-1.986	Topors	1.952e-07	2.186
		NA	3.879e-07	-2.247							NA	2.979e-07	1.176	Srsf7	1.946e-07	3.059	F2r	1.952e-07	2.471
		2210018M11Rik	3.885e-07	-3.082							Pnma2	2.985e-07	1.058	Gpr162	1.951e-07	-2.929	Pdha1	1.952e-07	4.301
		Palm	3.895e-07	2.329							Snrpa	2.988e-07	-1.002	Pdha1	1.954e-07	4.3	Gbp5	1.953e-07	2.341
		Fis1	3.897e-07	2.452							Itpr1	2.99e-07	2.639	Stt3b	1.954e-07	3.128	Mettl14	1.959e-07	2.484
		Gcat	3.897e-07	2.629							NA	2.996e-07	1.254	Gucy2g	1.965e-07	-1.437	Zfp865	1.96e-07	-2.086
		Mat2a	3.935e-07	-2.164							Ier3ip1	3.01e-07	1.6	NA	1.965e-07	3.915	Slc38a3	1.961e-07	-2.377
		Lamp2	3.938e-07	-3.482							Caskin1	3.015e-07	-1.028	NA	1.967e-07	2.089	Nfkbiz	1.967e-07	1.821
		Drd2	3.938e-07	2.126							Zfp771	3.015e-07	-1.074	Orai1	1.971e-07	-2.574	NA	1.967e-07	-1.747
		NA	3.945e-07	-3.111							Rars	3.015e-07	1.665	Bcat2	1.971e-07	-2.027	Zeb2	1.975e-07	2.283
		Zfp787	3.951e-07	1.719							Abhd14a	3.017e-07	-0.9035	Pard6a	1.975e-07	-2.23	Gnas	1.976e-07	3.232
		Tnrc6a	3.963e-07	-3.124							Dync1i2	3.033e-07	2.043	Ivns1abp	1.982e-07	3.176	Etfa	1.976e-07	3.749
		Smarce1	3.965e-07	-2.423							NA	3.047e-07	2	Znrf1	1.983e-07	-1.901	Map2k7	1.976e-07	-2.253
		Slc25a44	3.976e-07	1.537							NA	3.052e-07	1.416	Gm10125	1.983e-07	6.213	Tapbp	1.981e-07	-1.766
		Agap2	3.996e-07	1.607							NA	3.052e-07	1.544	NA	1.983e-07	2.826	NA	1.985e-07	2.948
		Hist1h2ag	3.997e-07	1.934							Hnrnpm	3.053e-07	1.903	Thoc2	1.986e-07	2.512	Eml4	1.985e-07	2.075
		Pcyt1b	4.001e-07	-1.717							NA	3.053e-07	1.58	NA	1.987e-07	3.16	Ccdc181	1.987e-07	1.834
		NA	4.004e-07	-3.535							Cdk9	3.079e-07	-0.5199	Fam89b	2.007e-07	-2.217	Cryl1	1.991e-07	-1.761
		Rgs17	4.004e-07	-3.551							Fgf9	3.079e-07	0.8404	Rptor	2.007e-07	-1.712	Klf7	1.991e-07	2.367
		Snca	4.004e-07	-1.626							Nipbl	3.08e-07	1.657	Cdk2ap2	2.007e-07	-2.457	NA	1.991e-07	5.184
		Mief2	4.004e-07	1.739							Rsc1a1	3.08e-07	1.204	Neurl4	2.007e-07	-2.061	Snrpa	1.995e-07	-2.051
		Col8a2	4.004e-07	1.834							Dpp10	3.083e-07	1.763	Ppard	2.007e-07	-1.882	Pomgnt2	1.997e-07	-2.173
		NA	4.018e-07	-1.691							NA	3.094e-07	0.7118	Rhot1	2.007e-07	2.662	Anxa3	2.002e-07	4.749
		Hmga1	4.018e-07	1.921							Serinc1	3.144e-07	2.603	Cnksr2	2.007e-07	2.216	Nipbl	2.013e-07	3.29
		Nsmaf	4.047e-07	-1.784							Kcnh3	3.151e-07	-1.182	Ddx17	2.007e-07	2.558	Rhobtb2	2.013e-07	-1.868
		Tmem160	4.053e-07	2.274							Zfp280d	3.153e-07	1.344	Atf2	2.007e-07	3.507	Slc6a17	2.014e-07	-2.122
		Tmem74b	4.057e-07	1.854							Prkd3	3.163e-07	0.9154	Sf3b5	2.02e-07	-2.046	Cacna2d3	2.018e-07	2.648
		Igfbp4	4.074e-07	2.032							Dhdh	3.171e-07	0.8449	Ppm1e	2.026e-07	2.573	Tuba1a	2.021e-07	-1.89
		Slc35a5	4.075e-07	-1.645							Topors	3.173e-07	1.08	Rnf11	2.034e-07	2.449	Klc2	2.021e-07	-2.549
		Dag1	4.076e-07	1.917							Zbtb45	3.174e-07	-1.082	Il17rc	2.046e-07	-1.96	Nkap	2.021e-07	1.808
		Slc44a1	4.101e-07	-2.33							Nsmaf	3.176e-07	0.8524	NA	2.048e-07	-1.984	Ypel5	2.021e-07	2.631
		Prkd3	4.128e-07	-1.859							Meg3	3.177e-07	2.462	Lrrn3	2.053e-07	3.877	Syt4	2.021e-07	4.845
		Dgat2	4.142e-07	1.533							Gtf2h4	3.18e-07	-1.057	NA	2.053e-07	-2.107	C3	2.024e-07	7.034
		Plin3	4.142e-07	1.576							Map1s	3.202e-07	-1.328	Rapgefl1	2.057e-07	-2.252	Sgcb	2.044e-07	3.195
		Snn	4.154e-07	-2.876							Plaa	3.205e-07	1.279	Ube2d2a	2.057e-07	2.275	Ndufb7	2.052e-07	-2.025
		Rsc1a1	4.189e-07	-2.252							Kifap3	3.206e-07	2.242	Anks1	2.058e-07	-1.943	Ppard	2.062e-07	-1.878
		Phf14	4.189e-07	-2.642							NA	3.214e-07	2.044	Irf3	2.064e-07	-2.012	Ddx1	2.062e-07	2.905
		Pfkfb2	4.198e-07	-2.31							NA	3.214e-07	-0.7345	Scaf11	2.064e-07	1.67	Ppp1r1b	2.064e-07	-1.877
		Dpm1	4.226e-07	-2.166							Aldh5a1	3.215e-07	1.386	Pogk	2.064e-07	2.589	Gemin7	2.068e-07	-1.78
		Usf1	4.232e-07	1.774							Osbp2	3.215e-07	-0.8428	Usp5	2.064e-07	-1.964	Ube2d2a	2.069e-07	2.273
		Prkcdbp	4.233e-07	2.08							Mettl14	3.247e-07	1.254	Rtkn	2.081e-07	-1.975	Tmem198b	2.09e-07	-2.212
		Hnrnpm	4.236e-07	-3.653							Arl8b	3.254e-07	0.9295	Rlf	2.083e-07	2.829	Gpr162	2.092e-07	-2.901
		Slc35a2	4.236e-07	1.959							NA	3.254e-07	1.309	Fam213a	2.098e-07	3.099	Cdc7	2.095e-07	3.087
		Lcat	4.244e-07	2.069							Gnl3	3.254e-07	1.239	Chd9	2.109e-07	2.514	Rgs17	2.095e-07	3.809
		Brd9	4.244e-07	-2.4							Serpinh1	3.294e-07	-1.478	Wdr18	2.116e-07	-1.831	Rb1	2.097e-07	2.456
		Morc3	4.244e-07	-2.138							Ctage5	3.294e-07	1.464	Zfx	2.121e-07	2.143	Hsf4	2.097e-07	-2.276
		NA	4.266e-07	-1.987							Wdr34	3.305e-07	-0.949	Unc5c	2.128e-07	2.539	NA	2.121e-07	1.663
		Fam184a	4.292e-07	-2.506							E330009J07Rik	3.308e-07	1.651	Nbl1	2.133e-07	-2.213	Eif4a2	2.121e-07	1.83
		Zc3h10	4.292e-07	1.653							Mrpl47	3.328e-07	1.379	Pomgnt2	2.135e-07	-1.809	Col8a2	2.121e-07	-1.895
		Rhbdl2	4.301e-07	-3.285							Stard10	3.339e-07	-1.284	Slc46a1	2.136e-07	-2.144	Ap4s1	2.132e-07	2.141
		Tcn2	4.301e-07	1.8							Uqcrc2	3.347e-07	1.458	Smek1	2.139e-07	3.662	Rusc2	2.135e-07	-2.045
		Pdgfb	4.301e-07	2.019							Bai3	3.347e-07	1.033	Hnrnpm	2.142e-07	3.946	Zfp280d	2.136e-07	2.614
		NA	4.301e-07	1.893							Sez6l2	3.347e-07	-1.105	NA	2.146e-07	2.529	Gm10052	2.152e-07	2.752
		Tank	4.313e-07	-2.613							Deb1	3.349e-07	1.005	Hmgn3	2.146e-07	3.788	Ivns1abp	2.154e-07	3.138
		Ralyl	4.322e-07	-2.994							Phf14	3.349e-07	1.427	Kcnmb4	2.147e-07	-1.927	Rhbdl1	2.154e-07	-2.292
		Robo4	4.322e-07	2.342							Cycs	3.358e-07	1.591	Tspan2	2.148e-07	3.096	Twf2	2.159e-07	-1.805
		Gpr37l1	4.358e-07	2.034							Nabp2	3.367e-07	-0.9964	NA	2.158e-07	2.58	Alg6	2.16e-07	2.511
		Bckdk	4.358e-07	1.899							Hnrnpm	3.377e-07	1.904	Poglut1	2.158e-07	2.176	Gga1	2.16e-07	-2.062
		NA	4.362e-07	-2.44							Isyna1	3.384e-07	-0.9918	Ttc14	2.158e-07	3.016	Efnb1	2.16e-07	-1.806
		NA	4.362e-07	2.122							NA	3.386e-07	-0.8348	Hnrnpdl	2.158e-07	2.655	Zfp157	2.162e-07	2.368
		Rala	4.376e-07	-2.085							Ccnt2	3.39e-07	2.182	NA	2.162e-07	3.926	Zc2hc1a	2.166e-07	4.05
		Hus1	4.378e-07	-1.918							Nceh1	3.39e-07	1.735	Hsp90aa1	2.169e-07	4.142	Mras	2.167e-07	-2.421
		NA	4.39e-07	-2.075							Fam65a	3.394e-07	-0.797	Rpf1	2.175e-07	1.995	Fam213a	2.169e-07	3.083
		Glra2	4.406e-07	-2.999							Tcn2	3.395e-07	-0.865	Syne1	2.186e-07	3.186	Dusp11	2.172e-07	3.452
		Gm4995	4.406e-07	1.92							Rpl23	3.402e-07	1.911	NA	2.186e-07	1.66	Hs6st1	2.174e-07	-1.806
		Alg6	4.406e-07	-2.375							Naprt	3.405e-07	-1.014	Msh6	2.186e-07	2.508	Slu7	2.174e-07	2.108
		Polr2a	4.406e-07	1.62							Aggf1	3.405e-07	1.503	Mras	2.207e-07	-2.417	Rhod	2.177e-07	-1.65
		Por	4.406e-07	2.035							Hmga1	3.405e-07	-0.9526	NA	2.207e-07	5.08	NA	2.189e-07	2.299
		Rbck1	4.408e-07	2.06							Phlda3	3.405e-07	-1.303	Fam126b	2.207e-07	6.85	Mrpl4	2.203e-07	-2.162
		Mkx	4.408e-07	-1.716							Ube2m	3.405e-07	-1.238	NA	2.21e-07	-2.014	Dact2	2.205e-07	-2.441
		Tjap1	4.408e-07	1.642							Megf10	3.415e-07	1.694	Ghr	2.216e-07	1.642	Zcchc7	2.205e-07	3.956
		NA	4.408e-07	-2.626							Gabrg2	3.43e-07	1.229	Ptprn	2.221e-07	-2.004	Ttc3	2.205e-07	6.852
		Loxl1	4.429e-07	2.142							Lppr4	3.43e-07	1.373	2002-03-01	2.229e-07	-2.147	Nomo1	2.205e-07	-2.096
		Gpaa1	4.454e-07	1.919							Xpot	3.43e-07	1.784	Mrpl4	2.246e-07	-2.159	Hmgcl	2.216e-07	-1.889
		Hccs	4.492e-07	-1.557							Gm3308	3.43e-07	3.128	Smpd1	2.246e-07	-2.292	Plekha1	2.217e-07	3.559
		Zfp553	4.492e-07	2.102							NA	3.43e-07	-0.9975	Gga1	2.255e-07	-2.055	Arl14ep	2.221e-07	2.662
		Phyhip	4.512e-07	2.174							Fermt2	3.43e-07	1.689	Srm	2.258e-07	-1.954	Fam189a1	2.233e-07	-1.437
		Prmt5	4.512e-07	1.864							Vps26a	3.436e-07	1.668	Ppp1ca	2.258e-07	-1.806	NA	2.236e-07	2.766
		Med16	4.512e-07	2.077							NA	3.436e-07	1.146	Alcam	2.258e-07	2.782	Snx16	2.238e-07	2.904
		Gtf3c3	4.538e-07	-1.949							Bcap29	3.45e-07	2.253	Gpx7	2.274e-07	-1.755	Sall2	2.242e-07	-2.152
		Rbm42	4.55e-07	2.087							Tceal5	3.453e-07	1.414	Snca	2.275e-07	1.662	Ufl1	2.243e-07	2.895
		Tbc1d10a	4.55e-07	1.557							Lgi1	3.459e-07	1.347	Ube2m	2.279e-07	-2.429	NA	2.243e-07	-2.145
		Dlg2	4.55e-07	-2.637							Tgs1	3.459e-07	1.147	Syap1	2.279e-07	2.914	Pet100	2.243e-07	-2.213
		Rfc1	4.56e-07	-2.795							Pold2	3.459e-07	-1.188	Prrc2a	2.284e-07	-2.143	Sh3gl1	2.244e-07	-1.646
		Myh10	4.56e-07	-2.862							Sf3b5	3.469e-07	-0.9816	Senp2	2.284e-07	2.187	Snapc3	2.246e-07	2.443
		Lrrc24	4.561e-07	2.168							Rpap2	3.483e-07	1.244	NA	2.284e-07	2.062	Megf10	2.252e-07	2.136
		1110059E24Rik	4.561e-07	-2.149							Ptprs	3.489e-07	-1.09	NA	2.284e-07	4.277	Jakmip2	2.267e-07	5.421
		Hspd1	4.57e-07	-1.829							NA	3.494e-07	1.306	Zfp524	2.284e-07	-2.173	Ciapin1	2.268e-07	-1.838
		Scaf11	4.58e-07	-1.611							B3gat3	3.506e-07	-1.268	NA	2.292e-07	2.359	Kifap3	2.268e-07	4.926
		Ctdsp1	4.606e-07	1.998							4833439L19Rik	3.506e-07	-1.044	Gabrg2	2.296e-07	3.157	Dync1i2	2.268e-07	4.235
		Rtkn	4.606e-07	1.884							Shisa4	3.518e-07	-1.366	Pex6	2.296e-07	-3.144	Chid1	2.27e-07	-2.011
		Zfp280d	4.615e-07	-2.452							Ppp3ca	3.524e-07	1.659	Ccnl1	2.296e-07	2.154	NA	2.274e-07	5.047
		Tmem223	4.621e-07	2.004							Psmb3	3.531e-07	-0.9089	Dpp10	2.296e-07	3.479	Ddx1	2.274e-07	4.008
		Abhd14a	4.625e-07	1.893							Scfd1	3.531e-07	0.5847	Serinc1	2.298e-07	6.323	Prkcdbp	2.276e-07	-2.159
		Kcng4	4.652e-07	2.269							NA	3.536e-07	1.887	Meg3	2.299e-07	5.735	Serbp1	2.277e-07	3.125
		Kif21a	4.652e-07	-3.261							Bola1	3.549e-07	-1.225	Dxo	2.316e-07	-2.259	Bad	2.283e-07	-2.803
		Snx4	4.652e-07	-2.174							Pex6	3.554e-07	-1.591	Napg	2.316e-07	3.791	Skiv2l2	2.283e-07	3.243
		Yrdc	4.652e-07	1.741							Snca	3.569e-07	1.79	NA	2.316e-07	-2.145	NA	2.289e-07	-1.803
		Whrn	4.652e-07	1.687							Gucy1a3	3.578e-07	1.641	Tigd2	2.323e-07	3.098	NA	2.29e-07	-2.544
		NA	4.652e-07	-3.573							AI846148	3.58e-07	-0.9184	Bola1	2.326e-07	-2.411	Cdk14	2.293e-07	2.656
		Sec63	4.652e-07	-2.362							1810043G02Rik	3.581e-07	-1.01	Rhobtb2	2.335e-07	-1.847	Gm16223	2.293e-07	1.483
		Brd2	4.652e-07	2.447							Zmpste24	3.581e-07	1.206	Ube2d3	2.338e-07	1.816	Rsph9	2.295e-07	-2.435
		Nsmf	4.652e-07	1.458							Myh10	3.585e-07	1.547	Fbxo31	2.339e-07	-2.087	Mrpl54	2.301e-07	-2.343
		Dgkz	4.654e-07	2.067							Mapk1	3.585e-07	1.603	NA	2.339e-07	2.414	Kdm3a	2.303e-07	3.081
		Srsf3	4.681e-07	-2.103							Mapkapk2	3.596e-07	-1.241	Nrip3	2.346e-07	4.126	Flywch2	2.306e-07	-2.42
		Atad1	4.681e-07	-3.807							Klf2	3.607e-07	-1.168	Vars2	2.359e-07	-1.945	NA	2.306e-07	2.056
		Ube2d3	4.686e-07	-1.754							NA	3.61e-07	-1.23	Trim46	2.371e-07	-1.982	NA	2.306e-07	4.097
		Cycs	4.693e-07	-2.908							Tmem185b	3.613e-07	-0.8329	NA	2.378e-07	3.487	NA	2.306e-07	-2.166
		Coro2b	4.735e-07	1.736							Rasgrp4	3.613e-07	-1.036	Xist	2.382e-07	1.829	Dgkz	2.306e-07	-2.162
		Aprt	4.739e-07	2.219							Sncb	3.623e-07	-0.6688	Kcnk1	2.395e-07	-2.25	Lmna	2.306e-07	-2.07
		Sgpp1	4.739e-07	-2.341							Raver1	3.626e-07	-1.004	Tmem180	2.398e-07	-2.369	Mtx1	2.311e-07	-1.808
		Gm10052	4.746e-07	-2.565							2002-03-01	3.639e-07	-0.9777	Plekhg5	2.399e-07	-1.678	Syt1	2.311e-07	2.927
		Phc2	4.761e-07	2.244							Grip1	3.639e-07	1.173	Zbtb33	2.399e-07	2.392	Spcs3	2.338e-07	2.717
		Arhgap1	4.775e-07	1.588							Asphd2	3.645e-07	-1.016	Atad1	2.407e-07	4.116	Lin7a	2.343e-07	5.128
		Syngr1	4.778e-07	1.754							Sall2	3.646e-07	-1.058	Gm3411	2.407e-07	4.536	Cnot2	2.343e-07	3.566
		Sort1	4.778e-07	-1.833							Gabrb1	3.649e-07	1.708	Dhrs7b	2.429e-07	-2.042	NA	2.348e-07	1.96
		Lamtor1	4.809e-07	2.765							Ralgapb	3.66e-07	1.455	Pars2	2.432e-07	-1.596	NA	2.352e-07	2.217
		1110017D15Rik	4.835e-07	1.595							Rab18	3.676e-07	1.096	Btbd1	2.44e-07	4.224	NA	2.352e-07	2.03
		Dexi	4.853e-07	2.093							Prrc2a	3.678e-07	-1.053	Cadps2	2.445e-07	3.333	Dexi	2.364e-07	-2.194
		Hmgn3	4.862e-07	-3.44							Mpp6	3.683e-07	1.132	Ecm1	2.447e-07	-1.778	Rsrc2	2.364e-07	4.146
		Stmn2	4.863e-07	-3.167							Ghr	3.685e-07	0.6822	Cacnb4	2.447e-07	2.556	Asb6	2.364e-07	-2.119
		Rsc1a1	4.864e-07	-2.378							Fam69b	3.685e-07	-1.226	Glg1	2.451e-07	2.467	Chac1	2.373e-07	-2.299
		Slc35c2	4.864e-07	2.386							Tmcc2	3.685e-07	-1.252	NA	2.452e-07	3.027	NA	2.373e-07	9.799
		Dos	4.875e-07	2.08							Ppp1r35	3.694e-07	-1.239	Asb6	2.452e-07	-1.702	Dnajc30	2.388e-07	-1.951
		Fam89b	4.881e-07	2.079							Fnbp1l	3.694e-07	2.051	C1qtnf4	2.452e-07	-2.328	Rims2	2.393e-07	2.317
		Ppp1r1b	4.894e-07	1.787							Mypop	3.718e-07	-1.013	Bag6	2.453e-07	-2.362	Caskin1	2.4e-07	-2.055
		Fam184a	4.899e-07	-1.823							NA	3.718e-07	1.498	Myt1l	2.456e-07	4.293	Rsph9	2.402e-07	-2.597
		Slc30a5	4.899e-07	-1.66							Pds5b	3.724e-07	1.168	Smagp	2.465e-07	-1.68	Plcd3	2.404e-07	-1.887
		Atp2a2	4.934e-07	-3.844							Trim27	3.724e-07	-0.6685	Zfp865	2.465e-07	-2.044	NA	2.429e-07	2.26
		Glt8d1	4.934e-07	-2.935							Tusc2	3.736e-07	-0.7805	Nptx2	2.465e-07	-2.531	NA	2.429e-07	-1.679
		38777	4.962e-07	-1.895							Cdk2ap2	3.736e-07	-1.22	NA	2.484e-07	2.746	Gzf1	2.449e-07	2.049
		NA	4.962e-07	1.839							Bckdk	3.736e-07	-0.8332	Ttc3	2.487e-07	2.81	NA	2.449e-07	3.124
		St6galnac6	4.975e-07	1.708							Sgcb	3.752e-07	1.579	NA	2.502e-07	2.531	Rnf5	2.453e-07	-1.895
		Klf16	4.995e-07	1.952							Rhot2	3.752e-07	-0.891	Bcan	2.507e-07	-2.518	Otud4	2.46e-07	1.634
		Dync1i2	5.005e-07	-3.834							Gzf1	3.753e-07	0.9971	Nceh1	2.512e-07	3.413	Nap1l1	2.46e-07	3.043
		Lmna	5.005e-07	1.972							Ppp1r37	3.771e-07	-0.9763	Rcan2	2.514e-07	3.756	Xist	2.464e-07	1.824
		Orai1	5.013e-07	2.374							Mfsd3	3.785e-07	-0.7664	Oxct1	2.515e-07	3.755	Tusc2	2.48e-07	-2.048
		Tia1	5.032e-07	-2.441							Pdgfb	3.786e-07	-1.019	Slc35a4	2.522e-07	-1.938	Rnf11	2.504e-07	2.395
		Pkp4	5.033e-07	-2.331							Dnaic1	3.795e-07	-0.9004	Tmem107	2.524e-07	-2.129	Efna5	2.504e-07	1.652
		Gabrg2	5.033e-07	-2.459							Cd151	3.808e-07	-1.17	Slc4a3	2.526e-07	-2.097	Ugcg	2.504e-07	3.491
		Mphosph9	5.04e-07	-3.323							Yipf1	3.809e-07	-1.052	Bckdk	2.526e-07	-1.817	Nudt11	2.506e-07	2.654
		Cdv3	5.052e-07	-4.004							Bricd5	3.815e-07	-1.113	Nsmf	2.53e-07	-2.307	AI846148	2.533e-07	-1.923
		NA	5.089e-07	-2.584							Ik	3.831e-07	2.088	Zfand2b	2.53e-07	-2.332	Rpl23	2.536e-07	3.862
		Sgcb	5.115e-07	-2.901							Rhbdl1	3.831e-07	-1.132	NA	2.53e-07	-1.953	NA	2.549e-07	3.66
		Pet100	5.139e-07	2.088							Nptx2	3.839e-07	-1.288	Caskin1	2.53e-07	-2.047	Rian	2.549e-07	3.146
		Vstm2a	5.149e-07	-2.56							C2cd5	3.855e-07	1.564	Ralgapb	2.53e-07	2.827	Tex264	2.565e-07	-2.48
		Prkacb	5.149e-07	-2.614							Nos3	3.858e-07	-0.9591	Col8a2	2.54e-07	-1.868	Arhgdig	2.566e-07	-2.673
		Cd151	5.149e-07	2.235							Otx1	3.874e-07	-0.84	Anp32a	2.54e-07	2.035	Ttc14	2.566e-07	2.947
		Cbr3	5.149e-07	2.387							B230219D22Rik	3.877e-07	1.753	Rusc2	2.542e-07	-2.014	Smarcad1	2.568e-07	1.979
		NA	5.154e-07	-1.446							Rapgef4	3.877e-07	1.814	Rsrc2	2.559e-07	4.095	Atg101	2.568e-07	-2.325
		Rps10	5.154e-07	2.147							Npy	3.877e-07	-0.7945	Evi2a	2.571e-07	3.334	Oxct1	2.568e-07	3.742
		NA	5.156e-07	-3.466							Tmem56	3.877e-07	1.764	Gpr89	2.571e-07	-1.771	Polg	2.569e-07	-1.451
		Timm10b	5.168e-07	1.728							Lrpprc	3.877e-07	1.016	Mplkip	2.574e-07	1.926	NA	2.581e-07	-2.064
		Rad50	5.2e-07	-1.943							Lsm2	3.879e-07	-0.923	1810043G02Rik	2.575e-07	-2.05	Ramp1	2.583e-07	-1.919
		Abhd12	5.218e-07	2.18							Mettl9	3.881e-07	0.7556	Ier3ip1	2.579e-07	3.04	Mettl9	2.585e-07	1.72
		NA	5.229e-07	1.922							4930432K21Rik	3.886e-07	-0.8618	Map1s	2.579e-07	-2.533	Nsmf	2.597e-07	-1.484
		Ctage5	5.229e-07	-2.631							Morc3	3.891e-07	1.096	D2Wsu81e	2.584e-07	-1.502	NA	2.606e-07	3.117
		Tfpt	5.238e-07	1.656							Pcmtd1	3.891e-07	1.148	Ralyl	2.612e-07	3.117	Tuba3a	2.615e-07	-2.217
		Snx24	5.239e-07	-2.311							Col9a2	3.891e-07	-1.072	NA	2.613e-07	-1.788	Prrc2a	2.621e-07	-2.116
		NA	5.246e-07	2.276							Dctpp1	3.891e-07	-1.257	Rsph9	2.617e-07	-2.574	Abcd3	2.621e-07	2.294
		Eri3	5.256e-07	2.29							Dapk3	3.891e-07	-1.112	Cd151	2.645e-07	-2.306	Ppp1r35	2.622e-07	-2.417
		Nfic	5.293e-07	2.492							1700037H04Rik	3.936e-07	-0.9291	Lrrc40	2.645e-07	2.915	NA	2.625e-07	-1.819
		Tmem185b	5.31e-07	1.744							Anapc4	3.943e-07	1.628	NA	2.645e-07	-1.967	NA	2.632e-07	3.788
		Fam69b	5.317e-07	2.273							Pomgnt2	3.954e-07	-1.045	Rnf6	2.65e-07	3.77	Akt3	2.632e-07	2.422
		NA	5.331e-07	-2.829							Myt1l	3.993e-07	2.011	Ncaph2	2.657e-07	-1.969	Tab2	2.636e-07	2.641
		Gpatch11	5.333e-07	-2.332							Daxx	3.997e-07	-0.9669	Pitpnm3	2.657e-07	-1.62	Tomm40l	2.64e-07	-2.92
		NA	5.345e-07	1.669							NA	4.019e-07	1.802	NA	2.66e-07	8.46	Coro1a	2.64e-07	-1.942
		Nbl1	5.345e-07	2.07							Ralyl	4.048e-07	1.578	Rasgrp1	2.664e-07	3.973	NA	2.649e-07	2.655
		Macrod2	5.367e-07	-2.965							Copg2os2	4.049e-07	1.845	Enpp2	2.664e-07	6.733	Phlda3	2.649e-07	-2.501
		Ccdc47	5.367e-07	-4.424							Gm3411	4.049e-07	2.078	Eif5a	2.665e-07	-2.176	Scg2	2.65e-07	4.94
		Asah1	5.367e-07	-2.81							Smek1	4.049e-07	1.758	Ik	2.666e-07	4.44	Tpd52	2.65e-07	2.769
		Napg	5.392e-07	-4.235							Lmf1	4.053e-07	-1.217	Lin7b	2.675e-07	-2.445	Tbc1d10a	2.65e-07	-1.586
		Pddc1	5.445e-07	1.719							NA	4.058e-07	-0.9983	Atp1b1	2.677e-07	2.138	Mtpn	2.65e-07	3.432
		Sf3b5	5.483e-07	2.149							Mtf2	4.071e-07	1.178	Pou3f1	2.693e-07	-2.605	Ppm1e	2.667e-07	2.493
		Scamp3	5.483e-07	1.809							Rap1b	4.076e-07	1.025	Osbp2	2.695e-07	-1.8	NA	2.667e-07	3.339
		Ece2	5.486e-07	1.577							Ntng1	4.081e-07	1.227	Fam214a	2.706e-07	3.061	Fbxw7	2.678e-07	3.638
		Alkbh7	5.488e-07	2.303							Timm10b	4.081e-07	-0.8043	Tfe3	2.707e-07	-1.673	Tmem231	2.678e-07	-1.54
		Zfp579	5.518e-07	1.649							Map1b	4.082e-07	1.527	Zmpste24	2.716e-07	2.343	Klhl6	2.68e-07	2.555
		Wdr78	5.548e-07	-1.604							Kcnh2	4.091e-07	-0.933	Mypop	2.716e-07	-2.052	Phf6	2.685e-07	2.018
		Il17rc	5.565e-07	2.138							Eri3	4.098e-07	-1.22	Zfp787	2.716e-07	-1.738	Rltpr	2.689e-07	-2.029
		Clpx	5.569e-07	-1.927							NA	4.114e-07	-1.044	Rars2	2.72e-07	2.026	Sh3bgrl3	2.696e-07	-1.741
		Meg3	5.582e-07	-2.461							Mrpl1	4.116e-07	1.556	Serpinh1	2.725e-07	-2.805	Rbm4	2.696e-07	-1.791
		Kcnmb4	5.582e-07	1.82							NA	4.117e-07	-1.087	Prkd3	2.725e-07	2.605	NA	2.702e-07	2.146
		Gabrb1	5.584e-07	-3.114							Emc9	4.117e-07	-0.7776	Plin3	2.726e-07	-1.595	Tulp4	2.715e-07	2.581
		Ankrd13b	5.618e-07	1.759							NA	4.117e-07	1.089	Ccny	2.728e-07	3.831	Cacybp	2.728e-07	1.575
		Mnat1	5.618e-07	2.173							NA	4.123e-07	1.091	Fam184a	2.728e-07	2.576	Arl6ip1	2.728e-07	1.879
		Map1s	5.634e-07	2.38							NA	4.128e-07	0.9672	Ap2s1	2.728e-07	-2.402	Ap1s1	2.728e-07	-2.298
		Asah2	5.642e-07	-3.123							Nmd3	4.141e-07	1.369	Naprt	2.735e-07	-2.034	Zfp637	2.74e-07	-1.668
		Tmem143	5.642e-07	1.748							Igsf21	4.141e-07	-0.9614	Tusc2	2.744e-07	-2.031	Tmem160	2.742e-07	-2.316
		Gnl3	5.642e-07	-2.249							Sesn1	4.148e-07	1.67	NA	2.744e-07	-1.813	Spire1	2.743e-07	1.839
		Mrps18a	5.662e-07	1.809							NA	4.148e-07	-1.08	Wdr75	2.763e-07	2.507	Neurl4	2.743e-07	-2.005
		NA	5.691e-07	-1.921							Map2	4.15e-07	1.564	Slc38a3	2.763e-07	-2.293	NA	2.747e-07	-2.016
		NA	5.691e-07	-2.38							Fam181b	4.153e-07	-1.388	Lmna	2.767e-07	-2.082	Jtb	2.749e-07	2.4
		Tfe3	5.694e-07	1.619							Rogdi	4.154e-07	-1.115	Apba3	2.777e-07	-1.923	Ppapdc3	2.749e-07	-1.424
		Orc5	5.714e-07	-2.179							Rhobtb2	4.154e-07	-0.8371	Prmt3	2.792e-07	1.668	C1ql2	2.752e-07	-2.022
		Pcdhgc5	5.765e-07	1.629							Eif5	4.154e-07	2.089	Hdac11	2.798e-07	-2.628	Armc6	2.754e-07	-2.398
		Hist1h2ai	5.765e-07	2.877							Il17rc	4.154e-07	-0.903	Akt3	2.805e-07	2.406	NA	2.756e-07	-2.111
		Hectd2	5.769e-07	-2.33							NA	4.154e-07	-1.059	Lmna	2.805e-07	-2.036	Olfm2	2.756e-07	-2.045
		Ufsp1	5.773e-07	1.618							Nt5e	4.154e-07	0.8365	Asna1	2.807e-07	-2.164	Timm10b	2.762e-07	-1.778
		Klhl7	5.773e-07	-3.289							Peg3	4.163e-07	1.397	Slc4a3	2.81e-07	-2.367	Yrdc	2.762e-07	-1.778
		Ube2b	5.779e-07	-3.116							Ppp1ca	4.169e-07	-0.8018	NA	2.816e-07	3.603	Unc5c	2.762e-07	2.464
		Hdac5	5.803e-07	1.717							Hsp90aa1	4.187e-07	1.919	Xpot	2.836e-07	3.476	Rpf1	2.77e-07	1.954
		Zbtb33	5.803e-07	-2.233							Pars2	4.187e-07	-0.6402	Tmcc2	2.836e-07	-2.417	Card10	2.794e-07	-1.984
		Jund	5.803e-07	2.582							Ube2b	4.191e-07	1.686	Ankrd12	2.836e-07	6.977	E130012A19Rik	2.795e-07	-2.265
		NA	5.803e-07	1.744							Gpr37l1	4.207e-07	-1.017	Ugcg	2.841e-07	3.426	Nrn1l	2.826e-07	-2.076
		G0s2	5.807e-07	1.784							NA	4.224e-07	1.205	Ccnc	2.841e-07	2.109	Gpx7	2.83e-07	-1.728
		Scoc	5.814e-07	-5.378							Necap2	4.234e-07	-1.181	Ccnt2	2.853e-07	4.57	Wrap73	2.843e-07	-2.156
		Dbt	5.815e-07	-2.242							Fam155a	4.235e-07	1.307	Tmem185b	2.854e-07	-1.795	NA	2.855e-07	-1.695
		Mfsd3	5.828e-07	1.664							Mcts1	4.235e-07	1.741	NA	2.868e-07	-1.958	Copg2os2	2.864e-07	3.722
		NA	5.84e-07	1.952							Dexi	4.235e-07	-1.041	Tmem56	2.869e-07	3.492	Dcaf7	2.872e-07	-2.37
		Ube2m	5.841e-07	2.251							Slc2a8	4.253e-07	-0.8114	NA	2.87e-07	-2.269	Rad23a	2.872e-07	-2.029
		Ppp1ca	5.85e-07	1.715							Anp32a	4.283e-07	0.9757	Smarcb1	2.871e-07	-1.973	Vldlr	2.874e-07	2.611
		Dolpp1	5.877e-07	1.974							Ap1s1	4.285e-07	-1.152	Hr	2.872e-07	-1.678	Ccdc47	2.874e-07	3.592
		Pold2	5.893e-07	2.18							Syap1	4.291e-07	1.448	Arhgap33	2.872e-07	-1.492	Igfbp4	2.874e-07	-2.057
		Zc3h7a	5.894e-07	-1.786							NA	4.291e-07	-0.8847	Asb6	2.889e-07	-2.083	Csmd3	2.887e-07	2.631
		Nrxn1	5.897e-07	-3.289							Rgma	4.316e-07	-0.9357	5730455P16Rik	2.889e-07	5.261	Pold2	2.89e-07	-2.29
		Phlda3	5.91e-07	1.753							NA	4.336e-07	-0.9352	Anp32a	2.894e-07	2.329	Prrg2	2.89e-07	-1.775
		Sdcbp	5.914e-07	-1.936							Gabrb1	4.336e-07	1.411	Dhdh	2.907e-07	1.79	Bola1	2.898e-07	-2.356
		Kif3a	5.914e-07	-2.604							Akt1s1	4.336e-07	-1.318	Mcts1	2.907e-07	3.475	Hsp90aa1	2.899e-07	3.941
		Tusc2	5.927e-07	1.937							Ufl1	4.336e-07	1.436	Tpp2	2.907e-07	2.025	Syt5	2.907e-07	-2.005
		Prr7	5.927e-07	2.125							Nars	4.344e-07	1.075	Tmem53	2.907e-07	-2.474	Schip1	2.929e-07	3.498
		Rnmt	5.927e-07	-2.047							Dus3l	4.344e-07	-0.7876	Tmem167	2.909e-07	2.047	Fam214a	2.929e-07	3.028
		NA	5.93e-07	-2.318							Nfatc2	4.35e-07	-0.586	Zbtb18	2.912e-07	2.487	Aif1	2.939e-07	3.124
		NA	5.976e-07	-1.918							Asb6	4.351e-07	-0.7258	Rasal1	2.914e-07	-2.031	Pnrc2	2.943e-07	3.67
		Rnf14	5.976e-07	-2.667							Kif1b	4.365e-07	1.889	Ccdc47	2.931e-07	3.58	Ino80b	2.953e-07	-2.464
		Nipbl	5.978e-07	-2.758							Zfp865	4.365e-07	-0.9753	Vamp7	2.931e-07	3.765	Scrib	2.962e-07	-1.727
		Ppp4r4	5.992e-07	-1.99							NA	4.365e-07	2.94	NA	2.931e-07	2.675	Cdk8	2.968e-07	1.78
		NA	6.009e-07	-2.107							Caprin1	4.365e-07	1.015	Fzr1	2.935e-07	-2.123	Ppp2r5d	2.972e-07	-2.038
		Ntm	6.011e-07	-2.538							Mfap3l	4.365e-07	2.279	Lmf1	2.947e-07	-2.373	Lin7a	2.976e-07	3.877
		Pex16	6.011e-07	1.761							Zfp213	4.365e-07	-1.078	Dalrd3	2.954e-07	-1.906	Klhl7	2.988e-07	3.518
		Loh12cr1	6.011e-07	1.64							Hist1h2ai	4.37e-07	-1.726	NA	2.956e-07	1.701	Nemf	2.99e-07	1.796
		Mrpl14	6.017e-07	2.056							Nphp4	4.37e-07	-0.6251	Schip1	2.957e-07	3.492	Ubac2	2.995e-07	-1.768
		Reln	6.017e-07	-2.567							Srsf5	4.378e-07	2.241	Ppp1r1b	2.96e-07	-1.826	Xpot	2.996e-07	3.448
		Wtip	6.017e-07	1.743							Mapk3	4.394e-07	-0.9275	NA	2.96e-07	4.161	Gm5222	3.002e-07	4.194
		Cbfb	6.017e-07	-2.1							Poglut1	4.404e-07	1.042	Adprh	2.96e-07	-1.796	Dhdh	3.017e-07	1.786
		Ncstn	6.027e-07	1.547							Znrf1	4.404e-07	-0.852	Abhd17a	2.965e-07	-2.258	Gfod2	3.017e-07	-1.955
		Arl6ip1	6.031e-07	-1.798							Rabep1	4.404e-07	0.873	Bok	2.965e-07	-1.891	NA	3.018e-07	-1.66
		Lmna	6.06e-07	2.053							Syngr1	4.404e-07	-0.8096	Rce1	2.965e-07	-2.497	Flad1	3.022e-07	-2.224
		Rogdi	6.06e-07	2.108							Psip1	4.404e-07	1.73	Trp53inp1	2.979e-07	1.918	NA	3.022e-07	4.149
		NA	6.079e-07	-5.21							Swt1	4.44e-07	1.455	Atn1	2.986e-07	-2.011	Wdr75	3.022e-07	2.482
		Hes6	6.079e-07	1.849							Gpr22	4.474e-07	1.919	Dgkg	3.009e-07	2.041	Ptpre	3.031e-07	-2.139
		Smdt1	6.13e-07	1.52							Gpx4	4.478e-07	-1.227	Otud6b	3.01e-07	1.935	Stim1	3.037e-07	-1.772
		NA	6.13e-07	-2.071							B4galnt1	4.478e-07	-1.194	NA	3.024e-07	1.45	Cic	3.042e-07	-2.025
		Lrfn3	6.137e-07	2.376							Rasgrp1	4.492e-07	1.893	Snx8	3.029e-07	-1.967	Ccny	3.045e-07	3.764
		Ptk2	6.137e-07	-2.806							G3bp2	4.498e-07	1.815	Zc2hc1a	3.029e-07	3.827	Thoc2	3.048e-07	2.397
		Crtc1	6.137e-07	2.057							Zgpat	4.502e-07	-0.9613	Cryl1	3.029e-07	-1.712	NA	3.05e-07	-1.754
		Dgkb	6.137e-07	-3.91							NA	4.515e-07	1.374	Lats1	3.032e-07	1.997	Dnaic1	3.05e-07	-1.88
		A730017C20Rik	6.137e-07	-2.706							NA	4.521e-07	1.24	Htra2	3.034e-07	-1.953	Ik	3.062e-07	4.331
		Dnajc3	6.139e-07	-1.822							Tex9	4.533e-07	0.8513	Uhrf2	3.042e-07	2.669	Ap1ar	3.071e-07	2.689
		NA	6.139e-07	-2.707							Mrps22	4.536e-07	0.9582	E330009J07Rik	3.062e-07	3.115	Gpatch11	3.071e-07	2.419
		Lmna	6.144e-07	1.977							Cotl1	4.569e-07	-0.9917	Thoc1	3.065e-07	2.18	Unc119	3.072e-07	-2.004
		Efcab14	6.216e-07	-2.62							Mitd1	4.571e-07	0.8277	Tfpt	3.065e-07	-1.691	NA	3.074e-07	-1.61
		Ercc5	6.233e-07	-2.221							Asf1a	4.572e-07	1.01	Ppargc1a	3.087e-07	3.028	Sptbn1	3.074e-07	3.069
		Lpar4	6.233e-07	-2.104							NA	4.588e-07	0.5479	Shisa4	3.087e-07	-2.579	Lamtor2	3.077e-07	-2.174
		Anapc4	6.233e-07	-2.939							Add3	4.589e-07	1.234	Ctnnb1	3.092e-07	3.173	Ctnnb1	3.077e-07	3.175
		Tmem132a	6.236e-07	2.089							NA	4.615e-07	-1.134	Unc45a	3.094e-07	-1.998	Capn10	3.077e-07	-2.363
		Dcaf5	6.275e-07	-1.712							Rad23a	4.62e-07	-0.977	NA	3.094e-07	4.449	Mllt1	3.079e-07	-2.284
		Ndufb7	6.293e-07	1.88							Slc38a3	4.62e-07	-1.141	Itpr1	3.106e-07	5.999	Akt1s1	3.095e-07	-2.556
		Nos3	6.294e-07	1.882							Angel2	4.631e-07	1.121	Ahnak	3.146e-07	3.255	Aprt	3.097e-07	-2.268
		NA	6.3e-07	-3.794							NA	4.651e-07	-0.9455	Scg2	3.146e-07	4.782	Dlgap3	3.101e-07	-2.416
		B3gat3	6.301e-07	2.284							Hmgn3	4.664e-07	1.772	Prkcb	3.146e-07	2.578	Bcas3	3.116e-07	-1.998
		1810043G02Rik	6.337e-07	1.934							Pih1d1	4.72e-07	-1.081	Atg101	3.147e-07	-2.278	Tfpt	3.116e-07	-1.689
		Ttc14	6.339e-07	-1.64							Nkd1	4.72e-07	-0.783	Vstm2a	3.147e-07	2.647	NA	3.137e-07	1.695
		NA	6.345e-07	-2.228							Ccdc127	4.72e-07	1.281	Bloc1s3	3.148e-07	-1.885	Gucy2g	3.143e-07	-1.408
		Ngb	6.371e-07	1.68							Prkacb	4.72e-07	1.386	Cacna2d3	3.148e-07	2.515	Prkd3	3.143e-07	2.562
		Setd2	6.371e-07	-2.127							D19Bwg1357e	4.72e-07	1.276	Rian	3.162e-07	3.054	Ncl	3.15e-07	2.843
		Aph1b	6.371e-07	-1.91							Abhd17a	4.725e-07	-1.127	Phlda3	3.162e-07	-2.452	Git1	3.155e-07	-2.403
		Nmd3	6.427e-07	-2.482							NA	4.725e-07	-0.9608	Slitrk5	3.162e-07	2.8	NA	3.155e-07	1.549
		Prkcb	6.427e-07	-2.42							Wdr18	4.746e-07	-0.8017	Bcar1	3.167e-07	-1.835	Aqp4	3.155e-07	5.474
		Pnrc2	6.435e-07	-3.359							Tmem231	4.754e-07	-0.5892	Ankhd1	3.187e-07	2.053	NA	3.157e-07	2.984
		Armcx1	6.435e-07	-3.19							NA	4.768e-07	0.955	Sssca1	3.187e-07	-1.998	Coro1a	3.16e-07	-1.991
		Gm3308	6.466e-07	-7.582							Cadps2	4.777e-07	1.623	Klc2	3.187e-07	-2.423	Slc4a3	3.16e-07	-2.337
		Strap	6.466e-07	-2.905							Ermp1	4.801e-07	1.554	Apoa1bp	3.187e-07	-1.973	Ttc3	3.16e-07	2.726
		Cadm1	6.466e-07	-3.341							Atg10	4.802e-07	1.323	Plekha1	3.187e-07	3.368	Pmm1	3.16e-07	-1.873
		Map9	6.486e-07	-1.962							Gpatch11	4.813e-07	1.472	Lrrc20	3.191e-07	-2.192	Pex6	3.167e-07	-3.007
		Rora	6.486e-07	-2.784							Ino80b	4.838e-07	-1.243	Ppp2r4	3.199e-07	-2.329	Msh6	3.167e-07	2.407
		Msh6	6.573e-07	-2.28							Zfml	4.864e-07	1.342	Rbm26	3.203e-07	2.388	Tex40	3.167e-07	-1.833
		Fam3c	6.575e-07	-2.61							Folr1	4.875e-07	-0.9561	Sec62	3.229e-07	1.723	Gm10125	3.168e-07	5.604
		Agl	6.612e-07	-2.128							NA	4.914e-07	0.8985	Nrxn2	3.229e-07	-2.331	NA	3.168e-07	4.036
		NA	6.612e-07	-2.831							Macrod2	4.915e-07	0.7263	Eri3	3.235e-07	-2.357	Ppp3ca	3.181e-07	3.146
		Mettl9	6.618e-07	-1.642							NA	4.954e-07	-0.9499	NA	3.254e-07	-2.423	Dpp10	3.181e-07	3.311
		Pcmt1	6.63e-07	-3.207							Ppargc1a	4.957e-07	1.532	Gnl3	3.258e-07	2.327	Palm	3.184e-07	-2.326
		Ifitm1	6.642e-07	5.137							Ppp1ca	4.957e-07	-0.8721	2210018M11Rik	3.262e-07	3.067	Bscl2	3.185e-07	-1.78
		Ccnc	6.649e-07	-1.994							Sssca1	4.969e-07	-0.9601	St6galnac6	3.262e-07	-1.733	Polr2a	3.198e-07	-1.63
		NA	6.675e-07	1.889							Rac3	4.969e-07	-0.9844	Tbc1d10a	3.265e-07	-1.568	Nfatc2	3.209e-07	-1.515
		Napb	6.694e-07	-2.867							Sephs2	4.982e-07	-0.9457	Syt5	3.265e-07	-1.986	Gpatch11	3.212e-07	2.875
		Wls	6.704e-07	-2.26							Hist1h2ag	4.982e-07	-0.9168	Pold4	3.268e-07	-1.787	Btbd6	3.212e-07	-2.508
		Gusb	6.707e-07	1.609							Brox	4.986e-07	1.559	Ddx1	3.286e-07	3.773	Map1b	3.23e-07	2.922
		Sec63	6.717e-07	-2.443							Col8a2	5.014e-07	-0.8427	NA	3.286e-07	2.88	Ap2s1	3.232e-07	-2.359
		NA	6.735e-07	1.906							Gnas	5.017e-07	1.533	NA	3.286e-07	3.509	Tmem53	3.235e-07	-2.444
		Chd6	6.75e-07	-2.206							Fam126b	5.017e-07	2.549	NA	3.306e-07	2.142	Rabac1	3.247e-07	-2.186
		Rpl23	6.758e-07	-3.419							Slc25a23	5.027e-07	-1.063	Ppp3ca	3.31e-07	3.131	NA	3.259e-07	1.71
		Zfp771	6.803e-07	1.974							Vamp7	5.027e-07	1.818	Vangl2	3.318e-07	-1.99	NA	3.27e-07	2.221
		Rsph9	6.811e-07	2.37							Sec61a1	5.04e-07	-0.7621	Zswim4	3.328e-07	-1.835	Bag6	3.274e-07	-2.292
		Rsl1d1	6.821e-07	-3.269							Coro1a	5.051e-07	-1.373	NA	3.329e-07	1.476	Tlk1	3.276e-07	3.416
		Abca8a	6.821e-07	-1.418							NA	5.081e-07	-0.8643	NA	3.348e-07	-2.334	Megf10	3.283e-07	3.193
		Gdpd1	6.821e-07	-1.949							Bad	5.088e-07	-1.37	Icam5	3.353e-07	-2.183	NA	3.298e-07	2.437
		Rps5	6.871e-07	2.493							Rbck1	5.088e-07	-1.014	Serinc1	3.356e-07	4.384	Asah2	3.305e-07	3.269
		Wwp1	6.888e-07	-1.65							NA	5.106e-07	-0.7841	AI846148	3.364e-07	-1.881	Scx	3.31e-07	-2.099
		Cog8	6.899e-07	2.028							Lrfn3	5.121e-07	-1.264	NA	3.374e-07	-1.686	Plekhg5	3.321e-07	-1.644
		Angel2	6.91e-07	-2.114							Tmem201	5.124e-07	-0.8445	Skiv2l2	3.385e-07	3.072	Tmem9	3.322e-07	-1.961
		F2r	6.916e-07	-2.214							Ctu1	5.124e-07	-1.003	B830017H08Rik	3.395e-07	-1.802	NA	3.329e-07	3.723
		Syne1	6.917e-07	-2.808							Kdm4b	5.131e-07	-0.712	Mpp6	3.408e-07	2.183	Rarres2	3.339e-07	-1.735
		NA	6.925e-07	-4.094							Slc6a15	5.137e-07	1.45	Ctdsp1	3.41e-07	-2.014	NA	3.339e-07	-1.786
		Aamp	6.925e-07	2.123							B830017H08Rik	5.137e-07	-0.8199	Ppp2r5b	3.411e-07	-1.982	Atn1	3.344e-07	-1.991
		Aspscr1	6.987e-07	2.096							NA	5.141e-07	-0.7244	G0s2	3.417e-07	-1.826	Josd2	3.363e-07	-2.745
		Stau2	6.987e-07	-2.832							Apoa1bp	5.143e-07	-0.9386	Gtpbp6	3.417e-07	-2.5	NA	3.369e-07	4.549
		Pds5b	7.008e-07	-2.132							Ap3b2	5.145e-07	-0.8485	Ctsf	3.423e-07	-2.277	NA	3.371e-07	7.953
		Zfp777	7.012e-07	1.921							Efcab14	5.148e-07	1.407	Notch4	3.423e-07	-1.787	NA	3.379e-07	-1.729
		Kcna2	7.012e-07	-2.684							Zfp523	5.148e-07	-0.8235	Oxld1	3.423e-07	-2.482	Cox7a1	3.379e-07	-2.353
		Tmem260	7.012e-07	-1.492							Brix1	5.149e-07	1.453	Daglb	3.424e-07	-1.689	Nabp2	3.394e-07	-1.971
		Eva1b	7.012e-07	1.954							Aprt	5.149e-07	-1.127	Peg3	3.426e-07	2.659	Fermt2	3.397e-07	3.171
		Top1	7.018e-07	-1.403							Pxmp4	5.185e-07	-0.7613	Rab18	3.428e-07	2.127	Immp2l	3.397e-07	-2.189
		Zfp277	7.022e-07	-2.027							NA	5.191e-07	1.498	Otx1	3.428e-07	-1.79	Nr1h2	3.406e-07	-2.151
		NA	7.025e-07	2.112							Hspd1	5.222e-07	0.8482	Snx15	3.44e-07	-2.041	Zcchc3	3.406e-07	-1.688
		Cope	7.03e-07	2.167							Tigd2	5.225e-07	1.5	Smarcad1	3.444e-07	1.932	Ppp1ca	3.421e-07	-1.864
		Acd	7.055e-07	1.677							Phyhip	5.227e-07	-1.089	Zfp37	3.449e-07	2.271	NA	3.427e-07	-1.857
		Lrp12	7.063e-07	-2.036							Gpx7	5.253e-07	-0.7431	NA	3.449e-07	-2.123	Itpr1	3.427e-07	5.871
		3830406C13Rik	7.076e-07	-2.236							Cadm1	5.281e-07	1.766	Scn1a	3.451e-07	3.874	NA	3.44e-07	2.932
		Ap3b2	7.103e-07	1.771							Unc119	5.286e-07	-0.9527	Psmb3	3.457e-07	-1.863	Clpp	3.458e-07	-2.452
		Sepp1	7.113e-07	-1.799							Eif5a	5.301e-07	-1.047	Fbxw7	3.461e-07	3.496	Hs6st2	3.471e-07	2.522
		Nr1h2	7.146e-07	2.05							NA	5.311e-07	-0.9766	Etfb	3.463e-07	-2.503	Lppr4	3.474e-07	2.549
		Kdm4b	7.161e-07	1.614							Ndufa5	5.322e-07	1.198	Cotl1	3.465e-07	-2.016	Kctd17	3.479e-07	-2.017
		Rabac1	7.173e-07	2.073							2510009E07Rik	5.333e-07	1.122	Skp1a	3.476e-07	2.722	Tsfm	3.479e-07	-2.005
		NA	7.173e-07	-6.96							Mras	5.339e-07	-1.16	2006-03-01	3.478e-07	1.917	Fscn1	3.483e-07	-2.272
		Actn4	7.173e-07	1.45							NA	5.339e-07	-1.188	Asah1	3.482e-07	2.892	Sec62	3.483e-07	1.714
		Nudt16l1	7.173e-07	1.913							NA	5.349e-07	1.46	Rbm4	3.482e-07	-1.759	Rars2	3.487e-07	1.983
		Arl2	7.197e-07	2.072							Cd47	5.363e-07	1.278	Tmem160	3.482e-07	-2.261	Haghl	3.487e-07	-1.696
		Ccdc127	7.204e-07	-2.346							Kcnmb4	5.402e-07	-0.8586	Slc35c2	3.5e-07	-2.002	NA	3.488e-07	3.53
		Slc25a12	7.204e-07	-2.419							Dpm1	5.402e-07	1.053	B4galnt4	3.5e-07	-2.025	Caprin1	3.491e-07	2.04
		Dab2ip	7.226e-07	1.638							5730455P16Rik	5.402e-07	2.253	Gipc1	3.505e-07	-1.962	Znhit1	3.492e-07	-2.207
		Id1	7.238e-07	2.072							NA	5.402e-07	0.8133	Ppp2r5d	3.505e-07	-2.009	Zcchc6	3.495e-07	2.78
		NA	7.316e-07	1.745							Nabp2	5.402e-07	-0.7404	Tpd52	3.505e-07	2.676	Ppp1ca	3.495e-07	-1.75
		Peg3	7.336e-07	-3.215							Irf3	5.402e-07	-0.91	Wbp1	3.505e-07	-2.082	Sema6b	3.513e-07	-2.749
		Xist	7.385e-07	-1.716							Noc4l	5.402e-07	-0.9627	NA	3.515e-07	2.924	Syt16	3.515e-07	2.246
		Bola1	7.391e-07	2.191							Sdcbp	5.402e-07	0.9533	NA	3.532e-07	2.319	Mcmbp	3.519e-07	1.893
		Ptpn12	7.395e-07	-1.972							Gpr89	5.404e-07	-0.7644	Sdcbp	3.537e-07	1.985	Mrm1	3.52e-07	-1.841
		Ppp1r12a	7.407e-07	-2.182							Mapk9	5.404e-07	1.305	Gucy1a3	3.537e-07	3.069	Ngb	3.52e-07	-1.723
		Pars2	7.41e-07	1.52							Yipf3	5.431e-07	-1.079	Grip1	3.537e-07	2.233	Rilp	3.522e-07	-1.81
		Atg101	7.421e-07	2.139							Lias	5.432e-07	0.9233	Fzr1	3.537e-07	-1.915	Dalrd3	3.523e-07	-1.88
		Gabrb2	7.421e-07	-1.68							Folr1	5.442e-07	-0.9594	Il17rc	3.537e-07	-2.186	NA	3.525e-07	-1.97
		Coro1a	7.427e-07	2.504							Lgals1	5.444e-07	-1.687	Gna11	3.537e-07	-2.135	NA	3.537e-07	2.851
		Naa25	7.427e-07	-1.608							Kbtbd2	5.458e-07	1.196	Lamtor2	3.543e-07	-2.145	Tjap1	3.541e-07	-1.643
		Ndufb4	7.456e-07	1.969							Irf3	5.459e-07	-0.9194	Lin7b	3.545e-07	-2.138	6030419C18Rik	3.541e-07	-2.469
		Spcs3	7.456e-07	-2.437							Eva1b	5.534e-07	-0.9847	Zc3h7a	3.545e-07	1.824	Apba2	3.543e-07	-1.727
		Gm6743	7.459e-07	-2.625							Trove2	5.534e-07	1.641	6430590A07Rik	3.545e-07	1.584	Sdhaf1	3.543e-07	-1.876
		NA	7.463e-07	1.989							Senp2	5.538e-07	1.028	Pcdhgb4	3.545e-07	-1.893	Mgat4b	3.549e-07	-2.348
		Neurl4	7.469e-07	1.881							NA	5.561e-07	1.478	Vat1	3.552e-07	-2.435	NA	3.551e-07	-1.999
		Gna11	7.512e-07	2.035							Nrip3	5.582e-07	1.868	Mrpl54	3.558e-07	-2.241	Tigd2	3.551e-07	2.923
		AI846148	7.524e-07	1.799							Unc13c	5.582e-07	1.242	Ppp6r1	3.56e-07	-1.911	Abtb1	3.551e-07	-2.175
		Ppp1r35	7.524e-07	2.216							Prmt3	5.582e-07	0.6887	Rnf14	3.565e-07	2.768	NA	3.551e-07	-2.128
		Abcb9	7.538e-07	2.134							NA	5.583e-07	-1.444	Epm2aip1	3.574e-07	1.832	Lin7b	3.551e-07	-2.37
		NA	7.538e-07	1.796							NA	5.583e-07	1.395	Mtf2	3.574e-07	2.262	Cyb5b	3.554e-07	2.653
		Atp6ap2	7.58e-07	-2.681							Sphk2	5.594e-07	-1.367	Bcl7c	3.58e-07	-2.477	Pitpnm3	3.555e-07	-1.592
		Efnb1	7.58e-07	1.683							C1ql2	5.594e-07	-0.9459	NA	3.586e-07	3.479	Asb6	3.556e-07	-1.662
		Lppr4	7.581e-07	-2.393							NA	5.601e-07	1.485	NA	3.589e-07	-1.971	Atp6ap2	3.563e-07	3.333
		Tmcc2	7.581e-07	2.232							Cdkn2d	5.601e-07	-0.7581	Ap1s1	3.597e-07	-2.234	Tpra1	3.573e-07	-1.962
		Timm10b	7.597e-07	1.95							NA	5.601e-07	-0.9992	Cadm1	3.604e-07	3.535	1810043G02Rik	3.575e-07	-1.992
		S100a16	7.597e-07	2.147							Timm10b	5.601e-07	-0.9897	Jtb	3.606e-07	2.332	NA	3.576e-07	2.976
		NA	7.597e-07	4.331							Gm4995	5.604e-07	-0.9042	Lmna	3.625e-07	-2.11	Pard6a	3.576e-07	-2.131
		Srsf6	7.6e-07	-2.409							NA	5.618e-07	-0.949	Tcn2	3.633e-07	-1.794	Rac3	3.584e-07	-2.031
		Mypop	7.6e-07	1.915							Gne	5.621e-07	-1.027	Gabrg2	3.633e-07	2.491	Cul9	3.584e-07	-1.735
		NA	7.603e-07	-1.897							Fam189a1	5.637e-07	-0.4741	NA	3.64e-07	7.037	Nkd1	3.59e-07	-1.737
		Crcp	7.66e-07	-2.598							Chac1	5.64e-07	-1.098	Ap1ar	3.644e-07	2.632	Smpd1	3.59e-07	-2.186
		NA	7.664e-07	2.072							Hes6	5.641e-07	-0.8859	NA	3.649e-07	-1.637	Galt	3.593e-07	-2.062
		Il17rc	7.664e-07	1.799							Cdk20	5.642e-07	-0.9545	Snca	3.649e-07	3.379	Atp1b1	3.597e-07	2.079
		Cbr3	7.684e-07	1.842							Slc35c1	5.642e-07	-0.834	Rltpr	3.649e-07	-1.976	Cope	3.639e-07	-2.263
		Gm3411	7.691e-07	-3.84							Inppl1	5.642e-07	-0.9964	Kif1a	3.649e-07	-1.674	Faah	3.64e-07	-2.354
		Cd47	7.691e-07	-2.355							Kdm4b	5.642e-07	-1.016	Bai2	3.649e-07	-2.148	Kcnk1	3.64e-07	-2.159
		Psma4	7.691e-07	-2.749							NA	5.642e-07	1.337	Tceb1	3.651e-07	4.608	Llgl2	3.679e-07	-1.862
		Pdxdc1	7.691e-07	-1.767							Zfp64	5.658e-07	-0.8273	NA	3.651e-07	-2.076	Phyhip	3.689e-07	-2.172
		Smpd1	7.691e-07	2.078							NA	5.658e-07	0.6108	NA	3.655e-07	2.145	Bbs7	3.689e-07	3.435
		Prkar1a	7.691e-07	-2.281							Zbtb17	5.658e-07	-1.018	Ndufa5	3.655e-07	2.352	Sephs2	3.689e-07	-1.953
		NA	7.691e-07	-3.14							Capn1	5.734e-07	-0.5872	Dlgap3	3.668e-07	-2.372	Mavs	3.689e-07	-1.512
		NA	7.691e-07	-1.83							Vsnl1	5.768e-07	1.613	Fcgrt	3.7e-07	-3.184	Dram2	3.728e-07	2.192
		Add3	7.691e-07	-2.56							Arhgdig	5.768e-07	-1.304	Gabrb1	3.7e-07	3.2	Kcng4	3.738e-07	-2.475
		Fgf9	7.698e-07	-1.473							Mrpl4	5.803e-07	-1.003	E130012A19Rik	3.7e-07	-2.203	Tmem107	3.747e-07	-2.054
		Emc9	7.698e-07	1.656							Nr1d2	5.803e-07	1.424	Dact2	3.736e-07	-2.307	Ccdc88a	3.753e-07	1.898
		Gpatch11	7.698e-07	-2.647							Rcan2	5.821e-07	2.111	Myg1	3.741e-07	-1.877	Gchfr	3.758e-07	-2.113
		Nosip	7.698e-07	1.951							Dlgap1	5.829e-07	1.117	Fastk	3.747e-07	-2.27	Mxd4	3.758e-07	-2.414
		Mrps22	7.698e-07	-1.876							Syne1	5.862e-07	1.504	Asphd2	3.747e-07	-1.995	Wdr18	3.758e-07	-2.098
		Cacnb4	7.698e-07	-2.307							Nosip	5.891e-07	-0.9865	NA	3.747e-07	-2.427	Rapgef4	3.76e-07	3.464
		Pi4kb	7.698e-07	1.756							Tcirg1	5.891e-07	-0.6657	Topors	3.747e-07	2.057	Fam3c	3.76e-07	2.72
		Bricd5	7.698e-07	2.044							Dusp11	5.899e-07	1.606	NA	3.791e-07	-1.831	Agfg1	3.765e-07	2.521
		Scx	7.765e-07	1.984							Znhit1	5.913e-07	-1.088	Hmgn3	3.792e-07	4.016	Asic1	3.77e-07	-2.514
		Mtf2	7.788e-07	-2.141							Pmch	5.929e-07	2.584	E130309D02Rik	3.792e-07	-1.409	Fam126b	3.77e-07	6.054
		Daxx	7.821e-07	1.866							Nap1l1	5.929e-07	1.465	Zfp653	3.792e-07	-1.953	Dmwd	3.771e-07	-2.088
		NA	7.94e-07	1.834							Fyco1	5.929e-07	0.9457	Sephs2	3.792e-07	-1.949	Ostm1	3.778e-07	3.393
		Fyco1	7.94e-07	-1.895							Phf20l1	5.93e-07	0.9313	Caskin1	3.792e-07	-1.744	Ulk2	3.778e-07	2.182
		Dact2	7.941e-07	2.187							Cic	5.946e-07	-0.9519	Snx6	3.796e-07	2.663	Gpr153	3.782e-07	-1.699
		Gabrg2	7.949e-07	-2.172							Cdc7	5.953e-07	1.453	Wdr34	3.799e-07	-1.888	Tm2d3	3.782e-07	-2.058
		NA	7.982e-07	1.91							Mkks	5.957e-07	1.543	Sgpp1	3.805e-07	2.343	Nr1d2	3.782e-07	2.783
		NA	8.033e-07	-2.706							Gna11	5.974e-07	-1.043	Kctd17	3.816e-07	-2	Ube3b	3.787e-07	-1.938
		Slc12a3	8.052e-07	1.679							NA	5.974e-07	-0.8995	NA	3.838e-07	-1.92	Clec11a	3.811e-07	-1.82
		Gabrd	8.055e-07	2.115							Rb1	5.974e-07	1.158	Tmem74b	3.845e-07	-1.832	Adra2c	3.811e-07	-2.127
		Dlgap1	8.08e-07	-2.12							Wwox	5.974e-07	0.7828	Tm2d3	3.845e-07	-2.055	Anxa3	3.811e-07	4.664
		Gipc1	8.081e-07	2.205							Zfp524	5.974e-07	-1.011	Gabrb1	3.854e-07	2.658	Nosip	3.811e-07	-2.033
		NA	8.081e-07	-1.507							Imp4	5.995e-07	-0.8332	Zcchc7	3.855e-07	3.61	Thoc1	3.811e-07	2.134
		Plcd3	8.093e-07	1.754							Rbm4	6.013e-07	-0.7738	Tex40	3.861e-07	-1.806	Coprs	3.811e-07	-2.047
		NA	8.098e-07	-3.299							Lppr2	6.023e-07	-1.005	NA	3.862e-07	-2.136	NA	3.813e-07	6.954
		Snapc3	8.119e-07	-2.189							NA	6.023e-07	2.015	B230219D22Rik	3.862e-07	3.309	Lats1	3.828e-07	1.957
		Homer1	8.119e-07	-3.046							Galt	6.023e-07	-0.996	Pcif1	3.863e-07	-2.065	Atf2	3.833e-07	3.185
		Endod1	8.182e-07	-1.911							Rbms1	6.032e-07	0.8932	Mtpn	3.874e-07	3.244	Camkv	3.837e-07	-2.215
		NA	8.203e-07	1.599							Prelp	6.049e-07	-1.222	Megf10	3.878e-07	2.034	Gvin1	3.838e-07	2.278
		Poldip2	8.203e-07	1.625							Lrrc3	6.061e-07	-0.6773	Fam155a	3.882e-07	2.465	Elof1	3.838e-07	-1.891
		Olfm2	8.205e-07	1.901							Prkar1a	6.067e-07	1.212	Pik3r2	3.883e-07	-2.282	Pcdhgb4	3.84e-07	-1.881
		Fam65a	8.268e-07	1.649							Rad50	6.067e-07	0.9311	Kcnc4	3.883e-07	-1.887	Lmna	3.844e-07	-2.098
		Plaa	8.301e-07	-2.218							Wdr75	6.067e-07	1.222	Sgcb	3.883e-07	2.924	Ctdspl2	3.845e-07	2.457
		Rpap2	8.318e-07	-2.188							Lrif1	6.072e-07	1.213	Fam184a	3.888e-07	1.826	3830406C13Rik	3.855e-07	2.079
		Zfp213	8.341e-07	2.011							Gipc1	6.107e-07	-0.9224	Ctdspl2	3.895e-07	2.454	Mtfp1	3.861e-07	-2.126
		Gspt1	8.379e-07	-2.922							Gm6453	6.119e-07	-0.7045	Phospho2	3.918e-07	2.159	Ctu1	3.863e-07	-2.03
		Exoc1	8.412e-07	-3.336							NA	6.119e-07	1.725	NA	3.92e-07	2.279	Trim23	3.866e-07	1.935
		Naprt	8.424e-07	1.943							Abcd3	6.119e-07	0.5797	Flad1	3.92e-07	-2.167	2810403A07Rik	3.866e-07	3.334
		Tpp2	8.438e-07	-1.889							Slc35c2	6.145e-07	-0.9491	Gale	3.92e-07	-1.844	Rac3	3.869e-07	-1.998
		Usp54	8.475e-07	-2.263							Macrod2	6.187e-07	1.526	NA	3.939e-07	-1.751	NA	3.87e-07	14.64
		Nkd1	8.475e-07	1.667							Golm1	6.211e-07	1.499	Slc44a1	3.942e-07	2.288	Fzr1	3.87e-07	-1.9
		NA	8.504e-07	2.223							Bcar1	6.211e-07	-0.8188	Gzf1	3.965e-07	1.966	Psmg3	3.89e-07	-2.137
		Atg10	8.514e-07	-2.375							Slitrk5	6.244e-07	1.388	Daxx	3.991e-07	-1.935	AK129341	3.894e-07	1.637
		Rbm26	8.587e-07	-2.209							Psmg3	6.247e-07	-1.051	Nfatc2	3.994e-07	-1.498	Fuom	3.906e-07	-2.469
		Ufl1	8.589e-07	-2.525							Plekha1	6.252e-07	1.638	Gpx4	4.001e-07	-2.339	Prkar2b	3.908e-07	2.608
		Aspscr1	8.667e-07	2.072							Med7	6.261e-07	0.9895	Ppp1r35	4.001e-07	-2.31	NA	3.908e-07	1.631
		Vsnl1	8.687e-07	-2.933							NA	6.263e-07	-1.025	Clpp	4.001e-07	-2.412	Adprh	3.908e-07	-1.76
		Enpp2	8.724e-07	-5.442							Pde1a	6.291e-07	1.852	Rsc1a1	4.003e-07	2.374	Rusc2	3.908e-07	-2.308
		Npepl1	8.755e-07	2.412							Dgkb	6.297e-07	0.7211	Alg6	4.012e-07	2.346	Slc35c2	3.908e-07	-2.77
		Specc1l	8.773e-07	-2.033							Wiz	6.299e-07	-0.7267	1700037H04Rik	4.03e-07	-1.882	Ube3b	3.908e-07	-2.04
		Aqp1	8.773e-07	2.121							Lrrc40	6.299e-07	1.409	Ints5	4.042e-07	-1.945	Arhgef6	3.908e-07	1.878
		Ankrd6	8.782e-07	-1.79							Glt8d1	6.303e-07	1.493	NA	4.042e-07	4.119	Tomm40	3.912e-07	-1.791
		Lrrn3	8.788e-07	-3.205							NA	6.305e-07	-1.179	Tlk1	4.044e-07	3.31	Gnb2l1	3.926e-07	-1.78
		Mzt2	8.815e-07	1.809							NA	6.308e-07	-0.7419	Gpatch11	4.044e-07	2.792	2210018M11Rik	3.926e-07	2.985
		Sssca1	8.815e-07	1.923							Phc2	6.337e-07	-1.115	Repin1	4.044e-07	-1.889	Phc2	3.926e-07	-2.239
		Fam189a1	8.866e-07	1.37							Snca	6.352e-07	1.58	Dnajc30	4.052e-07	-1.871	Psip1	3.927e-07	3.312
		NA	8.872e-07	-1.682							NA	6.352e-07	-1.064	Blvrb	4.066e-07	-2.174	NA	3.944e-07	2.876
		Usp47	8.872e-07	-2.787							NA	6.352e-07	1.589	Timm10b	4.067e-07	-1.732	Ctdsp1	3.944e-07	-1.987
		Polg	8.872e-07	1.389							St8sia4	6.352e-07	1.183	F2r	4.067e-07	2.284	Rasl10b	3.949e-07	-2.901
		NA	8.89e-07	1.948							Cdv3	6.352e-07	1.927	Kbtbd2	4.068e-07	2.33	Fchsd1	3.949e-07	-1.678
		Nabp2	8.893e-07	1.63							Fam184a	6.383e-07	0.8308	Tmem238	4.073e-07	-2.172	Extl1	3.951e-07	-1.928
		Rngtt	8.897e-07	-2.345							Nsmf	6.388e-07	-1.093	Rgs12	4.075e-07	-1.865	Gucy1a3	3.971e-07	3.016
		Lin7a	8.897e-07	-3.377							Tspan2	6.388e-07	1.448	Dgcr14	4.076e-07	-1.723	NA	3.977e-07	2.482
		R3hdm4	8.941e-07	1.565							Atp2b1	6.388e-07	1.264	Mxd4	4.078e-07	-2.392	Leprotl1	3.98e-07	2.021
		Kat6b	8.955e-07	-2.256							Snx16	6.404e-07	1.373	Cbfb	4.079e-07	2.134	Armcx1	3.98e-07	3.312
		Cdkn2d	8.961e-07	1.652							AI314180	6.418e-07	0.9626	Ppapdc3	4.082e-07	-1.4	Bcl7c	3.982e-07	-2.445
		Yipf1	8.961e-07	1.944							Stmn2	6.44e-07	1.591	Nkd1	4.085e-07	-1.723	Lmcd1	3.993e-07	-1.563
		Tuba3b	8.981e-07	2.042							Hist1h2ak	6.44e-07	-1.542	NA	4.085e-07	2.827	Ralyl	3.993e-07	2.936
		Pmch	8.99e-07	-1.395							Map2k7	6.44e-07	-1.029	Cdk20	4.088e-07	-1.969	Myt1l	3.993e-07	3.936
		NA	9.012e-07	-1.929							Gm10125	6.467e-07	2.315	Akt1s1	4.115e-07	-2.474	NA	3.993e-07	3.614
		Cnot2	9.036e-07	-3.635							NA	6.485e-07	1.489	Marcksl1	4.122e-07	-1.995	Tank	3.993e-07	2.569
		E130012A19Rik	9.036e-07	2.071							Plekhj1	6.514e-07	-0.5945	Setd2	4.136e-07	2.171	Vangl2	3.993e-07	-1.957
		Abhd14a	9.036e-07	1.74							Ube2d3	6.551e-07	0.771	Gm5801	4.166e-07	-1.537	Cyld	3.995e-07	2.577
		Rbms1	9.037e-07	-1.974							Gm16223	6.552e-07	0.5085	NA	4.166e-07	2.104	Gabrg2	4.006e-07	2.272
		Arf6	9.037e-07	2.104							Add3	6.552e-07	1.37	Pmepa1	4.166e-07	-1.956	NA	4.006e-07	2.589
		Vamp7	9.038e-07	-3.276							Il17rc	6.583e-07	-1.063	Tnpo3	4.168e-07	2.657	Sec63	4.008e-07	2.523
		Ptprs	9.07e-07	1.974							Lmna	6.583e-07	-1.018	Klc4	4.174e-07	-1.915	Dgcr6	4.01e-07	-2.657
		NA	9.145e-07	2.192							Acsl3	6.595e-07	2.36	Lpar4	4.179e-07	2.14	Enpp2	4.01e-07	6.108
		Lrwd1	9.159e-07	1.691							Pnrc2	6.611e-07	1.725	Mapk1	4.179e-07	2.924	Bcap29	4.01e-07	4.508
		AU022252	9.174e-07	1.996							Tbc1d10a	6.611e-07	-0.6043	Ece2	4.179e-07	-1.582	Ccnc	4.015e-07	2.042
		NA	9.205e-07	2.604							Hspd1	6.611e-07	2.16	Ubac2	4.18e-07	-1.727	Hnrnpdl	4.02e-07	2.466
		NA	9.247e-07	-1.998							NA	6.634e-07	-0.9456	NA	4.18e-07	2.531	Tceal5	4.025e-07	2.572
		Pmch	9.247e-07	-5.563							NA	6.645e-07	-0.8941	Fchsd1	4.201e-07	-1.672	Abcd3	4.027e-07	1.515
		Zfp707	9.247e-07	1.655							Tlk1	6.668e-07	1.651	Ufsp2	4.204e-07	2.732	Pcif1	4.032e-07	-2.055
		Slitrk5	9.247e-07	-2.528							Tmem180	6.668e-07	-1.115	NA	4.221e-07	3.374	NA	4.051e-07	2.023
		Dexi	9.267e-07	1.942							Gga1	6.668e-07	-0.9234	Tmem143	4.237e-07	-2.499	Mapk1	4.051e-07	2.931
		Pard6a	9.274e-07	1.977							Skiv2l2	6.668e-07	1.513	Gpr153	4.269e-07	-1.686	Ube2m	4.052e-07	-2.282
		Rsrc2	9.279e-07	-3.445							Avpi1	6.669e-07	-1.187	NA	4.274e-07	3.421	Tecr	4.052e-07	-2.214
		Slc12a6	9.279e-07	-2.698							Aqp1	6.669e-07	-1.109	Rpl23	4.283e-07	3.548	St6galnac6	4.065e-07	-1.705
		Psip1	9.279e-07	-3.031							NA	6.67e-07	-0.995	Dbn1	4.293e-07	-1.889	Znhit2	4.065e-07	-2.732
		Ctu1	9.284e-07	1.923							Lrwd1	6.681e-07	-0.7786	Ddr1	4.293e-07	-2.125	Chd2	4.067e-07	2.358
		Atp6v1c1	9.299e-07	-2.723							Prkcb	6.695e-07	1.264	Unc119b	4.295e-07	-2.065	Pik3cg	4.067e-07	1.647
		NA	9.309e-07	-2.627							Scaf11	6.704e-07	0.6504	Pnpla6	4.296e-07	-1.847	1110059E24Rik	4.067e-07	2.127
		Adal	9.317e-07	-1.721							Actn4	6.704e-07	-0.5347	NA	4.308e-07	-1.854	Rogdi	4.067e-07	-2.142
		Cadps	9.317e-07	-3.741							Hmgcl	6.704e-07	-0.8132	Fam195a	4.33e-07	-2.111	Fpr2	4.067e-07	4.518
		NA	9.317e-07	2.142							NA	6.707e-07	1.434	Ryr2	4.348e-07	2.54	Cdv3	4.067e-07	3.997
		Osbp2	9.335e-07	1.679							Sac3d1	6.71e-07	-1.29	Ulk1	4.351e-07	-1.967	Ivd	4.07e-07	-2.2
		Eif2b5	9.335e-07	1.566							Polr2a	6.71e-07	-0.654	Git1	4.351e-07	-2.322	NA	4.072e-07	-1.745
		Cops3	9.356e-07	-2.453							Fam63b	6.711e-07	1.192	Tmem231	4.354e-07	-1.502	Cog8	4.082e-07	-2.081
		Rars	9.356e-07	-2.761							Wls	6.717e-07	1.096	Dzank1	4.364e-07	2.262	Mdga2	4.098e-07	2.031
		Grik2	9.356e-07	-2.124							Fam195a	6.717e-07	-1.037	Plcd3	4.364e-07	-1.805	Fam98c	4.102e-07	-2.147
		Dgcr6	9.363e-07	1.877							Mfn1	6.743e-07	1.205	Mapk9	4.373e-07	2.494	Dram1	4.118e-07	2.002
		NA	9.363e-07	-1.417							2410131K14Rik	6.744e-07	-0.5755	Ilvbl	4.397e-07	-1.593	Gne	4.118e-07	-2.068
		Ppdpf	9.395e-07	1.695							2700094K13Rik	6.744e-07	-0.7604	Zfp280d	4.414e-07	2.409	Men1	4.118e-07	-2.173
		Phf3	9.415e-07	-2.312							Kdm3a	6.747e-07	1.446	Fermt2	4.414e-07	3.057	Cxcl13	4.121e-07	17.96
		Asna1	9.418e-07	1.98							NA	6.747e-07	1.83	Rac3	4.418e-07	-1.996	NA	4.123e-07	1.454
		Ankrd12	9.418e-07	-5.594							Grip1	6.747e-07	1.106	Rpl23	4.42e-07	2.01	Rasgef1c	4.123e-07	-1.907
		Aldh5a1	9.418e-07	-2.342							Tmem223	6.793e-07	-0.9466	Tjap1	4.436e-07	-1.622	NA	4.136e-07	-2.145
		Gtf2h4	9.418e-07	1.911							Gnl3	6.802e-07	1.383	Wiz	4.438e-07	-1.678	NA	4.136e-07	1.492
		Snx16	9.418e-07	-2.504							Gtf3c5	6.811e-07	-0.6909	Rdh14	4.438e-07	2.088	Dnajc4	4.145e-07	-2.006
		NA	9.418e-07	-2.438							Lmna	6.86e-07	-0.9334	Armc6	4.438e-07	-2.372	Usp20	4.152e-07	-2.143
		Syt5	9.418e-07	1.856							Atp6v1a	6.873e-07	1.586	Cyb5rl	4.438e-07	-1.532	Vat1	4.175e-07	-2.389
		Tcirg1	9.435e-07	1.553							Fubp3	6.873e-07	0.9777	Dgkz	4.438e-07	-2.299	Smek1	4.175e-07	3.295
		NA	9.435e-07	2.505							Pcdhgc5	6.877e-07	-0.6813	Bzw1	4.438e-07	3.557	Abhd4	4.177e-07	-2.042
		Gng7	9.448e-07	1.907							Bfar	6.899e-07	1.365	Pde1a	4.445e-07	3.081	NA	4.178e-07	-1.508
		NA	9.448e-07	-2.744							Uhrf2	6.902e-07	1.301	Angel2	4.446e-07	2.158	Tmem180	4.179e-07	-2.233
		Ptp4a1	9.486e-07	-3.336							Ankhd1	6.902e-07	0.958	Hrh3	4.447e-07	-1.863	D2Wsu81e	4.189e-07	-1.466
		Ppard	9.486e-07	1.71							Slc6a17	6.911e-07	-0.9476	Rbfox1	4.447e-07	2.111	Gpc1	4.194e-07	-1.958
		Zfp865	9.486e-07	1.863							NA	6.922e-07	1.999	G3bp2	4.447e-07	4.01	Iba57	4.194e-07	-2.212
		Wrap73	9.486e-07	1.974							Naa25	6.973e-07	0.6829	Gapvd1	4.447e-07	2.66	NA	4.194e-07	-1.901
		Gpr153	9.486e-07	1.626							Hmgcl	6.982e-07	-0.8383	Map2k7	4.447e-07	-2.085	Tax1bp1	4.196e-07	6.111
		NA	9.486e-07	-1.993							B4galnt4	6.982e-07	-0.9494	Chka	4.447e-07	2.012	Mfap3l	4.201e-07	4.762
		NA	9.501e-07	-3.446							Clpp	6.989e-07	-1.205	Hspd1	4.448e-07	4.692	NA	4.23e-07	-2.091
		NA	9.533e-07	-2.834							NA	6.989e-07	-0.7433	Trak2	4.448e-07	2.436	Rbfox3	4.234e-07	-1.802
		Zbtb8os	9.535e-07	-2.036							Dlg2	6.989e-07	1.314	Morc3	4.448e-07	2.087	NA	4.236e-07	2.022
		Golm1	9.547e-07	-2.708							Cnksr2	6.989e-07	1	NA	4.45e-07	-1.913	Rasgrp1	4.236e-07	3.667
		Vps37d	9.549e-07	2.062							Bbs7	6.989e-07	1.672	Wdr18	4.478e-07	-2.064	Snx8	4.249e-07	-1.91
		Stk38l	9.591e-07	-2.225							Tjap1	6.989e-07	-0.6696	Fyco1	4.484e-07	1.949	NA	4.261e-07	1.768
		Mpp6	9.609e-07	-2.025							Pcyt2	6.989e-07	-0.8506	Pcyt2	4.484e-07	-1.846	Mcts1	4.263e-07	3.271
		Necap2	9.609e-07	2.115							Ppard	7.004e-07	-0.7946	Zadh2	4.49e-07	2.049	Zfp148	4.285e-07	1.889
		NA	9.613e-07	2.111							Lamtor2	7.039e-07	-1.028	Zfp612	4.495e-07	4.176	Papola	4.285e-07	2.558
		37316	9.623e-07	1.837							Hes5	7.044e-07	-0.9782	Hbp1	4.501e-07	2.132	Nlrx1	4.293e-07	-1.932
		Rars2	9.632e-07	-2.114							Pcsk1n	7.044e-07	-1.007	Etfa	4.502e-07	2.488	Vps51	4.293e-07	-1.729
		NA	9.646e-07	-2.294							NA	7.052e-07	-0.889	Alkbh8	4.502e-07	1.578	Nsmf	4.293e-07	-2.184
		NA	9.666e-07	1.934							Fam160a2	7.056e-07	-1.152	C2cd5	4.502e-07	2.849	Rsrc1	4.293e-07	2.745
		Tnfrsf12a	9.724e-07	2.143							Zcchc7	7.072e-07	1.746	Eml4	4.502e-07	1.934	Csnk1g2	4.293e-07	-2.17
		NA	9.736e-07	2.248							Mphosph9	7.086e-07	1.645	Cd59a	4.503e-07	3.53	Wiz	4.293e-07	-1.679
		Nr1d2	9.736e-07	-2.551							2810403A07Rik	7.086e-07	1.639	Ino80e	4.547e-07	-2.22	Gspt1	4.293e-07	3.096
		Foxj3	9.739e-07	-1.962							NA	7.086e-07	-0.8675	Fnbp1	4.55e-07	1.849	Dctpp1	4.293e-07	-2.329
		Rpl38	9.739e-07	1.728							Cops3	7.089e-07	1.323	NA	4.556e-07	1.805	B230219D22Rik	4.312e-07	3.247
		Rpp30	9.761e-07	-2.102							Snx24	7.13e-07	1.152	Kif1b	4.556e-07	3.605	NA	4.315e-07	-2.338
		Irf3	9.813e-07	1.809							Wdr78	7.155e-07	0.6538	Sec63	4.565e-07	2.489	Wbp1	4.323e-07	-2.04
		Cog6	9.847e-07	-2.055							Rce1	7.155e-07	-1.203	Mrm1	4.566e-07	-1.805	Ap1s1	4.337e-07	-2.472
		Hist1h2ad	9.855e-07	3.435							Fam57a	7.175e-07	-0.6945	Nbl1	4.574e-07	-1.742	Wnk1	4.339e-07	2.375
		Laptm5	9.855e-07	2.479							Btbd1	7.175e-07	1.848	Megf10	4.575e-07	3.046	Ddr1	4.339e-07	-2.119
		Meg3	9.857e-07	-4.785							Snn	7.183e-07	1.41	Alkbh2	4.577e-07	-1.423	Srek1	4.339e-07	1.374
		Sobp	9.857e-07	2.108							NA	7.183e-07	-0.6902	Smarca5-ps	4.577e-07	2.34	Sdcbp	4.34e-07	1.947
		NA	9.882e-07	1.57							Zfp777	7.197e-07	-0.9282	Col9a2	4.583e-07	-2.049	Lpar6	4.344e-07	2.601
		NA	9.886e-07	-1.741							Ankle2	7.197e-07	1.229	Copz2	4.592e-07	-2.139	NA	4.345e-07	1.809
		Nfatc2	9.886e-07	1.45							Clec11a	7.199e-07	-0.8116	Mcmbp	4.592e-07	1.854	Pold4	4.366e-07	-1.748
		Sssca1	9.888e-07	1.856							Gabrg2	7.199e-07	1.23	Psip1	4.622e-07	3.237	Scnm1	4.366e-07	-1.805
		Kdm3a	9.941e-07	-2.628							Schip1	7.199e-07	1.642	Dexi	4.629e-07	-2.019	NA	4.371e-07	-1.669
		Slc12a9	9.941e-07	1.584							Rpf1	7.212e-07	0.8728	Tbc1d25	4.639e-07	-2.042	Kcnab1	4.371e-07	3.691
		Trove2	9.945e-07	-2.914							Trnp1	7.212e-07	-0.8624	Ncaph2	4.642e-07	-1.954	Caskin1	4.374e-07	-1.724
		Tmem169	9.955e-07	-2.388							NA	7.219e-07	1.313	Mkks	4.647e-07	2.958	Kctd17	4.374e-07	-2.288
		Mrpl28	9.977e-07	2.039							Fchsd1	7.219e-07	-0.7051	Lrpprc	4.647e-07	1.97	Bhlha9	4.375e-07	-1.833
		Zbtb45	1.001e-06	1.93							Cd248	7.222e-07	-0.9475	Usp47	4.654e-07	2.1	Raver1	4.375e-07	-1.949
		Sgip1	1.001e-06	-1.644							Ube2d3	7.233e-07	1.326	Crtap	4.66e-07	-1.507	Tor1a	4.388e-07	-1.657
		Dgkz	1.004e-06	2.167							Klf9	7.24e-07	1.922	NA	4.677e-07	3.078	Naa60	4.388e-07	-1.697
		Dtx2	1.005e-06	2.098							Napg	7.255e-07	1.986	Prkacb	4.715e-07	2.576	Lrif1	4.388e-07	2.36
		Gtf2e2	1.006e-06	-1.868							Aldh6a1	7.288e-07	1.412	Sall2	4.716e-07	-2.012	Cbx8	4.391e-07	-2.076
		Ncbp2	1.008e-06	-1.68							Gpr162	7.291e-07	-1.338	Phc2	4.716e-07	-2.2	NA	4.396e-07	1.404
		Ppapdc3	1.014e-06	1.362							Rpl38	7.292e-07	-0.8087	Dlg2	4.716e-07	2.561	Mdk	4.406e-07	-1.839
		Tmem9	1.02e-06	1.827							NA	7.296e-07	2.624	Capn1	4.722e-07	-1.507	Ntn3	4.413e-07	-1.584
		Asb6	1.02e-06	1.906							Hist1h2ap	7.324e-07	-1.532	Tax1bp1	4.722e-07	5.974	Ss18	4.433e-07	3.503
		Bad	1.022e-06	2.413							Dgcr6	7.36e-07	-0.9246	Cck	4.729e-07	-1.67	Ap1s1	4.433e-07	-2.332
		37316	1.022e-06	1.916							NA	7.36e-07	0.7416	Ramp1	4.746e-07	-1.83	Nhp2	4.433e-07	-2.013
		Zfp810	1.022e-06	-1.882							G0s2	7.366e-07	-0.8021	Naa25	4.749e-07	2.389	Top1	4.444e-07	1.416
		Rce1	1.022e-06	2.242							Mtx1	7.374e-07	-0.753	Zcchc6	4.751e-07	2.675	Stt3b	4.464e-07	2.792
		Myo5a	1.022e-06	-2.28							Dnajc6	7.387e-07	1.455	Map2	4.764e-07	3.49	Ctsf	4.464e-07	-2.211
		Aqp1	1.022e-06	1.905							Sptbn1	7.397e-07	1.474	Carm1	4.772e-07	-1.576	Sulf1	4.464e-07	1.485
		Pard6a	1.025e-06	1.98							Smarcad1	7.425e-07	0.8771	Prkcdbp	4.783e-07	-2.019	Tufm	4.499e-07	-1.991
		Nsf	1.027e-06	-2.468							Tpd52	7.425e-07	1.314	Rogdi	4.783e-07	-2.112	Rab18	4.504e-07	2.07
		Lppr5	1.033e-06	-2.54							Ppp2r4	7.425e-07	-1.116	Whrn	4.784e-07	-1.662	Slc35c2	4.51e-07	-1.956
		Srsf5	1.034e-06	-4.118							Map7	7.427e-07	1.553	St8sia4	4.786e-07	2.305	Anapc4	4.51e-07	2.975
		Hmgcl	1.036e-06	1.75							Erc2	7.437e-07	1.556	Wnt7a	4.795e-07	-2.462	Fam184a	4.51e-07	2.428
		Zfp148	1.038e-06	-1.8							NA	7.444e-07	-0.779	Ap3b2	4.795e-07	-1.974	Pcgf6	4.512e-07	1.787
		Rhbdl1	1.038e-06	2.018							Larp4b	7.466e-07	2.332	Cul9	4.799e-07	-1.702	Icam5	4.518e-07	-2.117
		Wiz	1.041e-06	1.614							Laptm5	7.484e-07	-1.34	Inppl1	4.799e-07	-2	Oplah	4.518e-07	-2.182
		Hspd1	1.043e-06	-4.183							Chka	7.502e-07	0.9607	Taldo1	4.799e-07	-1.888	Ppp2r5d	4.518e-07	-1.445
		Alyref	1.046e-06	1.873							Stau2	7.502e-07	1.472	Ostm1	4.799e-07	3.273	Slc12a3	4.535e-07	-1.716
		Fscn1	1.048e-06	2.087							NA	7.502e-07	-1.058	Aldh6a1	4.799e-07	2.757	Nudt16l1	4.559e-07	-1.947
		Tmem238	1.05e-06	2.033							Ntn3	7.502e-07	-0.633	Eprs	4.799e-07	2.168	Whrn	4.587e-07	-1.664
		NA	1.05e-06	-3.295							Fgf7	7.522e-07	0.7044	Raver1	4.799e-07	-1.937	Eif5	4.593e-07	4.077
		Pvrl2	1.05e-06	1.725							Atp6v1c1	7.547e-07	1.464	NA	4.816e-07	2.866	Mrpl28	4.595e-07	-2.14
		Rfwd2	1.054e-06	-1.394							Pomgnt2	7.613e-07	-0.7425	Eif4a2	4.821e-07	4.869	Nptx2	4.602e-07	-2.358
		Ppp1cb	1.054e-06	-1.895							Rhoc	7.613e-07	-0.7612	Pomgnt2	4.831e-07	-2.005	NA	4.624e-07	-1.871
		Ankmy2	1.059e-06	-2.142							Omg	7.613e-07	1.869	Prkar2b	4.839e-07	2.545	Dgcr14	4.654e-07	-1.706
		Lrrc20	1.059e-06	1.586							Smarca5-ps	7.622e-07	1.171	Homer1	4.839e-07	3.174	Prkaca	4.671e-07	-1.907
		Fam181b	1.059e-06	2.382							Bhlha9	7.631e-07	-0.8315	Stk38l	4.859e-07	2.33	Etfb	4.684e-07	-2.415
		Eltd1	1.059e-06	-1.72							NA	7.644e-07	1.022	Edc4	4.875e-07	-1.902	4833439L19Rik	4.695e-07	-1.986
		Ncs1	1.059e-06	1.662							Atp2a2	7.682e-07	1.147	NA	4.876e-07	2.063	NA	4.703e-07	2.361
		Cyb5r4	1.063e-06	-2.142							Exoc4	7.693e-07	1.138	Mrpl47	4.882e-07	2.449	Atg9b	4.703e-07	-2.115
		NA	1.07e-06	1.593							NA	7.708e-07	-0.7888	Rad50	4.899e-07	1.919	Ctss	4.704e-07	3.657
		Pdp1	1.07e-06	-2.255							Vangl2	7.708e-07	-0.9085	Arid4b	4.903e-07	1.596	Ctage5	4.725e-07	2.592
		Phospho2	1.07e-06	-2.012							Lppr5	7.71e-07	1.378	Cnot2	4.912e-07	3.193	Ppp2r4	4.727e-07	-2.234
		Psma7	1.072e-06	1.786							Map2	7.71e-07	1.727	NA	4.916e-07	5.88	Atp9a	4.732e-07	-2.239
		Avpi1	1.072e-06	2.192							Thop1	7.73e-07	-1.07	Pdgfra	4.924e-07	2.537	Abhd1	4.77e-07	-3.439
		Hsp90aa1	1.073e-06	-3.664							Por	7.73e-07	-0.9469	Gemin7	4.937e-07	-2.275	Atad1	4.772e-07	3.661
		Trappc3	1.073e-06	1.53							Jtb	7.736e-07	1.129	Nlrx1	4.949e-07	-1.912	Btbd1	4.772e-07	3.756
		Gm4671	1.074e-06	-2.144							2002-03-01	7.743e-07	-0.9599	Prelp	4.966e-07	-2.349	Efcab14	4.772e-07	2.631
		Bfar	1.077e-06	-2.473							Zc3h7a	7.763e-07	0.7999	Polg	4.988e-07	-1.409	Tspan17	4.772e-07	-1.813
		Pitpna	1.077e-06	-1.954							Sema6b	7.764e-07	-1.344	Efnb1	4.99e-07	-1.704	NA	4.772e-07	3.307
		Pwwp2b	1.079e-06	1.875							Pfkfb2	7.786e-07	1.108	Rasa1	4.999e-07	5.32	Sirt3	4.772e-07	-2.148
		Smek1	1.083e-06	-2.98							Msh6	7.786e-07	1.152	Zfp213	4.999e-07	-2.063	Prkacb	4.772e-07	2.568
		Tro	1.083e-06	-2.304							Rnf14	7.786e-07	1.355	Riok3	4.999e-07	1.882	Senp2	4.777e-07	2.039
		Mapk3	1.085e-06	1.79							Tmem9	7.786e-07	-0.8883	Dnajc6	4.999e-07	2.833	Syngr1	4.777e-07	-1.727
		Tex9	1.09e-06	-1.71							Kptn	7.798e-07	-1.025	NA	4.999e-07	-1.914	Rfc1	4.777e-07	2.7
		Azi2	1.091e-06	-1.68							Psma5	7.798e-07	0.7363	Efcab14	5.006e-07	2.47	NA	4.785e-07	-1.825
		Etfdh	1.091e-06	-1.635							Agl	7.819e-07	1.055	Qars	5.006e-07	-1.658	C2cd5	4.789e-07	2.821
		Taok1	1.091e-06	-1.472							Rsc1a1	7.819e-07	1.166	Naa60	5.04e-07	-1.684	NA	4.798e-07	2.765
		Pou3f1	1.091e-06	2.288							Kif1a	7.836e-07	-0.6873	Mrpl14	5.068e-07	-2.048	Trim46	4.803e-07	-1.869
		Trnp1	1.095e-06	1.776							Mrpl23	7.849e-07	-0.856	Impad1	5.069e-07	2.159	Pomgnt2	4.803e-07	-2.336
		Cd59a	1.097e-06	-3.197							E2f4	7.858e-07	-0.8041	Cope	5.069e-07	-2.19	Nos3	4.803e-07	-1.888
		Ssfa2	1.099e-06	-2.288							Txnrd2	7.895e-07	-0.8879	Nos3	5.069e-07	-1.883	Tmem141	4.809e-07	-2.164
		Tax1bp1	1.1e-06	-5.238							Tagln2	7.915e-07	-1.138	Zfp445	5.069e-07	2.535	Napg	4.81e-07	3.371
		Hdlbp	1.102e-06	-2.398							NA	7.933e-07	-1.107	Hes6	5.069e-07	-1.845	Prkar1a	4.813e-07	2.337
		Vldlr	1.102e-06	-2.306							NA	7.946e-07	-1.185	Sema6b	5.104e-07	-2.625	Glt8d1	4.819e-07	2.858
		Gars	1.11e-06	-1.391							Rab6a	7.948e-07	0.8863	Pard6a	5.106e-07	-2.063	Oxld1	4.831e-07	-2.383
		Bcl7c	1.116e-06	2.249							Naa25	8.007e-07	1.197	Glra2	5.106e-07	2.858	Ulk1	4.845e-07	-2.129
		Sh3glb2	1.116e-06	1.493							Hdac5	8.022e-07	-1.095	Prkar1a	5.115e-07	2.326	Psma5	4.848e-07	1.702
		Tmem231	1.118e-06	1.451							Wdr18	8.038e-07	-0.9888	NA	5.123e-07	-1.952	Tmem134	4.851e-07	-1.891
		Abhd5	1.118e-06	-1.702							Gabrd	8.054e-07	-1.069	Acsl3	5.135e-07	5.255	H3f3b	4.852e-07	2.697
		Sult2b1	1.118e-06	1.924							Scoc	8.073e-07	2.306	Ermp1	5.135e-07	2.862	Apoa1bp	4.864e-07	-1.903
		Lmcd1	1.119e-06	1.499							Usp47	8.073e-07	1.478	Hes5	5.136e-07	-2.001	Rsc1a1	4.864e-07	2.321
		Pkmyt1	1.12e-06	2.125							Atp11b	8.08e-07	1.596	Chuk	5.152e-07	1.715	Kcna2	4.869e-07	2.726
		Rabac1	1.123e-06	2.072							NA	8.099e-07	-0.7187	Ppp1r15a	5.159e-07	-1.921	Rapgefl1	4.873e-07	-2.072
		Tex261	1.123e-06	1.909							NA	8.143e-07	0.8104	Gps1	5.175e-07	-1.731	Notch4	4.894e-07	-1.74
		Apoa1bp	1.123e-06	1.818							Nsf	8.146e-07	1.326	Psmg3	5.186e-07	-2.082	NA	4.897e-07	-1.9
		Sdcbp	1.127e-06	-2.603							Arhgef19	8.146e-07	-0.7775	Gipc1	5.229e-07	-2.253	Ccdc107	4.897e-07	-2.414
		Arhgef19	1.128e-06	1.688							Tomm40l	8.146e-07	-1.367	C1ql2	5.231e-07	-1.917	Serinc1	4.902e-07	4.08
		Ier3	1.129e-06	2.23							Dlgap1	8.172e-07	0.7791	Naprt	5.231e-07	-1.984	Timm50	4.906e-07	-2.639
		Daglb	1.133e-06	1.592							Kat6b	8.188e-07	1.172	Gabrg2	5.231e-07	2.215	Phf20l1	4.91e-07	1.913
		NA	1.135e-06	-1.519							Zfp157	8.188e-07	1.073	Olfm3	5.243e-07	2.739	Anks1	4.917e-07	-1.813
		Etfb	1.136e-06	2.258							Glg1	8.206e-07	1.14	Ptpre	5.246e-07	1.964	Txnrd2	4.923e-07	-1.898
		Unc119	1.136e-06	1.836							Sort1	8.207e-07	0.8099	Lin7b	5.261e-07	-2.24	Rce1	4.931e-07	-2.357
		Ccbl1	1.137e-06	1.64							Tmem141	8.207e-07	-1.062	Tmem87a	5.285e-07	2.073	Ccnl1	4.932e-07	2.007
		Mrpl42	1.137e-06	-2.247							Vstm2a	8.221e-07	1.267	Syt16	5.285e-07	2.159	Golm1	4.948e-07	2.134
		Dapk3	1.138e-06	1.981							Efnb1	8.23e-07	-0.735	Eif2b5	5.291e-07	-1.6	Arhgef19	4.948e-07	-1.755
		Cd151	1.143e-06	2.048							Tmem198b	8.239e-07	-0.9826	Dlgap1	5.325e-07	2.161	2310022A10Rik	4.957e-07	-2.296
		Cic	1.145e-06	1.851							Bzw1	8.245e-07	1.723	Rapgef4	5.33e-07	3.289	Fnbp1	4.957e-07	1.835
		Abhd4	1.146e-06	1.914							Mrpl42	8.263e-07	1.201	Nubp1	5.334e-07	-1.558	NA	4.96e-07	2.315
		Ino80b	1.146e-06	2.19							Slc22a17	8.272e-07	-0.9212	Ppp1cb	5.339e-07	1.967	Emr1	4.964e-07	2.264
		Cpne4	1.146e-06	-2.459							Tst	8.275e-07	-1.736	NA	5.34e-07	-2.211	Cnnm2	4.964e-07	-1.979
		Bcat2	1.146e-06	1.794							Asna1	8.296e-07	-0.9896	Pcgf6	5.365e-07	1.768	Zfp37	4.981e-07	2.185
		Fam185a	1.146e-06	-2.58							Rnmt	8.308e-07	0.9809	NA	5.366e-07	-2.291	NA	4.986e-07	-2.105
		Cdc42ep4	1.152e-06	1.926							Hsf4	8.309e-07	-1.017	Igfbp2	5.367e-07	-2.72	5730455P16Rik	4.987e-07	4.702
		NA	1.153e-06	2.274							Gchfr	8.313e-07	-0.994	Arl6ip1	5.396e-07	1.786	Grwd1	5.027e-07	-2.081
		Ulk1	1.153e-06	1.852							Repin1	8.353e-07	-0.8529	Tecr	5.437e-07	-2.156	Gm6453	5.035e-07	-1.634
		Mrpl1	1.155e-06	-2.614							Tmem74b	8.431e-07	-0.8061	Bricd5	5.448e-07	-2.069	Tbc1d17	5.035e-07	-2.443
		NA	1.156e-06	1.773							Dxo	8.448e-07	-1.019	Lamtor1	5.45e-07	-2.655	NA	5.043e-07	-1.547
		Lsm2	1.159e-06	1.668							Glra2	8.452e-07	1.448	Zgpat	5.451e-07	-1.899	Nrip3	5.058e-07	3.62
		NA	1.159e-06	-2.714							NA	8.469e-07	0.9677	Nsmaf	5.456e-07	1.723	Irf3	5.06e-07	-1.867
		Sqle	1.166e-06	-1.822							Smc5	8.471e-07	0.6419	Eng	5.456e-07	-1.796	Polrmt	5.06e-07	-2.086
		NA	1.175e-06	-3.72							Hus1	8.478e-07	0.8574	Gnas	5.457e-07	2.816	Wls	5.081e-07	2.165
		NA	1.177e-06	1.919							Nucks1	8.483e-07	1.338	Ntsr1	5.466e-07	-1.705	Cd47	5.099e-07	2.4
		Bcl6b	1.187e-06	1.539							Slc25a38	8.494e-07	-0.9237	Sphk2	5.47e-07	-2.547	Mrpl47	5.103e-07	2.433
		Dnajc6	1.187e-06	-2.619							Etfa	8.517e-07	1.236	Arhgdig	5.47e-07	-2.449	NA	5.103e-07	2.879
		Cul9	1.192e-06	1.631							Setd2	8.517e-07	1.04	Ulk2	5.477e-07	2.108	Bnip2	5.103e-07	2.065
		Dlat	1.197e-06	-2.287							Nbl1	8.526e-07	-0.9814	Mgll	5.477e-07	-1.724	Kcnc4	5.103e-07	-1.846
		Eif2s2	1.198e-06	-3.084							NA	8.545e-07	-0.8808	Nck1	5.485e-07	2.852	Scaf11	5.111e-07	1.58
		NA	1.198e-06	1.784							Rpp30	8.545e-07	1.077	NA	5.488e-07	-1.627	Gabrd	5.111e-07	-2.403
		Wdr18	1.199e-06	1.652							Tmem141	8.561e-07	-1.177	NA	5.488e-07	-2.064	Sema5a	5.112e-07	2.103
		Fbxl14	1.202e-06	1.967							Chuk	8.561e-07	0.7429	Ctage5	5.49e-07	2.552	Mfn1	5.112e-07	2.337
		Pomgnt2	1.204e-06	1.636							Cmtm5	8.561e-07	-1.249	Clec11a	5.494e-07	-1.773	Dhx15	5.115e-07	2.636
		Wdr34	1.206e-06	1.763							Ctnnb1	8.567e-07	1.492	Map3k10	5.5e-07	-2.128	Eri3	5.117e-07	-2.243
		Agfg1	1.214e-06	-2.279							Cul4b	8.574e-07	0.9615	Phf2	5.502e-07	-1.625	Lrwd1	5.127e-07	-1.728
		Sephs2	1.214e-06	1.812							Dlgap3	8.575e-07	-1.141	Atp6ap2	5.503e-07	3.132	Rhbdd2	5.158e-07	-2.049
		Herc4	1.214e-06	-1.814							F2r	8.577e-07	1.104	Mtx1	5.505e-07	-2.151	Rnf14	5.174e-07	2.639
		Pcdh17	1.214e-06	-2.447							Ctdsp1	8.615e-07	-0.9149	Card10	5.507e-07	-1.878	Tcn2	5.179e-07	-1.748
		Coro1b	1.214e-06	2.24							Strap	8.62e-07	1.47	Dek	5.51e-07	2.865	Gphn	5.203e-07	2.103
		NA	1.214e-06	-2.042							NA	8.631e-07	1.551	NA	5.525e-07	-1.885	C1qtnf4	5.203e-07	-2.156
		NA	1.217e-06	-2.236							Syt16	8.637e-07	1.062	Gja1	5.525e-07	3.762	Gabrg2	5.21e-07	2.82
		Yipf3	1.217e-06	1.985							Ulk2	8.642e-07	1.033	AU022252	5.575e-07	-2.043	NA	5.22e-07	-2.111
		Sh3gl2	1.217e-06	-2.334							2006-03-01	8.647e-07	0.8523	Tuba3a	5.575e-07	-2.065	Acsl3	5.222e-07	5.22
		Gnl3	1.217e-06	-2.467							Rbm26	8.669e-07	1.128	Mfn1	5.58e-07	2.321	Slc27a1	5.239e-07	-1.925
		Neurod2	1.221e-06	1.771							Csnk1g2	8.669e-07	-1.044	Tnfrsf12a	5.617e-07	-2.212	Pogk	5.271e-07	2.33
		Smarcb1	1.225e-06	1.793							Faim2	8.703e-07	-0.7085	Faim2	5.618e-07	-1.666	Eif5a	5.272e-07	-2.04
		Pfn1	1.225e-06	1.996							Camta1	8.708e-07	1.851	Aqp4	5.661e-07	4.866	Rasl12	5.288e-07	-1.931
		Poglut1	1.226e-06	-1.907							St6galnac6	8.708e-07	-0.7134	Ptpn12	5.662e-07	1.98	Abhd17a	5.288e-07	-2.132
		Ppp1r37	1.227e-06	1.809							Hn1	8.708e-07	-1.033	NA	5.662e-07	3.05	Gtpbp6	5.288e-07	-2.376
		NA	1.231e-06	1.672							Gtf3c3	8.742e-07	0.8788	Pnrc2	5.671e-07	3.318	Taldo1	5.288e-07	-1.872
		Dcun1d4	1.231e-06	-4.162							Grik1	8.766e-07	0.8075	Snap23	5.683e-07	2.04	Tmem143	5.288e-07	-2.433
		Sez6l2	1.233e-06	1.934							NA	8.784e-07	-0.6802	Prkcb	5.689e-07	2.397	Vamp7	5.288e-07	3.421
		Kctd12	1.237e-06	-2.217							Adamtsl2	8.786e-07	-0.8731	Snx24	5.691e-07	2.244	Dpp9	5.295e-07	-1.951
		Adamtsl2	1.237e-06	1.799							Dcun1d4	8.79e-07	2.119	Nmd3	5.691e-07	2.457	Ccbl1	5.295e-07	-1.88
		NA	1.237e-06	2.024							NA	8.792e-07	1.093	Tuba1a	5.696e-07	-1.752	Yipf1	5.295e-07	-1.99
		Hmgcl	1.237e-06	1.697							Slc1a3	8.821e-07	2.492	Neto2	5.703e-07	3.025	Zfp653	5.3e-07	-1.898
		Abhd17a	1.237e-06	2.018							Cul9	8.821e-07	-0.7233	Lias	5.703e-07	1.871	Gm1673	5.3e-07	-2.664
		Pih1d1	1.243e-06	1.961							Orc3	8.837e-07	0.9186	Plekhj1	5.711e-07	-1.51	Acot7	5.305e-07	-2.309
		Chd8	1.245e-06	-2.035							Ndufb7	8.868e-07	-0.8638	Unc119	5.711e-07	-1.904	Rita1	5.338e-07	-2.093
		Ephb6	1.247e-06	1.645							AU022252	8.876e-07	-0.989	Blvrb	5.716e-07	-1.711	Fam181b	5.367e-07	-2.501
		Omg	1.251e-06	-3.434							Fzr1	8.876e-07	-0.9625	Rasl11a	5.716e-07	-1.933	Pafah1b3	5.394e-07	-2.029
		Cttnbp2	1.251e-06	1.427							Zfp60	8.937e-07	1.241	Atp11b	5.718e-07	3.116	Hectd2	5.394e-07	2.29
		NA	1.251e-06	-4.981							Slc12a3	8.954e-07	-0.7298	Herc4	5.731e-07	1.888	Ghr	5.4e-07	1.558
		Fam213b	1.251e-06	1.91							NA	8.987e-07	1.17	Rusc2	5.742e-07	-2.223	NA	5.41e-07	-1.616
		NA	1.251e-06	1.944							Alg3	8.987e-07	-1.146	Dhx15	5.787e-07	2.605	Asb13	5.422e-07	2.645
		Blm	1.251e-06	-1.533							Armc6	8.998e-07	-1.161	Pex10	5.791e-07	-1.851	NA	5.448e-07	2.051
		Zfp655	1.254e-06	-2.543							Rasgef1c	9.022e-07	-0.8612	Dync1i2	5.793e-07	3.62	NA	5.458e-07	-2.29
		Rasgrp4	1.257e-06	1.865							NA	9.035e-07	-0.7887	Prkaca	5.794e-07	-1.878	Otub1	5.5e-07	-2.005
		Gja4	1.257e-06	1.794							NA	9.035e-07	-1.175	Pcmtd1	5.81e-07	1.478	Cul4b	5.501e-07	1.997
		Homer1	1.257e-06	-3.244							Icam5	9.05e-07	-1.012	Gpr137	5.81e-07	-2.723	Snca	5.517e-07	3.176
		Oplah	1.258e-06	2.032							Loh12cr1	9.101e-07	-0.7753	Lamp2	5.824e-07	3.431	Zfp688	5.533e-07	-2.081
		Atp5f1	1.26e-06	-2.736							Rprd1a	9.103e-07	1.56	Ufl1	5.829e-07	2.574	NA	5.548e-07	3.315
		Tgm2	1.262e-06	3.369							NA	9.187e-07	2.869	Arhgef19	5.829e-07	-1.738	NA	5.552e-07	-1.764
		Slc30a10	1.263e-06	-1.596							Brix1	9.201e-07	1.357	Sbk1	5.829e-07	-2.399	Pigyl	5.565e-07	-2.164
		Slc38a3	1.263e-06	2.029							Lrrc20	9.211e-07	-0.6696	Fam57a	5.874e-07	-1.626	Kbtbd2	5.631e-07	2.252
		Vars2	1.267e-06	1.744							Neurl4	9.258e-07	-0.8787	Atg2a	5.878e-07	-2.022	Rph3a	5.642e-07	-1.964
		Phtf2	1.267e-06	-1.466							Pvrl2	9.258e-07	-0.7901	Lrfn3	5.884e-07	-2.335	Pxmp4	5.643e-07	-1.671
		Irf2bpl	1.267e-06	2.336							Rfc1	9.262e-07	1.346	Trim23	5.884e-07	1.873	Timm9	5.643e-07	2.198
		Ss18	1.271e-06	-3.111							Tank	9.267e-07	1.249	Ngb	5.884e-07	-1.666	Map3k10	5.643e-07	-2.12
		Plekhj1	1.272e-06	1.468							Ptk2	9.294e-07	1.401	Ube3b	5.884e-07	-1.872	Pwwp2b	5.673e-07	-1.938
		Soga3	1.274e-06	-2.984							Cacnb4	9.294e-07	1.167	Wrap73	5.903e-07	-2.018	Angel2	5.683e-07	2.107
		Pcdh20	1.274e-06	-1.419							Fastk	9.31e-07	-1.075	Brox	5.905e-07	2.835	NA	5.683e-07	-2.232
		Evi2a	1.275e-06	-2.762							NA	9.311e-07	0.983	NA	5.915e-07	2.72	Parp14	5.684e-07	4.904
		Hist2h2ac	1.275e-06	2.822							Srsf6	9.315e-07	1.224	Lyz1	5.925e-07	4.236	Kif1b	5.685e-07	3.479
		Kcnj4	1.279e-06	1.917							NA	9.319e-07	1.579	Tmem134	5.957e-07	-1.864	Ly9	5.698e-07	1.515
		Cntnap4	1.279e-06	-2.463							Adprh	9.319e-07	-0.7456	Ly6e	5.963e-07	-2.178	Rhbdd3	5.698e-07	-2.457
		Igsf21	1.279e-06	1.799							Erlec1	9.335e-07	0.7254	Tex264	5.965e-07	-2.267	Wwp1	5.698e-07	1.646
		Gpr158	1.279e-06	-4.379							Homer1	9.343e-07	1.563	Gusb	5.965e-07	-1.6	Fam20c	5.698e-07	-1.86
		Ccdc107	1.284e-06	2.24							Unc119b	9.343e-07	-0.9662	Tm9sf4	5.987e-07	-1.654	St8sia4	5.702e-07	2.263
		Slc46a1	1.287e-06	1.874							Phospho2	9.372e-07	1.014	Cdv3	6.002e-07	3.759	NA	5.702e-07	-1.814
		Brix1	1.287e-06	-2.491							Aup1	9.372e-07	-1.062	Rasl10b	6.004e-07	-2.755	Ankhd1	5.702e-07	2.598
		Fnip1	1.287e-06	-3.758							Snapc3	9.372e-07	1.099	Aqp1	6.004e-07	-1.955	Cycs	5.731e-07	1.404
		Tdrd3	1.293e-06	-1.528							Rlf	9.372e-07	0.4484	NA	6.02e-07	3.462	D15Ertd621e	5.747e-07	2.901
		NA	1.294e-06	-1.839							Slc29a4	9.401e-07	-0.9073	Ccdc88a	6.021e-07	1.831	Stac2	5.756e-07	-2.159
		Deb1	1.295e-06	-1.815							Zswim4	9.402e-07	-0.7829	Snapc3	6.021e-07	2.207	Ppox	5.775e-07	-1.47
		Ube2d3	1.296e-06	-2.377							Scrib	9.402e-07	-0.6942	NA	6.043e-07	2.33	Ulk1	5.794e-07	-1.919
		Ppp3ca	1.301e-06	-2.693							NA	9.402e-07	-0.8325	G3bp2	6.044e-07	3.306	Irf2bp1	5.794e-07	-2.46
		Gchfr	1.301e-06	1.934							Dab2ip	9.402e-07	-0.6818	Tank	6.051e-07	2.454	Ppp6r3	5.798e-07	2.016
		Llgl2	1.308e-06	1.728							Oxld1	9.402e-07	-1.176	4833439L19Rik	6.052e-07	-1.947	Plxdc1	5.798e-07	-2.115
		Rltpr	1.314e-06	1.819							Atn1	9.402e-07	-0.889	Cd47	6.052e-07	2.362	NA	5.798e-07	1.709
		Hist2h2ac	1.316e-06	1.757							Chid1	9.429e-07	-0.86	Setd1a	6.058e-07	-1.855	Mvd	5.815e-07	-2.531
		Pex10	1.323e-06	1.771							Rabggtb	9.429e-07	1.369	Hsd3b2	6.064e-07	5.969	Acsbg1	5.826e-07	-2.199
		Cdc42se1	1.328e-06	1.44							Pwwp2b	9.437e-07	-0.9119	NA	6.073e-07	-2.252	Nrxn2	5.832e-07	-2.194
		Hist1h2af	1.328e-06	2.249							Cbr3	9.437e-07	-1.153	Ss18	6.075e-07	3.352	Mfsd1	5.844e-07	1.847
		Ppp6r3	1.331e-06	-2.391							NA	9.437e-07	0.8904	Slc4a2	6.077e-07	-2.276	Tmod3	5.853e-07	1.582
		Vmac	1.334e-06	2.044							Itga2b	9.437e-07	-0.4187	NA	6.084e-07	-1.662	NA	5.86e-07	7.886
		NA	1.334e-06	-2.496							Egfl7	9.468e-07	-1.161	NA	6.085e-07	-2.48	Pomgnt1	5.861e-07	-2.131
		Ttc19	1.334e-06	-2.459							Gja1	9.512e-07	1.817	Chd6	6.099e-07	2.182	NA	5.863e-07	2.054
		Srsf3	1.336e-06	-2.103							Rasal1	9.538e-07	-0.8977	Gtf3c5	6.099e-07	-1.613	Mtf2	5.875e-07	2.154
		Trp53inp1	1.343e-06	-1.744							Atp5f1	9.538e-07	1.575	Cul4b	6.099e-07	1.982	Rbms1	5.879e-07	1.841
		NA	1.344e-06	1.628							Hsd3b2	9.542e-07	2.476	Ssfa2	6.099e-07	2.378	Slc41a3	5.887e-07	-1.717
		4922502B01Rik	1.344e-06	-1.727							Tmem107	9.566e-07	-0.9398	Omg	6.104e-07	3.709	Naprt	5.896e-07	-1.906
		Slc1a3	1.344e-06	-5.258							NA	9.598e-07	1.047	Pi4kb	6.105e-07	-1.759	Chka	5.896e-07	1.963
		Trim27	1.344e-06	1.493							NA	9.62e-07	0.6607	Mrpl1	6.106e-07	2.749	NA	5.896e-07	-2.201
		Pxmp4	1.354e-06	1.607							Caskin1	9.642e-07	-0.7268	NA	6.11e-07	2.628	G3bp2	5.904e-07	3.817
		Pold4	1.358e-06	1.65							NA	9.646e-07	-0.8451	Tufm	6.11e-07	-1.944	Wfdc17	5.906e-07	1.569
		Serinc1	1.359e-06	-3.592							Bai2	9.654e-07	-0.9949	Wls	6.115e-07	2.131	Ppap2c	5.906e-07	-1.758
		Pdgfra	1.36e-06	-2.329							Atp6ap2	9.654e-07	1.366	Phf20l1	6.115e-07	1.883	Plgrkt	5.915e-07	2.145
		Nphp4	1.36e-06	1.465							NA	9.689e-07	1.086	Rfwd2	6.15e-07	1.412	Cyb5rl	5.921e-07	-1.509
		Arhgap33	1.366e-06	1.404							Klc2	9.69e-07	-1.131	Chac1	6.151e-07	-2.098	Tmem185b	5.928e-07	-1.706
		Kcnk1	1.369e-06	1.96							Snx8	9.69e-07	-0.859	Syngr1	6.159e-07	-1.7	Nat8l	5.94e-07	-2.855
		Was	1.374e-06	1.662							Smarce1	9.694e-07	1.132	Zmym6	6.162e-07	1.984	Cacnb4	5.957e-07	2.315
		Gucy1a3	1.377e-06	-1.446							Gcat	9.742e-07	-1.233	Med7	6.165e-07	1.966	Tmem87a	5.964e-07	2.049
		Cdkl2	1.38e-06	-1.981							Alcam	9.761e-07	1.252	Gm6453	6.165e-07	-1.616	Tmem160	5.966e-07	-2.328
		Repin1	1.382e-06	1.915							Snx21	9.761e-07	-0.5599	Avpi1	6.197e-07	-2.264	Yipf2	5.999e-07	-1.809
		Myg1	1.382e-06	1.736							Lrrn3	9.796e-07	1.639	Phf6	6.197e-07	1.884	Fam132a	6.002e-07	-2.213
		NA	1.382e-06	2.119							Lsm2	9.802e-07	-0.7449	Dnaic1	6.197e-07	-1.775	Rbm26	6.011e-07	2.235
		NA	1.383e-06	1.86							Ggt7	9.803e-07	-0.8587	Gabrd	6.205e-07	-2.359	Xrcc1	6.012e-07	-2.136
		Snrpa	1.383e-06	1.79							Gfod2	9.804e-07	-0.8498	5830428H23Rik	6.206e-07	2.538	Fubp3	6.012e-07	1.968
		Smchd1	1.385e-06	-1.801							Rita1	9.961e-07	-1.005	Trnp1	6.207e-07	-1.821	Tspan5	6.041e-07	-1.471
		NA	1.388e-06	2.326							Rhobtb2	9.961e-07	-1.23	Actn4	6.214e-07	-1.445	Ilvbl	6.089e-07	-1.563
		Prpf3	1.388e-06	-1.911							Reln	9.97e-07	1.266	Ivd	6.237e-07	-2.116	Clk1	6.093e-07	3.142
		Rhobtb2	1.388e-06	1.66							Upf1	9.99e-07	-0.7303	NA	6.241e-07	2.489	Smarca5-ps	6.1e-07	2.271
		NA	1.388e-06	2.47							Ubac2	9.993e-07	-0.7199	Snn	6.241e-07	2.66	NA	6.1e-07	-2.646
		Flrt1	1.395e-06	2.059							Pet100	1.002e-06	-0.9689	Rasgef1c	6.259e-07	-1.848	Otx1	6.121e-07	-1.718
		Map7	1.395e-06	-2.743							Usp47	1.003e-06	0.9907	Slc12a3	6.261e-07	-1.682	Phospho2	6.145e-07	2.07
		Dus3l	1.395e-06	1.615							Rps10	1.005e-06	-1.006	Hspd1	6.273e-07	1.761	NA	6.148e-07	3.19
		Dlgap3	1.4e-06	2.124							Fam213b	1.005e-06	-0.9482	Snx21	6.279e-07	-1.497	Ptprs	6.163e-07	-1.999
		Acacb	1.4e-06	1.396							Pcgf6	1.007e-06	0.7732	Bscl2	6.284e-07	-1.7	NA	6.168e-07	2.107
		Slc39a6	1.405e-06	-2.374							Zbtb18	1.007e-06	1.147	Tab2	6.292e-07	2.392	Hdac11	6.172e-07	-2.4
		Alkbh2	1.407e-06	1.372							Wnt7a	1.008e-06	-1.206	Slc35f1	6.292e-07	2.108	Zfp316	6.174e-07	-1.862
		NA	1.408e-06	-1.392							NA	1.011e-06	1.603	Mkx	6.297e-07	1.654	NA	6.174e-07	1.549
		NA	1.414e-06	2.017							Gsk3b	1.012e-06	1.603	Psma5	6.299e-07	1.675	Dtx2	6.213e-07	-2.148
		Grip1	1.415e-06	-2.007							Fcgrt	1.012e-06	-1.501	Ube2b	6.309e-07	2.987	Fastk	6.217e-07	-2.159
		Hist1h2an	1.415e-06	3.402							Nomo1	1.014e-06	-0.8996	Zfp316	6.318e-07	-1.86	Prmt3	6.219e-07	1.589
		Fam13c	1.416e-06	-2.226							Tusc2	1.015e-06	-0.8842	Ift81	6.347e-07	2.514	B230322F03Rik	6.238e-07	-2
		Ogfod1	1.417e-06	-1.895							Vps51	1.016e-06	-0.7236	Scn3a	6.347e-07	2.574	Lias	6.249e-07	1.856
		Lonp2	1.42e-06	-2.09							Sgip1	1.017e-06	0.7087	Sac3d1	6.352e-07	-2.425	NA	6.26e-07	2.619
		Scarf2	1.42e-06	2.105							Tbc1d25	1.017e-06	-0.9506	Ccdc97	6.353e-07	-1.559	Gabrb1	6.269e-07	2.973
		Cul7	1.423e-06	1.972							Pde1a	1.024e-06	1.489	Ddx41	6.355e-07	-1.782	Nampt	6.278e-07	1.87
		Unc5c	1.426e-06	-2.518							Plekhg5	1.026e-06	-0.6349	NA	6.357e-07	2.291	Prkcb	6.278e-07	2.383
		Gucy2g	1.432e-06	1.339							Rsl1d1	1.026e-06	1.609	Lmna	6.36e-07	-2.111	Gabrb1	6.284e-07	2.509
		Jade1	1.434e-06	-3.319							Ece2	1.029e-06	-0.6024	Bcap29	6.39e-07	4.154	Cdc42ep4	6.284e-07	-1.987
		Slc4a1ap	1.434e-06	-2.026							Rian	1.032e-06	1.415	Gpm6a	6.393e-07	4.278	Ralgapb	6.284e-07	2.53
		Mterf1a	1.434e-06	-2.26							Usp20	1.032e-06	-1.002	Rhbdd3	6.395e-07	-2.428	Bloc1s3	6.284e-07	-1.788
		Zfp523	1.436e-06	1.664							Trim46	1.032e-06	-0.8367	Snx4	6.42e-07	2.07	NA	6.296e-07	5.368
		Bag3	1.438e-06	2.317							Dgkz	1.033e-06	-0.941	8430419L09Rik	6.436e-07	-1.706	Chgb	6.296e-07	3.393
		Bfar	1.441e-06	-2.105							Cope	1.033e-06	-1.054	Chgb	6.447e-07	3.384	Pih1d1	6.298e-07	-2.037
		Ccdc90b	1.442e-06	-2.126							Nbl1	1.033e-06	-0.7367	Endod1	6.453e-07	1.913	Dph1	6.298e-07	-2.119
		Cul4b	1.442e-06	-1.883							Crtap	1.033e-06	-0.546	Rsl1d1	6.453e-07	3.193	Exoc2	6.3e-07	2.227
		Fam185a	1.446e-06	-1.812							Rbfox1	1.035e-06	0.9875	NA	6.453e-07	-1.962	Map1s	6.301e-07	-2.297
		Sesn2	1.446e-06	1.75							Gm8503	1.039e-06	-1.051	Stard7	6.456e-07	1.944	Pou3f1	6.301e-07	-2.365
		Wdr33	1.447e-06	-1.463							Cd59a	1.042e-06	1.67	Erc2	6.456e-07	2.945	Utp11l	6.301e-07	2.189
		Dlgap4	1.451e-06	1.849							Zmym6	1.044e-06	0.9422	Cul7	6.456e-07	-2.069	NA	6.305e-07	2.602
		Aldh6a1	1.455e-06	-2.486							Asic1	1.045e-06	-1.193	NA	6.456e-07	-1.983	E330009J07Rik	6.305e-07	2.823
		Rpl13a	1.455e-06	2.104							Slc44a1	1.045e-06	1.077	Krr1	6.456e-07	1.55	Nckap1	6.305e-07	4.554
		NA	1.459e-06	-2.176							Ccbl1	1.048e-06	-0.7136	Brix1	6.477e-07	2.627	Zfp213	6.305e-07	-2.019
		Zfp27	1.459e-06	-1.902							NA	1.051e-06	-0.9531	Dpm1	6.479e-07	2.042	Ermp1	6.321e-07	2.784
		NA	1.462e-06	1.599							Dalrd3	1.051e-06	-0.8093	4931428F04Rik	6.479e-07	-1.807	Grip1	6.329e-07	2.11
		4930430F08Rik	1.463e-06	-3.519							Slc29a1	1.051e-06	-0.7858	Tmc6	6.479e-07	-2.042	Banf1	6.329e-07	-1.853
		Erlin2	1.464e-06	-1.64							Wdr61	1.051e-06	1.233	Mterf1a	6.487e-07	2.396	Gpx8	6.369e-07	2.059
		Ppp6r1	1.465e-06	1.75							NA	1.051e-06	0.5529	Pcmtd1	6.506e-07	2.087	Ppp2r5b	6.372e-07	-1.881
		Piga	1.465e-06	-2.171							Scn1a	1.051e-06	1.731	Tbc1d23	6.506e-07	2.178	Trak2	6.386e-07	2.342
		Ube3b	1.468e-06	1.866							Wls	1.057e-06	1.101	Cmtm5	6.506e-07	-2.413	NA	6.388e-07	-2.119
		Tmem198b	1.47e-06	1.9							Olfm3	1.057e-06	1.356	Abcd3	6.512e-07	2.099	Lgals8	6.39e-07	2.575
		Fam175b	1.47e-06	-2.369							Dgkz	1.058e-06	-1.097	NA	6.526e-07	1.872	Man2a1	6.39e-07	2.325
		Gja1	1.471e-06	-3.347							Stim1	1.058e-06	-0.7195	Klf9	6.526e-07	3.773	Gdpd5	6.39e-07	-1.934
		Smpd1	1.477e-06	1.805							Mrpl12	1.059e-06	-1.063	NA	6.527e-07	1.382	Ift81	6.39e-07	2.51
		Vps51	1.477e-06	1.624							Ctdspl2	1.059e-06	1.165	Ercc2	6.527e-07	-1.878	NA	6.39e-07	-2.237
		NA	1.484e-06	-2.327							Atp2a2	1.062e-06	1.751	Rhbdd2	6.528e-07	-2.009	Alg3	6.417e-07	-2.257
		Idnk	1.488e-06	2.599							Daglb	1.072e-06	-0.6679	Dhx34	6.562e-07	-1.829	Atp11b	6.424e-07	3.061
		Tmem134	1.488e-06	1.772							Akap7	1.075e-06	1.157	Cic	6.562e-07	-1.898	Gng7	6.44e-07	-1.93
		NA	1.488e-06	-6.659							Yif1a	1.075e-06	-1.198	Ehbp1l1	6.562e-07	-1.76	Ankrd12	6.44e-07	5.771
		Zfp518b	1.489e-06	-1.808							Scarf2	1.076e-06	-1.099	Nfix	6.576e-07	-2.21	Brox	6.451e-07	2.799
		Adrbk2	1.492e-06	-2.312							Cyld	1.076e-06	1.231	Rhoc	6.588e-07	-1.696	Cbr3	6.454e-07	-1.835
		Smox	1.499e-06	1.92							Zeb2	1.08e-06	0.9818	Rad23a	6.595e-07	-1.893	Rnf6	6.466e-07	3.277
		Gpx7	1.499e-06	1.581							Mrpl28	1.081e-06	-1.007	Bad	6.635e-07	-2.469	2002-03-01	6.474e-07	-1.952
		Grip1	1.501e-06	-2.021							Pi4kb	1.082e-06	-0.7721	Sec63	6.648e-07	2.229	Gdap1l1	6.511e-07	-2.406
		Lrrc41	1.509e-06	2.024							Rxrb	1.089e-06	-0.9173	Faah	6.684e-07	-2.214	Kcnj4	6.511e-07	-1.988
		Fundc1	1.512e-06	-3.196							Prkd3	1.093e-06	1.184	Txnrd2	6.684e-07	-1.856	Acot7	6.522e-07	-2.038
		Taf13	1.512e-06	-2.477							NA	1.095e-06	-0.757	Arf6	6.715e-07	-2.118	NA	6.522e-07	-2.091
		Gspt2	1.52e-06	-2.319							Ptpre	1.095e-06	0.9047	Add3	6.735e-07	2.536	Chga	6.522e-07	-2.262
		Prelp	1.52e-06	2.151							NA	1.095e-06	0.968	Lrrc20	6.744e-07	-1.607	Kcnk1	6.543e-07	-1.823
		Fcgrt	1.52e-06	2.722							Zdhhc1	1.095e-06	-0.8128	Add3	6.744e-07	2.233	Tceb1	6.544e-07	4.14
		Npm1	1.53e-06	-6.233							Azi2	1.095e-06	0.7405	NA	6.77e-07	1.587	Fam102a	6.554e-07	-1.796
		Ext2	1.534e-06	1.65							Tmem134	1.1e-06	-0.8472	Zfp219	6.774e-07	-1.902	Cycs	6.593e-07	2.71
		Efcab14	1.535e-06	-2.25							Taf6l	1.1e-06	-0.5386	Snca	6.774e-07	2.912	Kat6b	6.621e-07	2.271
		Nbl1	1.536e-06	1.636							Clptm1	1.102e-06	-1.114	Larp4b	6.874e-07	4.993	Ankle2	6.627e-07	2.331
		4833439L19Rik	1.536e-06	1.842							Gpc1	1.106e-06	-0.8767	Rgs7bp	6.877e-07	3.594	Psmb3	6.632e-07	-1.774
		Hbs1l	1.538e-06	-2.223							Pou3f1	1.106e-06	-1.18	NA	6.882e-07	-2.291	NA	6.632e-07	2.015
		Fam195a	1.541e-06	1.93							Pard6a	1.11e-06	-0.9511	Tbc1d10a	6.882e-07	-2.069	Ydjc	6.664e-07	-2.268
		Rad23a	1.546e-06	1.807							Faah	1.112e-06	-1.096	Dcxr	6.882e-07	-2.455	Rad50	6.686e-07	1.872
		Spns1	1.548e-06	1.707							Mvb12a	1.112e-06	-1.084	Tsfm	6.882e-07	-1.896	NA	6.686e-07	-1.956
		Chid1	1.551e-06	1.764							Tbc1d23	1.121e-06	1.069	Lppr2	6.887e-07	-1.962	Tomm40l	6.69e-07	-2.529
		Pex6	1.552e-06	2.538							Exoc2	1.121e-06	1.096	NA	6.89e-07	3.915	Trove2	6.709e-07	2.98
		Dcxr	1.552e-06	2.307							Klc4	1.121e-06	-0.8448	Fam63b	6.89e-07	2.249	Slc4a2	6.722e-07	-2.251
		Elovl6	1.565e-06	-2.819							Crcp	1.123e-06	1.302	Ciapin1	6.891e-07	-1.701	Cadm1	6.732e-07	3.217
		Akt1s1	1.565e-06	2.205							Dpp9	1.123e-06	-0.8961	Fam213b	6.901e-07	-1.968	Eif4a2	6.76e-07	4.565
		D17Wsu92e	1.565e-06	1.924							Atg101	1.128e-06	-1.032	Deb1	6.903e-07	1.871	Plekhj1	6.777e-07	-1.497
		Larp4b	1.566e-06	-4.459							Eprs	1.128e-06	1.023	Ndufa10	6.903e-07	-1.783	Sbk1	6.78e-07	-2.359
		Cse1l	1.566e-06	-2.428							Pkp4	1.132e-06	1.096	Golim4	6.903e-07	2.083	NA	6.784e-07	-2.279
		Eif3a	1.57e-06	-2.571							Idnk	1.132e-06	-1.41	Nosip	6.931e-07	-1.934	Pnpla6	6.814e-07	-2.039
		NA	1.57e-06	1.626							Ppp1cb	1.134e-06	0.9047	Ube2d3	6.931e-07	2.484	NA	6.815e-07	1.801
		Mrpl47	1.583e-06	-2.221							Pcyt1b	1.134e-06	0.6801	NA	6.935e-07	1.757	0610011F06Rik	6.815e-07	-1.858
		Ubqln4	1.583e-06	1.666							Dlgap4	1.134e-06	-0.9044	Gpr162	6.935e-07	-2.253	Sphk2	6.818e-07	-2.482
		Gpm6a	1.583e-06	-2.721							Atp5sl	1.136e-06	-1.059	NA	6.935e-07	2.102	Zfp219	6.838e-07	-1.9
		Shisa4	1.593e-06	2.218							Evi2a	1.139e-06	1.471	NA	6.946e-07	1.857	Sox8	6.851e-07	-2.141
		Zbtb18	1.594e-06	-2.14							Nubp1	1.142e-06	-0.8653	Rbms1	6.946e-07	1.82	Iqsec2	6.872e-07	-1.791
		Iqcb1	1.594e-06	-2.825							Spcs3	1.147e-06	1.207	NA	6.968e-07	1.501	Hes5	6.893e-07	-1.952
		Snx8	1.594e-06	1.763							Armc6	1.147e-06	-1.077	Mif	7.007e-07	-1.954	Cldn26	6.917e-07	-2.041
		Rprd1a	1.596e-06	-2.779							Ankhd1	1.147e-06	1.288	Zfml	7.015e-07	2.4	Gbp2	6.923e-07	1.496
		Usp5	1.596e-06	1.716							3830406C13Rik	1.148e-06	1.083	Rilp	7.015e-07	-1.724	Nbl1	6.923e-07	-1.987
		Hsph1	1.596e-06	-2.628							Itpka	1.148e-06	-0.9156	Nap1l1	7.023e-07	2.66	Ndufs7	6.923e-07	-1.891
		Jtb	1.597e-06	-2.066							Tnfrsf12a	1.148e-06	-1.067	NA	7.03e-07	2.915	4930432K21Rik	6.926e-07	-1.729
		Zdhhc13	1.598e-06	-2.159							NA	1.149e-06	2.075	Fam13c	7.03e-07	2.335	Alkbh6	6.928e-07	-2.224
		Kif5a	1.601e-06	-2.749							Dgcr6	1.15e-06	-1.262	Lppr5	7.045e-07	2.587	Clpx	6.928e-07	1.861
		NA	1.604e-06	-1.647							0610010F05Rik	1.153e-06	1.327	Adra2c	7.046e-07	-2.013	Ear2	6.932e-07	2.551
		Riok3	1.604e-06	-1.758							Stard7	1.153e-06	0.9086	Etl4	7.082e-07	1.93	Hgs	6.932e-07	-1.782
		Fam178a	1.61e-06	-2.832							Slc30a9	1.153e-06	0.949	Ttbk2	7.115e-07	1.641	Taf6l	6.941e-07	-1.474
		Erc2	1.612e-06	-2.701							Lgi1	1.156e-06	0.7835	Dpp9	7.123e-07	-1.908	Acacb	6.982e-07	-1.424
		Snx25	1.612e-06	-2.195							Rragc	1.156e-06	0.982	Cbx8	7.131e-07	-1.994	Mettl22	6.986e-07	-2.525
		NA	1.616e-06	-2.489							NA	1.156e-06	-0.5799	NA	7.148e-07	-1.96	Gale	6.986e-07	-1.768
		Hcn2	1.618e-06	1.89							Tab2	1.157e-06	1.188	Alg3	7.171e-07	-2.234	Npepl1	6.994e-07	-2.409
		Rpl27a	1.625e-06	2.148							Ppp2r3c	1.157e-06	0.7498	Nucks1	7.171e-07	2.54	Ndufa5	6.999e-07	2.202
		St3gal3	1.629e-06	1.823							Ahcyl1	1.157e-06	1.696	NA	7.18e-07	1.504	Gpr137	7.007e-07	-2.659
		NA	1.632e-06	1.752							NA	1.162e-06	1.148	Clptm1	7.188e-07	-2.226	Poll	7.03e-07	-2.284
		NA	1.632e-06	-2.814							NA	1.162e-06	-0.9696	Pde1a	7.208e-07	3.462	Ier3ip1	7.034e-07	2.67
		Flad1	1.632e-06	1.951							Cops5	1.163e-06	1.158	Sidt2	7.219e-07	-2.129	Crbn	7.035e-07	2.451
		Zhx1	1.633e-06	-2.599							Trim28	1.166e-06	-0.8062	Atp6v1a	7.221e-07	2.931	Slc25a38	7.035e-07	-1.905
		Zcchc7	1.637e-06	-2.051							Serinc1	1.17e-06	1.859	Glt8d1	7.247e-07	2.722	Zadh2	7.052e-07	1.971
		Nipa1	1.64e-06	-2.427							Pnpla6	1.172e-06	-0.7961	Cycs	7.267e-07	1.391	Klf2	7.063e-07	-2.081
		Emcn	1.645e-06	-1.892							Soga3	1.176e-06	1.576	NA	7.268e-07	3.702	Herc4	7.087e-07	1.856
		Rbm18	1.647e-06	-2.771							Tmem87a	1.176e-06	0.9695	Caly	7.268e-07	-1.848	Dlgap1	7.089e-07	1.717
		NA	1.65e-06	1.848							Tfe3	1.176e-06	-0.6299	Yif1a	7.268e-07	-2.357	Sac3d1	7.092e-07	-2.395
		Ercc6l2	1.654e-06	-2.351							Ppp1r1b	1.177e-06	-0.7456	Zfp777	7.268e-07	-1.883	Nlrc5	7.092e-07	2.429
		Notch4	1.656e-06	1.635							Ccdc47	1.177e-06	1.93	Golm1	7.268e-07	2.726	Fam160a2	7.095e-07	-2.192
		B830017H08Rik	1.656e-06	1.646							Wrap73	1.182e-06	-0.9459	4930432K21Rik	7.268e-07	-1.724	Add3	7.147e-07	2.518
		Lmf1	1.656e-06	2.052							Iqsec2	1.183e-06	-0.8009	Tnrc6a	7.268e-07	3.568	Snx4	7.147e-07	2.049
		Smarce1	1.656e-06	-2.54							Mgll	1.184e-06	-0.6044	NA	7.285e-07	-1.62	Fcgrt	7.161e-07	-2.44
		0610011F06Rik	1.67e-06	1.771							NA	1.188e-06	-0.718	Lrp12	7.306e-07	1.993	Rgma	7.171e-07	-1.822
		Sptbn1	1.671e-06	-2.571							Cryl1	1.19e-06	-0.6664	Smox	7.306e-07	-2.351	Clptm1	7.173e-07	-2.226
		Nap1l1	1.676e-06	-2.139							Ttc19	1.191e-06	1.302	Scx	7.306e-07	-1.959	Rasal1	7.174e-07	-1.885
		Ssx2ip	1.676e-06	-2.078							NA	1.199e-06	1.401	Ccdc92	7.332e-07	-1.938	Rit2	7.188e-07	2.455
		Srm	1.676e-06	1.714							Ss18	1.201e-06	1.632	NA	7.341e-07	-2.202	Lrrn3	7.188e-07	3.191
		Zbtb45	1.682e-06	1.978							Chd6	1.205e-06	1.053	Lrif1	7.351e-07	2.244	Jph3	7.194e-07	-2.155
		Ndufa7	1.689e-06	1.767							Gdpd1	1.207e-06	0.8891	Rabac1	7.356e-07	-2.029	Arl8b	7.197e-07	1.776
		Gpm6a	1.689e-06	-1.788							Kdm1b	1.211e-06	0.8385	Cep170	7.356e-07	3.449	Dnajc3	7.214e-07	1.773
		Hn1	1.689e-06	1.952							Jund	1.212e-06	-1.239	NA	7.377e-07	-2.07	NA	7.233e-07	-1.842
		Slc25a38	1.691e-06	1.815							Hist1h2af	1.215e-06	-1.609	Ppp1r16a	7.415e-07	-2.619	Ndufc1	7.262e-07	-1.718
		Imp4	1.692e-06	1.674							Rhbdd3	1.221e-06	-1.203	Ndufs7	7.422e-07	-1.881	Acsl5	7.267e-07	3.136
		Ndufa5	1.693e-06	-2.074							Pcsk2	1.222e-06	1.017	Exoc4	7.448e-07	2.182	4931428F04Rik	7.272e-07	-1.791
		Gch1	1.693e-06	2.193							Map3k10	1.222e-06	-1.005	Fam160a2	7.482e-07	-2.183	Ankrd34a	7.273e-07	-1.762
		NA	1.693e-06	2.439							Rundc3b	1.224e-06	0.5967	Ubl4	7.487e-07	-1.921	Esrra	7.274e-07	-1.944
		NA	1.7e-06	1.474							Clk1	1.224e-06	1.544	Zc2hc1a	7.492e-07	2.932	Gp1bb	7.279e-07	-2.401
		Fuom	1.707e-06	2.174							Fam185a	1.225e-06	0.866	Fam98c	7.492e-07	-2.036	Sprn	7.282e-07	-1.554
		2410016O06Rik	1.707e-06	2.181							Sptbn1	1.225e-06	1.399	Gale	7.492e-07	-1.55	NA	7.319e-07	1.994
[truncated: 6,961 more rows]
