# Supplementary material for: Microarray profiling predicts early neurological and immune phenotypic traits in advance of CNS disease during disease progression in Trypanosoma. b. brucei infected CD1 mouse brains
Source: PLoS Negl Trop Dis. 2021 Nov 11;15(11):e0009892. doi: 10.1371/journal.pntd.0009892 (PMC8584711; doi:10.1371/journal.pntd.0009892)
Supplement: S3 Table — KEGG functional enrichment analysis of (A) up-regulated and (B), down-regulated pathways. Up-regulated (A) and down-regulated (B) KEGG functional enrichment analysis was performed on Infected Series Comparisons (0-7dpi)1, (0-21dpi)3 and (0-28dpi)4 and the Temporal Series Comparisons (7-14dpi)5, (7-21dpi)6, (7-28dpi)7 and (14-28dpi)9. Analysis of pairings (0-14dpi)2, (14-21dpi)8 and (21-28dpi)10 were excluded as there was no significant gene expression activity in theses Comparisons. KEGG pathways/ID number are set out or each Comparison in order of decreasing order. (XLSX) [file pntd.0009892.s008.xlsx]

## Sheet: Sheet1
		S3 Table. Up-regulated (A) and down-regulated (B) KEGG pathways for each Comparsion.
		(A)	Infected Series										Temporal Series
			(0-7dpi)1			(0-21dpi)3			(0-28dpi)4				(7-14dpi)5			(7-21dpi)6			(7-28dpi)7			(14-28)9				(B)	Infected Series								Temporal Series
			ID	15 Pathways	p value	ID	10 Pathways	p value	ID	50 Pathways	p value		ID	70 Pathways	p value	ID	54 Pathways	p value	ID	80 Pathways	p value	ID	48 Pathways	p value			(0-7dpi)1				(0-28dpi)4				(7-14dpi)5				(7-21dpi)6				(7-28dpi)7
			3010	Ribosome	0.000185	4612	Antigen processing and presentation	2.65e-05	5150	Staphylococcus aureus infection	4.24e-16		4730	Long-term depression	4.83e-06	4730	Long-term depression	4.75e-05	5152	Tuberculosis	6.48e-07	5150	Staphylococcus aureus infection	5.08e-17			ID	67 Pathways	p value		ID	1 Pathway	p value		ID	18 Pathways	p value		ID	17 Pathways	p value		ID	21 Pathways	p value
			5034	Alcoholism	0.000423	5330	Allograft rejection	0.00452	4612	Antigen processing and presentation	6.73e-16		4720	Long-term potentiation	9.48e-06	4141	Protein processing in endoplasmic reticulum	6.56e-05	5164	Influenza A	3.24e-05	5330	Allograft rejection	9.03e-16			4730	Long-term depression	1.68e-05		4260	Cardiac muscle contraction	0.002658		4144	Endocytosis	0.001463		5016	Huntington's disease	0.000302609		5016	Huntington's disease	0.000124
			5322	Systemic lupus erythematosus	0.00425	5332	Graft-versus-host disease	0.00481	5322	Systemic lupus erythematosus	1.32e-15		4141	Protein processing in endoplasmic reticulum	7.29e-05	4720	Long-term potentiation	8.61e-05	4662	B cell receptor signaling pathway	3.28e-05	5332	Graft-versus-host disease	1.47e-15			4120	Ubiquitin mediated proteolysis	2.25e-05						5016	Huntington's disease	0.001838		5012	Parkinson's disease	0.00295771		190	Oxidative phosphorylation	0.000408
			604	Glycosphingolipid biosynthesis - ganglio series	0.00543	5320	Autoimmune thyroid disease	0.0057	5330	Allograft rejection	5.01e-15		4120	Ubiquitin mediated proteolysis	0.000138	4120	Ubiquitin mediated proteolysis	9.93e-05	5142	Chagas disease (American trypanosomiasis)	0.00010448	5322	Systemic lupus erythematosus	2.52e-15			4728	Dopaminergic synapse	0.0001						3010	Ribosome	0.002238		4330	Notch signaling pathway	0.00384673		5010	Alzheimer's disease	0.000908
			5203	Viral carcinogenesis	0.00668	4940	Type I diabetes mellitus	0.00735	5332	Graft-versus-host disease	8.53e-15		4921	Oxytocin signaling pathway	0.000165	4114	Oocyte meiosis	0.000156	4720	Long-term potentiation	0.000114553	4940	Type I diabetes mellitus	4.06e-14			4720	Long-term potentiation	0.000298						190	Oxidative phosphorylation	0.002353		190	Oxidative phosphorylation	0.00387438		5012	Parkinson's disease	0.001332
			5166	HTLV-I infection	0.00753	5416	Viral myocarditis	0.0108	5168	Herpes simplex infection	1.04e-14		4261	Adrenergic signaling in cardiomyocytes	0.000169	4261	Adrenergic signaling in cardiomyocytes	0.000254	5168	Herpes simplex infection	0.000189425	5320	Autoimmune thyroid disease	2.11e-13			5212	Pancreatic cancer	0.000298						5034	Alcoholism	0.004335		5010	Alzheimer's disease	0.00593276		980	Metabolism of xenobiotics by cytochrome P450	0.004259
			5217	Basal cell carcinoma	0.008	5168	Herpes simplex infection	0.0113	5140	Leishmaniasis	1.35e-14		3040	Spliceosome	0.000169	3040	Spliceosome	0.000254	4730	Long-term depression	0.000201931	5140	Leishmaniasis	2.7e-13			4921	Oxytocin signaling pathway	0.00032						5010	Alzheimer's disease	0.009636		5217	Basal cell carcinoma	0.00706029		604	Glycosphingolipid biosynthesis - ganglio series	0.008363
			4144	Endocytosis	0.0127	4970	Salivary secretion	0.0144	4145	Phagosome	5.71e-14		4728	Dopaminergic synapse	0.000255	4022	cGMP-PKG signaling pathway	0.000691	4141	Protein processing in endoplasmic reticulum	0.000214469	4612	Antigen processing and presentation	2.7e-13			4261	Adrenergic signaling in cardiomyocytes	0.000345						480	Glutathione metabolism	0.010024		5034	Alcoholism	0.00744189		4330	Notch signaling pathway	0.008954
			240	Pyrimidine metabolism	0.0131	4650	Natural killer cell mediated cytotoxicity	0.024	4940	Type I diabetes mellitus	3.11e-13		4114	Oocyte meiosis	0.000306	4921	Oxytocin signaling pathway	0.001162	4620	Toll-like receptor signaling pathway	0.000275518	4145	Phagosome	4.94e-13			4114	Oocyte meiosis	0.000659						4142	Lysosome	0.010908		240	Pyrimidine metabolism	0.010246		563	Glycosylphosphatidylinositol(GPI)-anchor biosynthesis	0.010345
			480	Glutathione metabolism	0.0138	5145	Toxoplasmosis	0.0376	5320	Autoimmune thyroid disease	9.99e-13		5214	Glioma	0.000624	4724	Glutamatergic synapse	0.001285	5161	Hepatitis B	0.000310639	5416	Viral myocarditis	7.26e-13			3040	Spliceosome	0.000747						240	Pyrimidine metabolism	0.013362		4122	Sulfur relay system	0.014162		534	Glycosaminoglycan biosynthesis - heparan sulfate / heparin	0.010345
			4330	Notch signaling pathway	0.0247				5416	Viral myocarditis	6.87e-12		3015	mRNA surveillance pathway	0.000659	5215	Prostate cancer	0.001312	4261	Adrenergic signaling in cardiomyocytes	0.00036588	5168	Herpes simplex infection	2.77e-11			5031	Amphetamine addiction	0.00078						4330	Notch signaling pathway	0.017302		230	Purine metabolism	0.022941		4122	Sulfur relay system	0.013646
			5016	Huntington's disease	0.0249				5164	Influenza A	1.5e-10		4110	Cell cycle	0.000869	4728	Dopaminergic synapse	0.001637	3040	Spliceosome	0.00036588	5323	Rheumatoid arthritis	4.06e-09			4970	Salivary secretion	0.001091						5012	Parkinson's disease	0.01775		980	Metabolism of xenobiotics by cytochrome P450	0.02852		4144	Endocytosis	0.022335
			980	Metabolism of xenobiotics by cytochrome P450	0.0346				5323	Rheumatoid arthritis	2.09e-09		4724	Glutamatergic synapse	0.001067	4071	Sphingolipid signaling pathway	0.001918	5145	Toxoplasmosis	0.000372646	4672	Intestinal immune network for IgA production	5.74e-09			5215	Prostate cancer	0.001224						4540	Gap junction	0.020368		480	Glutathione metabolism	0.0287247		4975	Fat digestion and absorption	0.0248
			4917	Prolactin signaling pathway	0.0457				5321	Inflammatory bowel disease (IBD)	2.34e-09		4360	Axon guidance	0.001251	4150	mTOR signaling pathway	0.002046	5140	Leishmaniasis	0.000455466	5164	Influenza A	1.65e-08			5210	Colorectal cancer	0.001339						511	Other glycan degradation	0.022187		534	Glycosaminoglycan biosynthesis - heparan sulfate / heparin	0.0324895		480	Glutathione metabolism	0.02678
			5219	Bladder cancer	0.0463				5152	Tuberculosis	2.57e-09		5215	Prostate cancer	0.001311	5211	Renal cell carcinoma	0.002065	4210	Apoptosis	0.000593226	5142	Chagas disease (American trypanosomiasis)	1.72e-08			3015	mRNA surveillance pathway	0.00151						980	Metabolism of xenobiotics by cytochrome P450	0.022718		3010	Ribosome	0.0333141		330	Arginine and proline metabolism	0.026941
									4672	Intestinal immune network for IgA production	5.8e-09		4071	Sphingolipid signaling pathway	0.001534	4110	Cell cycle	0.002282	4660	T cell receptor signaling pathway	0.000711965	5133	Pertussis	2.45e-08			5214	Glioma	0.001643						5217	Basal cell carcinoma	0.029442		604	Glycosphingolipid biosynthesis - ganglio series	0.0347592		900	Terpenoid backbone biosynthesis	0.028388
									5133	Pertussis	8.63e-09		4012	ErbB signaling pathway	0.001951	4970	Salivary secretion	0.002449	4728	Dopaminergic synapse	0.00110552	5152	Tuberculosis	3.01e-08			4110	Cell cycle	0.001745						604	Glycosphingolipid biosynthesis - ganglio series	0.030318		520	Amino sugar and nucleotide sugar metabolism	0.0468272		240	Pyrimidine metabolism	0.030938
									5145	Toxoplasmosis	9.62e-09		4723	Retrograde endocannabinoid signaling	0.00198	5214	Glioma	0.003446	4621	NOD-like receptor signaling pathway	0.00121829	4514	Cell adhesion molecules (CAMs)	3.77e-08			4012	ErbB signaling pathway	0.001835						4721	Synaptic vesicle cycle	0.03443		5030	Cocaine addiction	0.0468272		4260	Cardiac muscle contraction	0.031806
									4514	Cell adhesion molecules (CAMs)	1.26e-08		5031	Amphetamine addiction	0.002247	3015	mRNA surveillance pathway	0.003567	5134	Legionellosis	0.00121829	5166	HTLV-I infection	4.47e-08			4724	Glutamatergic synapse	0.002145						520	Amino sugar and nucleotide sugar metabolism	0.037536						5217	Basal cell carcinoma	0.034746
									5310	Asthma	1.45e-08		5218	Melanoma	0.002247	4922	Glucagon signaling pathway	0.003668	4071	Sphingolipid signaling pathway	0.00123786	5310	Asthma	5.23e-08			4962	Vasopressin-regulated water reabsorption	0.002797														520	Amino sugar and nucleotide sugar metabolism	0.044056
									5166	HTLV-I infection	2.83e-08		4014	Ras signaling pathway	0.002904	5218	Melanoma	0.0044	4668	TNF signaling pathway	0.00135815	5145	Toxoplasmosis	5.29e-08			4022	cGMP-PKG signaling pathway	0.003152														3410	Base excision repair	0.044815
									4620	Toll-like receptor signaling pathway	6.35e-08		4962	Vasopressin-regulated water reabsorption	0.002931	4723	Retrograde endocannabinoid signaling	0.004585	4921	Oxytocin signaling pathway	0.00163782	5321	Inflammatory bowel disease (IBD)	2.86e-07			5200	Pathways in cancer	0.003223														230	Purine metabolism	0.049352
									5142	Chagas disease (American trypanosomiasis)	1.76e-07		4970	Salivary secretion	0.002956	5212	Pancreatic cancer	0.004667	5162	Measles	0.00176935	4620	Toll-like receptor signaling pathway	7.69e-07			3008	Ribosome biogenesis in eukaryotes	0.003507
									5162	Measles	5.65e-07		4022	cGMP-PKG signaling pathway	0.003416	4066	HIF-1 signaling pathway	0.006539	5031	Amphetamine addiction	0.00216072	4060	Cytokine-cytokine receptor interaction	3.02e-06			3013	RNA transport	0.003649
									4650	Natural killer cell mediated cytotoxicity	2.04e-06		5200	Pathways in cancer	0.003654	4611	Platelet activation	0.007521	5212	Pancreatic cancer	0.00238786	4650	Natural killer cell mediated cytotoxicity	4.09e-06			4723	Retrograde endocannabinoid signaling	0.00399
									5340	Primary immunodeficiency	2.17e-06		4713	Circadian entrainment	0.005222	5031	Amphetamine addiction	0.010335	4114	Oocyte meiosis	0.00246129	4380	Osteoclast differentiation	6.55e-06			20	Citrate cycle (TCA cycle)	0.004307
									4380	Osteoclast differentiation	6.43e-06		5212	Pancreatic cancer	0.005689	5200	Pathways in cancer	0.010699	4150	mTOR signaling pathway	0.00252044	4064	NF-kappa B signaling pathway	2.88e-05			4070	Phosphatidylinositol signaling system	0.004326
									4064	NF-kappa B signaling pathway	1.15e-05		5213	Endometrial cancer	0.00661	5213	Endometrial cancer	0.011277	4970	Salivary secretion	0.00305078	4610	Complement and coagulation cascades	5.44e-05			4713	Circadian entrainment	0.004908
									5144	Malaria	1.51e-05		4150	mTOR signaling pathway	0.006967	4360	Axon guidance	0.011804	5132	Salmonella infection	0.00347952	5340	Primary immunodeficiency	6.09e-05			5218	Melanoma	0.005365
									4062	Chemokine signaling pathway	3.03e-05		5206	MicroRNAs in cancer	0.007735	4024	cAMP signaling pathway	0.012442	5215	Prostate cancer	0.00380825	5169	Epstein-Barr virus infection	7.33e-05			4071	Sphingolipid signaling pathway	0.005893
									4060	Cytokine-cytokine receptor interaction	3.54e-05		5223	Non-small cell lung cancer	0.008613	4210	Apoptosis	0.013188	4066	HIF-1 signaling pathway	0.00413355	5020	Prion diseases	7.37e-05			5213	Endometrial cancer	0.006324
									4623	Cytosolic DNA-sensing pathway	0.000117		5210	Colorectal cancer	0.008671	3420	Nucleotide excision repair	0.013476	5214	Glioma	0.00421358	4062	Chemokine signaling pathway	9.29e-05			4622	RIG-I-like receptor signaling pathway	0.006644
									5132	Salmonella infection	0.000197		4015	Rap1 signaling pathway	0.009945	4962	Vasopressin-regulated water reabsorption	0.013476	4380	Osteoclast differentiation	0.00431517	4623	Cytosolic DNA-sensing pathway	0.000106			4922	Glucagon signaling pathway	0.007433
									5203	Viral carcinogenesis	0.000219		4010	MAPK signaling pathway	0.011942	4014	Ras signaling pathway	0.014381	3015	mRNA surveillance pathway	0.00449782	5132	Salmonella infection	0.000106			4014	Ras signaling pathway	0.007709
									4668	TNF signaling pathway	0.000292		5211	Renal cell carcinoma	0.012589	5210	Colorectal cancer	0.015521	5211	Renal cell carcinoma	0.00602377	5162	Measles	0.000201			3420	Nucleotide excision repair	0.007821
									5020	Prion diseases	0.000453		3013	RNA transport	0.012751	4015	Rap1 signaling pathway	0.01662	4962	Vasopressin-regulated water reabsorption	0.00612362	5144	Malaria	0.000232			4722	Neurotrophin signaling pathway	0.007983
									4610	Complement and coagulation cascades	0.000457		4210	Apoptosis	0.014584	4915	Estrogen signaling pathway	0.017937	5206	MicroRNAs in cancer	0.00693612	4640	Hematopoietic cell lineage	0.000236			5161	Hepatitis B	0.009057
									5169	Epstein-Barr virus infection	0.000609		5033	Nicotine addiction	0.015372	4914	Progesterone-mediated oocyte maturation	0.01848	4064	NF-kappa B signaling pathway	0.00804354	4660	T cell receptor signaling pathway	0.00052			4360	Axon guidance	0.009238
									5134	Legionellosis	0.000675		4722	Neurotrophin signaling pathway	0.015723	4012	ErbB signaling pathway	0.018797	4922	Glucagon signaling pathway	0.00964009	5134	Legionellosis	0.000792			4621	NOD-like receptor signaling pathway	0.010218
									4660	T cell receptor signaling pathway	0.00111		4540	Gap junction	0.015884	4662	B cell receptor signaling pathway	0.018839	4940	Type I diabetes mellitus	0.010356	5203	Viral carcinogenesis	0.001849			4918	Thyroid hormone synthesis	0.01024
									4640	Hematopoietic cell lineage	0.00183		4922	Glucagon signaling pathway	0.015884	4713	Circadian entrainment	0.020874	4145	Phagosome	0.0103723	4668	TNF signaling pathway	0.003492			4010	MAPK signaling pathway	0.010938
									3050	Proteasome	0.00255		5161	Hepatitis B	0.017156	5161	Hepatitis B	0.021655	5169	Epstein-Barr virus infection	0.0104047	5143	African trypanosomiasis	0.008207			5169	Epstein-Barr virus infection	0.01158
									5143	African trypanosomiasis	0.00306		4915	Estrogen signaling pathway	0.017684	5033	Nicotine addiction	0.023104	4917	Prolactin signaling pathway	0.0104126	5146	Amoebiasis	0.012081			5211	Renal cell carcinoma	0.011996
									4630	Jak-STAT signaling pathway	0.0084		5220	Chronic myeloid leukemia	0.018567	4911	Insulin secretion	0.026586	4012	ErbB signaling pathway	0.0110439	4662	B cell receptor signaling pathway	0.018103			4912	GnRH signaling pathway	0.01337
									5160	Hepatitis C	0.0105		4972	Pancreatic secretion	0.018567	5142	Chagas disease (American trypanosomiasis)	0.030989	4110	Cell cycle	0.0113287	4630	Jak-STAT signaling pathway	0.020786			4270	Vascular smooth muscle contraction	0.013738
									4917	Prolactin signaling pathway	0.0121		3420	Nucleotide excision repair	0.020514	5169	Epstein-Barr virus infection	0.031029	4650	Natural killer cell mediated cytotoxicity	0.0114846	3050	Proteasome	0.027549			4210	Apoptosis	0.013885
									5146	Amoebiasis	0.0156		4916	Melanogenesis	0.021544	5220	Chronic myeloid leukemia	0.031753	4022	cGMP-PKG signaling pathway	0.0116124	4144	Endocytosis	0.036833			5033	Nicotine addiction	0.014865
									4662	B cell receptor signaling pathway	0.016		4611	Platelet activation	0.021616	4972	Pancreatic secretion	0.031753	4370	VEGF signaling pathway	0.0118078	4621	NOD-like receptor signaling pathway	0.037606			4150	mTOR signaling pathway	0.01556
									4670	Leukocyte transendothelial migration	0.0313		4024	cAMP signaling pathway	0.021976	4722	Neurotrophin signaling pathway	0.031816	4014	Ras signaling pathway	0.0122696						4915	Estrogen signaling pathway	0.016783
									5202	Transcriptional misregulation in cancer	0.042		4662	B cell receptor signaling pathway	0.022051	5231	Choline metabolism in cancer	0.03196	5218	Melanoma	0.0123397						5220	Chronic myeloid leukemia	0.017754
													4918	Thyroid hormone synthesis	0.023668	4919	Thyroid hormone signaling pathway	0.032959	4722	Neurotrophin signaling pathway	0.0129785						4972	Pancreatic secretion	0.017754
													4960	Aldosterone-regulated sodium reabsorption	0.024789	4918	Thyroid hormone synthesis	0.038485	5213	Endometrial cancer	0.0131954						4611	Platelet activation	0.020436
													4726	Serotonergic synapse	0.02563	3013	RNA transport	0.045457	4724	Glutamatergic synapse	0.0133087						4024	cAMP signaling pathway	0.020521
													4912	GnRH signaling pathway	0.02762	5132	Salmonella infection	0.048955	4622	RIG-I-like receptor signaling pathway	0.0146358						4662	B cell receptor signaling pathway	0.021103
													4370	VEGF signaling pathway	0.029266				4664	Fc epsilon RI signaling pathway	0.0146358						4130	SNARE interactions in vesicular transport	0.024054
													4911	Insulin secretion	0.030486				5323	Rheumatoid arthritis	0.0157729						4911	Insulin secretion	0.029227
													5222	Small cell lung cancer	0.033701				5200	Pathways in cancer	0.0161805						5231	Choline metabolism in cancer	0.029504
													4750	Inflammatory mediator regulation of TRP channels	0.034743				4024	cAMP signaling pathway	0.0165099						4920	Adipocytokine signaling pathway	0.030682
													4660	T cell receptor signaling pathway	0.035249				5330	Allograft rejection	0.0169923						4971	Gastric acid secretion	0.032142
													4914	Progesterone-mediated oocyte maturation	0.036771				5223	Non-small cell lung cancer	0.0173758						5222	Small cell lung cancer	0.032284
													4961	Endocrine and other factor-regulated calcium reabsorption	0.038603				5205	Proteoglycans in cancer	0.0180542						4015	Rap1 signaling pathway	0.036266
													4070	Phosphatidylinositol signaling system	0.038895				5210	Colorectal cancer	0.018398						4961	Endocrine and other factor-regulated calcium reabsorption	0.03739
													20	Citrate cycle (TCA cycle)	0.039707				4010	MAPK signaling pathway	0.0202326						5206	MicroRNAs in cancer	0.039111
													4066	HIF-1 signaling pathway	0.039948				5332	Graft-versus-host disease	0.0219552						5230	Central carbon metabolism in cancer	0.039706
													5230	Central carbon metabolism in cancer	0.041171				4919	Thyroid hormone signaling pathway	0.0234874						5223	Non-small cell lung cancer	0.041607
													4550	Signaling pathways regulating pluripotency of stem cells	0.041915				4672	Intestinal immune network for IgA production	0.0236169						4726	Serotonergic synapse	0.043064
													4917	Prolactin signaling pathway	0.045811				5321	Inflammatory bowel disease (IBD)	0.0245747						4919	Thyroid hormone signaling pathway	0.047609
													4270	Vascular smooth muscle contraction	0.048006				4120	Ubiquitin mediated proteolysis	0.0264398
													4068	FoxO signaling pathway	0.048883				5150	Staphylococcus aureus infection	0.0279122
													4919	Thyroid hormone signaling pathway	0.049927				4611	Platelet activation	0.0304566
																			5220	Chronic myeloid leukemia	0.0371039
																			5166	HTLV-I infection	0.0372764
																			4723	Retrograde endocannabinoid signaling	0.0384165
																			5231	Choline metabolism in cancer	0.0384165
																			4960	Aldosterone-regulated sodium reabsorption	0.0397502
																			4070	Phosphatidylinositol signaling system	0.042005
																			4360	Axon guidance	0.0437364
																			5310	Asthma	0.0445216
																			4713	Circadian entrainment	0.0449235
																			5143	African trypanosomiasis	0.047575
