# Supplementary material for: Microarray profiling predicts early neurological and immune phenotypic traits in advance of CNS disease during disease progression in Trypanosoma. b. brucei infected CD1 mouse brains
Source: PLoS Negl Trop Dis. 2021 Nov 11;15(11):e0009892. doi: 10.1371/journal.pntd.0009892 (PMC8584711; doi:10.1371/journal.pntd.0009892)
Supplement: S4 Table — GO Functional enrichment analysis of (A) up-regulated GO terms and (B), down-regulated GO terms. Up-regulated (A) and down-regulated (B) KEGG functional enrichment analysis was performed on Infected Series Comparisons (0-7dpi)1, (0-21dpi)3 and (0-28dpi)4 and the Temporal Series Comparisons (7-14dpi)5, (7-21dpi)6, (7-28dpi)7 and (14-28dpi)9. Analysis of pairings (0-14dpi)2, (14-21dpi)8 and (21-28dpi)10 were excluded as there was no significant gene expression activity in theses Comparisons. KEGG pathways/ID number are set out or each Comparison in order of decreasing order. (XLSX) [file pntd.0009892.s009.xlsx]

## Sheet: Sheet1
S4 Table. Up-regulated (A) and down-regulated (B) GO terms for each Comparison.															S4 Table . Up-regulated (A) and down-regulated (B) GO terms for each Comparison.
(A)	Infected Series														(A)	Temporal Series
																																					(B)	Infected Series
	(0-7dpi)1		529 Terms		(0-21dpi)3		286 Terms		(0-28dpi)4		1250 Terms					(7-14dpi)5		1046 Terms		(7-21dpi)6		1050 Terms		(7-28dpi)7		1408 Terms		(14-28)9		1020 Terms		(21-28dpi)10		10 Terms				(0-7dpi)1		1047 Terms		(0-21dpi)3		11 Terms		(0-28dpi)4		75 Terms
	Ontology	ID	Name	p value	Ontology	ID	Name	p value	Ontology	ID	Name	p value				Ontology	ID	Name	p value	Ontology	ID	Name	Pvalue	Ontology	ID	Name	p value	Ontology	ID	Name	p value	Ontology	ID	Name	Pvalue			Ontology	ID	Name	p value	Ontology	ID	Name	p value	Ontology	ID	Name	p value
	CC	GO:0044429	mitochondrial part	1.59752e-08	BP	GO:0006952	defense response	1.55579e-16	BP	GO:0006955	immune response	6.59636e-53				CC	GO:0043229	intracellular organelle	1.10875e-18	CC	GO:0005634	nucleus	4.82108e-18	MF	GO:0003723	RNA binding	5.72654e-16	BP	GO:0002376	immune system process	5.78208e-44	CC	GO:0009897	external side of plasma membrane	0.00270525			CC	GO:0043229	intracellular organelle	2.98034e-18	CC	GO:0044421	extracellular region part	0.00755206	CC	GO:0042995	cell projection	0.00127678
	CC	GO:0043227	membrane-bounded organelle	1.36676e-07	BP	GO:0098542	defense response to other organism	6.82192e-14	BP	GO:0002376	immune system process	1.3237e-52				CC	GO:0005634	nucleus	1.98977e-18	CC	GO:0043229	intracellular organelle	6.52869e-18	CC	GO:0005634	nucleus	1.55453e-14	BP	GO:0006955	immune response	4.5134e-40	MF	GO:0004872	receptor activity	0.00322322			CC	GO:0044424	intracellular part	1.58331e-16	CC	GO:0005576	extracellular region	0.0103246	BP	GO:0070252	actin-mediated cell contraction	0.00151121
	CC	GO:0005737	cytoplasm	1.62063e-07	BP	GO:0002376	immune system process	4.58686e-13	BP	GO:0006952	defense response	3.08346e-44				MF	GO:0003723	RNA binding	9.07982e-17	CC	GO:0043231	intracellular membrane-bounded organelle	5.96796e-16	CC	GO:0043229	intracellular organelle	6.29326e-14	BP	GO:0006952	defense response	2.32655e-31	CC	GO:0098552	side of membrane	0.00451169			CC	GO:0005622	intracellular	2.49154e-16	BP	GO:0007165	signal transduction	0.0140049	BP	GO:1903115	regulation of actin filament-based movement	0.00162986
	CC	GO:0005840	ribosome	1.82791e-07	BP	GO:0006955	immune response	6.14724e-13	BP	GO:0045087	innate immune response	9.10423e-34				CC	GO:0044424	intracellular part	1.28611e-16	CC	GO:0044424	intracellular part	1.16336e-15	CC	GO:0005622	intracellular	1.4529e-13	BP	GO:0002684	positive regulation of immune system process	3.84427e-27	MF	GO:0005509	calcium ion binding	0.0115759			CC	GO:0005634	nucleus	1.45565e-15	BP	GO:0044700	single organism signaling	0.0191104	BP	GO:0003254	regulation of membrane depolarization	0.00162986
	CC	GO:0043231	intracellular membrane-bounded organelle	4.50003e-07	BP	GO:0051707	response to other organism	1.15314e-12	BP	GO:0002252	immune effector process	2.34501e-32				CC	GO:0043226	organelle	1.72266e-16	CC	GO:0005622	intracellular	1.18377e-15	CC	GO:0044424	intracellular part	1.52606e-13	BP	GO:0002682	regulation of immune system process	2.30627e-25	CC	GO:0044459	plasma membrane part	0.0150534			MF	GO:0003723	RNA binding	2.25956e-15	BP	GO:0023052	signaling	0.0191104	BP	GO:0090257	regulation of muscle system process	0.00218306
	CC	GO:0005743	mitochondrial inner membrane	1.09784e-06	BP	GO:0043207	response to external biotic stimulus	1.15314e-12	BP	GO:0009605	response to external stimulus	4.12192e-29				CC	GO:0043231	intracellular membrane-bounded organelle	2.69464e-16	CC	GO:0043226	organelle	1.24711e-15	MF	GO:0044822	poly(A) RNA binding	2.1771e-13	BP	GO:0045087	innate immune response	3.09317e-24	CC	GO:0009986	cell surface	0.0196475			CC	GO:0043226	organelle	2.43456e-15	BP	GO:1902531	regulation of intracellular signal transduction	0.0199963	BP	GO:0044057	regulation of system process	0.00333439
	MF	GO:0003735	structural constituent of ribosome	1.24839e-06	BP	GO:0009607	response to biotic stimulus	2.36541e-12	BP	GO:0051707	response to other organism	2.544e-28				CC	GO:0005622	intracellular	3.10369e-16	MF	GO:0003723	RNA binding	1.62629e-15	MF	GO:0005488	binding	2.65653e-13	BP	GO:0002252	immune effector process	4.64472e-24	MF	GO:0004888	transmembrane signaling receptor activity	0.0247074			CC	GO:0043231	intracellular membrane-bounded organelle	5.85969e-15	BP	GO:0007154	cell communication	0.0202503	BP	GO:0030048	actin filament-based movement	0.00373503
	CC	GO:0005740	mitochondrial envelope	2.77018e-06	BP	GO:0034341	response to interferon-gamma	2.70352e-12	BP	GO:0043207	response to external biotic stimulus	2.544e-28				MF	GO:0044822	poly(A) RNA binding	2.7803e-15	CC	GO:0044422	organelle part	1.70348e-13	CC	GO:0043226	organelle	8.30371e-13	BP	GO:0050778	positive regulation of immune response	6.40226e-22	MF	GO:0038023	signaling receptor activity	0.0304882			CC	GO:0044446	intracellular organelle part	1.06454e-13	BP	GO:0051716	cellular response to stimulus	0.0265667	BP	GO:0046823	negative regulation of nucleocytoplasmic transport	0.00508878
	CC	GO:0005739	mitochondrion	2.8824e-06	BP	GO:0035456	response to interferon-beta	2.82876e-12	BP	GO:0002684	positive regulation of immune system process	4.9124e-28				CC	GO:0043227	membrane-bounded organelle	3.47417e-13	MF	GO:0044822	poly(A) RNA binding	1.94543e-13	CC	GO:0043231	intracellular membrane-bounded organelle	1.17584e-12	BP	GO:0045321	leukocyte activation	1.86911e-21	CC	GO:0016021	integral component of membrane	0.0395187			MF	GO:0044822	poly(A) RNA binding	1.35586e-13	BP	GO:0035556	intracellular signal transduction	0.0418285	MF	GO:0005096	GTPase activator activity	0.00566626
	CC	GO:0019866	organelle inner membrane	4.30938e-06	BP	GO:0009605	response to external stimulus	1.00231e-11	BP	GO:0002682	regulation of immune system process	1.35919e-27				BP	GO:0044260	cellular macromolecule metabolic process	1.13171e-12	CC	GO:0044446	intracellular organelle part	2.14562e-13	BP	GO:0044260	cellular macromolecule metabolic process	1.3542e-12	BP	GO:0050776	regulation of immune response	2.23557e-21	CC	GO:0031224	intrinsic component of membrane	0.0431396			CC	GO:0044422	organelle part	5.3157e-13	BP	GO:0009966	regulation of signal transduction	0.0482013	BP	GO:0060048	cardiac muscle contraction	0.00640276
	CC	GO:0031966	mitochondrial membrane	4.97871e-06	BP	GO:0034097	response to cytokine	1.13501e-11	BP	GO:0009607	response to biotic stimulus	3.41662e-27				CC	GO:0044422	organelle part	2.39388e-12	CC	GO:0043227	membrane-bounded organelle	7.82567e-13	CC	GO:0044446	intracellular organelle part	1.40216e-11	BP	GO:0019882	antigen processing and presentation	1.01971e-20							CC	GO:0043227	membrane-bounded organelle	2.28429e-11	BP	GO:0050896	response to stimulus	0.0498266	MF	GO:0005179	hormone activity	0.00696311
	CC	GO:0031090	organelle membrane	7.59707e-06	BP	GO:0045087	innate immune response	9.44891e-11	BP	GO:0019882	antigen processing and presentation	4.28625e-26				CC	GO:0044446	intracellular organelle part	5.75684e-12	BP	GO:0044260	cellular macromolecule metabolic process	1.00772e-12	CC	GO:0044422	organelle part	1.90596e-11	BP	GO:0001775	cell activation	4.16008e-19							CC	GO:0044428	nuclear part	1.08009e-10					BP	GO:0090317	negative regulation of intracellular protein transport	0.00810978
	CC	GO:0070062	extracellular vesicular exosome	8.37274e-06	BP	GO:0035458	cellular response to interferon-beta	1.31698e-10	BP	GO:0098542	defense response to other organism	3.01331e-25				CC	GO:0044428	nuclear part	6.78097e-12	CC	GO:0044428	nuclear part	3.83268e-12	CC	GO:0043227	membrane-bounded organelle	3.68213e-11	BP	GO:0046649	lymphocyte activation	1.99327e-18							CC	GO:0043232	intracellular non-membrane-bounded organelle	1.29294e-10					MF	GO:0030695	GTPase regulator activity	0.00840593
	CC	GO:0065010	extracellular membrane-bounded organelle	1.03231e-05	BP	GO:0042742	defense response to bacterium	5.00507e-10	BP	GO:0050776	regulation of immune response	1.35372e-23				MF	GO:1901363	heterocyclic compound binding	2.60655e-11	BP	GO:0006139	nucleobase-containing compound metabolic process	6.78614e-12	BP	GO:0006139	nucleobase-containing compound metabolic process	4.79841e-11	BP	GO:0009605	response to external stimulus	2.48005e-18							CC	GO:0043228	non-membrane-bounded organelle	1.29294e-10					BP	GO:0003012	muscle system process	0.00859675
	CC	GO:0043230	extracellular organelle	1.03231e-05	CC	GO:0020003	symbiont-containing vacuole	6.5224e-10	BP	GO:0050778	positive regulation of immune response	2.91415e-23				BP	GO:0006996	organelle organization	6.20902e-11	MF	GO:0003676	nucleic acid binding	8.92449e-11	BP	GO:0043170	macromolecule metabolic process	5.6334e-11	BP	GO:0034097	response to cytokine	3.82625e-18							BP	GO:0008104	protein localization	3.38312e-10					MF	GO:0060589	nucleoside-triphosphatase regulator activity	0.0108268
	CC	GO:0031988	membrane-bounded vesicle	1.0336e-05	BP	GO:0006950	response to stress	7.27159e-10	BP	GO:0045321	leukocyte activation	3.43968e-23				BP	GO:0006139	nucleobase-containing compound metabolic process	6.71342e-11	MF	GO:1901363	heterocyclic compound binding	2.1798e-10	MF	GO:0003676	nucleic acid binding	2.54826e-10	BP	GO:0098542	defense response to other organism	2.56035e-17							BP	GO:0044260	cellular macromolecule metabolic process	4.14934e-10					BP	GO:0006941	striated muscle contraction	0.0111577
	CC	GO:0044444	cytoplasmic part	1.52568e-05	BP	GO:0071345	cellular response to cytokine stimulus	1.28607e-09	BP	GO:0009617	response to bacterium	6.26436e-23				MF	GO:0097159	organic cyclic compound binding	8.97249e-11	BP	GO:0046483	heterocycle metabolic process	2.62502e-10	BP	GO:0071840	cellular component organization or biogenesis	2.91729e-10	BP	GO:0002250	adaptive immune response	3.74031e-17							MF	GO:0000166	nucleotide binding	5.27991e-10					MF	GO:0005099	Ras GTPase activator activity	0.0123181
	CC	GO:0044391	ribosomal subunit	1.5974e-05	CC	GO:0033643	host cell part	1.30252e-09	BP	GO:0001775	cell activation	4.82734e-22				MF	GO:0003676	nucleic acid binding	9.52376e-11	BP	GO:0019941	modification-dependent protein catabolic process	2.6725e-10	BP	GO:0006996	organelle organization	4.29636e-10	CC	GO:0009897	external side of plasma membrane	5.21575e-17							MF	GO:1901265	nucleoside phosphate binding	5.27991e-10					BP	GO:0003206	cardiac chamber morphogenesis	0.0126857
	CC	GO:0031982	vesicle	2.71677e-05	CC	GO:0033655	host cell cytoplasm part	1.30252e-09	BP	GO:0048002	antigen processing and presentation of peptide antigen	1.33045e-21				MF	GO:0000166	nucleotide binding	1.16074e-10	BP	GO:0051603	proteolysis involved in cellular protein catabolic process	2.77471e-10	BP	GO:0016043	cellular component organization	4.64866e-10	BP	GO:0002460	adaptive immune response based on somatic recombination of immune receptors built from immunoglobulin superfamily domains	5.39966e-17							CC	GO:0031981	nuclear lumen	8.66633e-10					BP	GO:0032387	negative regulation of intracellular transport	0.0126857
	CC	GO:0043229	intracellular organelle	4.82812e-05	CC	GO:0033646	host intracellular part	1.30252e-09	BP	GO:0006950	response to stress	4.27394e-21				MF	GO:1901265	nucleoside phosphate binding	1.16074e-10	BP	GO:0043632	modification-dependent macromolecule catabolic process	4.10452e-10	MF	GO:1901363	heterocyclic compound binding	7.84203e-10	BP	GO:0048584	positive regulation of response to stimulus	6.14844e-17							MF	GO:0003676	nucleic acid binding	1.14167e-09					CC	GO:0044297	cell body	0.0146295
	CC	GO:0044424	intracellular part	6.30352e-05	CC	GO:0030430	host cell cytoplasm	1.30252e-09	CC	GO:0009897	external side of plasma membrane	1.16915e-20				MF	GO:0005488	binding	2.4173e-10	BP	GO:0034641	cellular nitrogen compound metabolic process	4.40901e-10	MF	GO:0000166	nucleotide binding	1.03872e-09	BP	GO:0002449	lymphocyte mediated immunity	1.47674e-16							CC	GO:0044464	cell part	1.19188e-09					BP	GO:0006937	regulation of muscle contraction	0.0153093
	CC	GO:0005622	intracellular	7.8485e-05	CC	GO:0043656	intracellular region of host	1.30252e-09	BP	GO:0002449	lymphocyte mediated immunity	2.40226e-20				BP	GO:0071840	cellular component organization or biogenesis	4.31424e-10	BP	GO:0044257	cellular protein catabolic process	4.66772e-10	MF	GO:1901265	nucleoside phosphate binding	1.03872e-09	BP	GO:0048002	antigen processing and presentation of peptide antigen	3.24497e-16							MF	GO:1901363	heterocyclic compound binding	1.35326e-09					BP	GO:0003008	system process	0.0153491
	CC	GO:0031975	envelope	0.000155931	BP	GO:0071346	cellular response to interferon-gamma	3.51365e-09	BP	GO:0034341	response to interferon-gamma	3.75024e-20				CC	GO:0043232	intracellular non-membrane-bounded organelle	4.56469e-10	MF	GO:0005488	binding	4.71097e-10	MF	GO:0005515	protein binding	1.08575e-09	BP	GO:0019884	antigen processing and presentation of exogenous antigen	3.65116e-16							MF	GO:0005488	binding	1.39915e-09					BP	GO:0003205	cardiac chamber development	0.0159988
	CC	GO:0031967	organelle envelope	0.000182085	CC	GO:0043657	host cell	3.89582e-09	BP	GO:0002443	leukocyte mediated immunity	8.8548e-20				CC	GO:0043228	non-membrane-bounded organelle	4.56469e-10	BP	GO:0006511	ubiquitin-dependent protein catabolic process	5.22078e-10	MF	GO:0017111	nucleoside-triphosphatase activity	1.26647e-09	BP	GO:0051707	response to other organism	5.17365e-16							CC	GO:0031974	membrane-enclosed lumen	1.91752e-09					BP	GO:0051224	negative regulation of protein transport	0.018146
	BP	GO:1901564	organonitrogen compound metabolic process	0.000189668	CC	GO:0018995	host	3.89582e-09	BP	GO:0034097	response to cytokine	1.13958e-19				BP	GO:0019941	modification-dependent protein catabolic process	7.28259e-10	MF	GO:0097159	organic cyclic compound binding	5.60971e-10	CC	GO:0044428	nuclear part	1.4275e-09	BP	GO:0043207	response to external biotic stimulus	5.17365e-16							BP	GO:0006996	organelle organization	2.11185e-09					BP	GO:0046128	purine ribonucleoside metabolic process	0.0188407
	CC	GO:0043226	organelle	0.000190481	BP	GO:0050896	response to stimulus	5.00249e-09	BP	GO:0019884	antigen processing and presentation of exogenous antigen	1.54728e-19				BP	GO:0016043	cellular component organization	1.05136e-09	CC	GO:0043232	intracellular non-membrane-bounded organelle	7.31547e-10	MF	GO:0097159	organic cyclic compound binding	2.51475e-09	BP	GO:0071345	cellular response to cytokine stimulus	6.46219e-16							CC	GO:0032991	macromolecular complex	2.12492e-09					BP	GO:0042278	purine nucleoside metabolic process	0.0192608
	CC	GO:0005759	mitochondrial matrix	0.000342447	BP	GO:0019882	antigen processing and presentation	6.95337e-09	BP	GO:0002478	antigen processing and presentation of exogenous peptide antigen	1.91833e-19				BP	GO:0043632	modification-dependent macromolecule catabolic process	1.09497e-09	CC	GO:0043228	non-membrane-bounded organelle	7.31547e-10	BP	GO:0046483	heterocycle metabolic process	2.62917e-09	BP	GO:0042110	T cell activation	7.06131e-16							CC	GO:0005623	cell	3.5884e-09					BP	GO:0051899	membrane depolarization	0.0192631
	CC	GO:0005761	mitochondrial ribosome	0.000373559	BP	GO:0009617	response to bacterium	7.46519e-09	BP	GO:0046649	lymphocyte activation	2.51737e-19				BP	GO:0006511	ubiquitin-dependent protein catabolic process	1.49862e-09	CC	GO:0032991	macromolecular complex	9.62933e-10	CC	GO:0044464	cell part	2.66031e-09	BP	GO:0002443	leukocyte mediated immunity	1.22049e-15							MF	GO:0097159	organic cyclic compound binding	4.14829e-09					BP	GO:0009119	ribonucleoside metabolic process	0.020011
	CC	GO:0000313	organellar ribosome	0.000373559	BP	GO:0050830	defense response to Gram-positive bacterium	8.17338e-09	BP	GO:0051704	multi-organism process	1.05545e-18				BP	GO:0043170	macromolecule metabolic process	2.17746e-09	BP	GO:0044237	cellular metabolic process	1.02214e-09	CC	GO:0032991	macromolecular complex	4.4579e-09	BP	GO:0002478	antigen processing and presentation of exogenous peptide antigen	1.64537e-15							BP	GO:0034613	cellular protein localization	4.20778e-09					BP	GO:0008015	blood circulation	0.0202667
	BP	GO:1901068	guanosine-containing compound metabolic process	0.000519641	CC	GO:0044217	other organism part	9.15544e-09	BP	GO:0050896	response to stimulus	2.05346e-18				BP	GO:0051603	proteolysis involved in cellular protein catabolic process	2.38197e-09	BP	GO:0090304	nucleic acid metabolic process	1.05085e-09	BP	GO:0090304	nucleic acid metabolic process	4.58888e-09	MF	GO:0003823	antigen binding	1.84398e-15							BP	GO:0006139	nucleobase-containing compound metabolic process	4.30192e-09					BP	GO:0003013	circulatory system process	0.0206733
	CC	GO:0015934	large ribosomal subunit	0.000562723	CC	GO:0044215	other organism	9.15544e-09	BP	GO:0042110	T cell activation	2.66303e-18				CC	GO:0031981	nuclear lumen	3.10814e-09	BP	GO:0006725	cellular aromatic compound metabolic process	1.05405e-09	MF	GO:0016817	hydrolase activity, acting on acid anhydrides	6.56468e-09	BP	GO:0009607	response to biotic stimulus	2.25164e-15							BP	GO:0051656	establishment of organelle localization	4.57428e-09					BP	GO:0048858	cell projection morphogenesis	0.0211723
	BP	GO:0044710	single-organism metabolic process	0.000711381	CC	GO:0043245	extraorganismal space	9.15544e-09	BP	GO:0002460	adaptive immune response based on somatic recombination of immune receptors built from immunoglobulin superfamily domains	5.20044e-18				BP	GO:0046483	heterocycle metabolic process	3.29525e-09	CC	GO:0044464	cell part	1.48566e-09	BP	GO:0034641	cellular nitrogen compound metabolic process	6.76321e-09	BP	GO:0034341	response to interferon-gamma	1.02365e-14							MF	GO:0036094	small molecule binding	5.70654e-09					BP	GO:0009116	nucleoside metabolic process	0.0212289
	BP	GO:0008152	metabolic process	0.000828585	CC	GO:0044216	other organism cell	9.15544e-09	BP	GO:0048584	positive regulation of response to stimulus	7.00537e-18				CC	GO:0031974	membrane-enclosed lumen	3.97417e-09	BP	GO:0043170	macromolecule metabolic process	1.68175e-09	BP	GO:0008104	protein localization	7.42842e-09	CC	GO:0098552	side of membrane	1.09704e-14							BP	GO:0071840	cellular component organization or biogenesis	5.84904e-09					BP	GO:1901657	glycosyl compound metabolic process	0.0221451
	BP	GO:0019885	antigen processing and presentation of endogenous peptide antigen via MHC class I	0.000910539	BP	GO:0048002	antigen processing and presentation of peptide antigen	3.14404e-08	BP	GO:0002250	adaptive immune response	7.807e-18				BP	GO:0044237	cellular metabolic process	4.72445e-09	CC	GO:0005623	cell	4.55448e-09	CC	GO:0005623	cell	7.95055e-09	BP	GO:0051249	regulation of lymphocyte activation	3.6639e-14							CC	GO:0070013	intracellular organelle lumen	6.16844e-09					CC	GO:0043005	neuron projection	0.0230804
	BP	GO:0006575	cellular modified amino acid metabolic process	0.00099472	BP	GO:0042832	defense response to protozoan	3.92902e-08	CC	GO:0098552	side of membrane	1.52864e-17				CC	GO:0070013	intracellular organelle lumen	5.60515e-09	MF	GO:0000166	nucleotide binding	7.85462e-09	BP	GO:0006725	cellular aromatic compound metabolic process	9.59536e-09	BP	GO:0002253	activation of immune response	4.70554e-14							BP	GO:0051640	organelle localization	6.45012e-09					BP	GO:0032386	regulation of intracellular transport	0.0232082
	MF	GO:0008060	ARF GTPase activator activity	0.00106714	BP	GO:0051704	multi-organism process	5.01542e-08	CC	GO:0009986	cell surface	1.7758e-17				CC	GO:0043233	organelle lumen	6.13974e-09	MF	GO:1901265	nucleoside phosphate binding	7.85462e-09	MF	GO:0016462	pyrophosphatase activity	1.03767e-08	BP	GO:0050670	regulation of lymphocyte proliferation	5.38987e-14							BP	GO:0070727	cellular macromolecule localization	6.64323e-09					BP	GO:0032990	cell part morphogenesis	0.0237102
	BP	GO:0032312	regulation of ARF GTPase activity	0.00109248	BP	GO:0001562	response to protozoan	6.38005e-08	MF	GO:0003823	antigen binding	2.26657e-17				BP	GO:0090304	nucleic acid metabolic process	6.61828e-09	BP	GO:1901360	organic cyclic compound metabolic process	9.19193e-09	BP	GO:0050794	regulation of cellular process	1.12494e-08	BP	GO:0032944	regulation of mononuclear cell proliferation	6.18209e-14							CC	GO:0043233	organelle lumen	6.75529e-09					MF	GO:0008047	enzyme activator activity	0.0244763
	BP	GO:0046039	GTP metabolic process	0.00111638	CC	GO:0042611	MHC protein complex	1.09209e-07	CC	GO:0044217	other organism part	6.89901e-17				CC	GO:0044464	cell part	8.12643e-09	BP	GO:0070647	protein modification by small protein conjugation or removal	1.03058e-08	BP	GO:0044237	cellular metabolic process	1.13714e-08	BP	GO:0016064	immunoglobulin mediated immune response	6.90497e-14							BP	GO:0019941	modification-dependent protein catabolic process	7.63109e-09					CC	GO:0045202	synapse	0.0253108
	BP	GO:0002483	antigen processing and presentation of endogenous peptide antigen	0.00123866	CC	GO:0020005	symbiont-containing vacuole membrane	1.90193e-07	CC	GO:0044215	other organism	6.89901e-17				MF	GO:0036094	small molecule binding	8.62091e-09	BP	GO:0006996	organelle organization	1.05677e-08	MF	GO:0016818	hydrolase activity, acting on acid anhydrides, in phosphorus-containing anhydrides	1.38368e-08	BP	GO:0019724	B cell mediated immunity	8.55674e-14							BP	GO:0051641	cellular localization	8.10521e-09					MF	GO:0005083	small GTPase regulator activity	0.0264346
	BP	GO:1901069	guanosine-containing compound catabolic process	0.00139465	BP	GO:0002252	immune effector process	2.45009e-07	CC	GO:0043245	extraorganismal space	6.89901e-17				BP	GO:0006725	cellular aromatic compound metabolic process	1.17499e-08	BP	GO:0006807	nitrogen compound metabolic process	1.08892e-08	BP	GO:0044238	primary metabolic process	1.75707e-08	BP	GO:0070663	regulation of leukocyte proliferation	9.25579e-14							CC	GO:0043234	protein complex	8.22316e-09					BP	GO:0060047	heart contraction	0.0274184
	BP	GO:0006412	translation	0.00143508	BP	GO:0002474	antigen processing and presentation of peptide antigen via MHC class I	3.32633e-07	CC	GO:0044216	other organism cell	6.89901e-17				BP	GO:0070647	protein modification by small protein conjugation or removal	1.22067e-08	CC	GO:0031981	nuclear lumen	1.4977e-08	CC	GO:0043232	intracellular non-membrane-bounded organelle	2.21686e-08	BP	GO:0050863	regulation of T cell activation	1.42426e-13							BP	GO:0043632	modification-dependent macromolecule catabolic process	1.11463e-08					BP	GO:0003015	heart process	0.0278573
	BP	GO:0006184	GTP catabolic process	0.00148287	BP	GO:0042221	response to chemical	4.50198e-07	BP	GO:0042742	defense response to bacterium	9.20458e-17				BP	GO:0034641	cellular nitrogen compound metabolic process	1.32344e-08	CC	GO:0031974	membrane-enclosed lumen	1.56912e-08	CC	GO:0043228	non-membrane-bounded organelle	2.21686e-08	BP	GO:0006950	response to stress	1.57389e-13							CC	GO:0045202	synapse	1.1935e-08					BP	GO:2000021	regulation of ion homeostasis	0.0287436
	BP	GO:0032012	regulation of ARF protein signal transduction	0.00152124	BP	GO:0002699	positive regulation of immune effector process	6.20142e-07	BP	GO:0046651	lymphocyte proliferation	4.02038e-16				BP	GO:0044257	cellular protein catabolic process	1.40028e-08	CC	GO:0043234	protein complex	1.91574e-08	BP	GO:0044267	cellular protein metabolic process	3.52628e-08	BP	GO:0035456	response to interferon-beta	2.67873e-13							BP	GO:0033036	macromolecule localization	1.20689e-08					BP	GO:0009150	purine ribonucleotide metabolic process	0.0290205
	CC	GO:0044421	extracellular region part	0.00177338	BP	GO:0044406	adhesion of symbiont to host	7.36108e-07	BP	GO:0032943	mononuclear cell proliferation	4.6417e-16				MF	GO:0017111	nucleoside-triphosphatase activity	1.80789e-08	BP	GO:0010467	gene expression	2.26661e-08	BP	GO:0008380	RNA splicing	4.96565e-08	CC	GO:0042611	MHC protein complex	3.40846e-13							BP	GO:0051603	proteolysis involved in cellular protein catabolic process	2.069e-08					BP	GO:0006163	purine nucleotide metabolic process	0.0300022
	CC	GO:0022626	cytosolic ribosome	0.00195048	BP	GO:0002819	regulation of adaptive immune response	8.43326e-07	BP	GO:0002237	response to molecule of bacterial origin	7.77229e-16				CC	GO:0045202	synapse	2.03035e-08	MF	GO:0017111	nucleoside-triphosphatase activity	2.73715e-08	BP	GO:0010467	gene expression	5.46766e-08	CC	GO:0009986	cell surface	3.69521e-13							BP	GO:0016043	cellular component organization	2.41385e-08					BP	GO:0009259	ribonucleotide metabolic process	0.0300022
	BP	GO:0098732	macromolecule deacylation	0.00205285	CC	GO:0044421	extracellular region part	1.00636e-06	BP	GO:0042221	response to chemical	8.15074e-16				CC	GO:0005623	cell	2.31505e-08	CC	GO:0070013	intracellular organelle lumen	2.86851e-08	BP	GO:1901360	organic cyclic compound metabolic process	6.62374e-08	BP	GO:0046651	lymphocyte proliferation	4.26568e-13							BP	GO:0006511	ubiquitin-dependent protein catabolic process	3.21075e-08					MF	GO:0008092	cytoskeletal protein binding	0.030052
	BP	GO:0009118	regulation of nucleoside metabolic process	0.00250825	CC	GO:0031985	Golgi cisterna	1.31291e-06	BP	GO:0070661	leukocyte proliferation	8.16066e-16				CC	GO:0032991	macromolecular complex	5.76453e-08	CC	GO:0043233	organelle lumen	3.13375e-08	MF	GO:0036094	small molecule binding	6.78689e-08	BP	GO:0032943	mononuclear cell proliferation	4.73929e-13							BP	GO:0070647	protein modification by small protein conjugation or removal	4.45779e-08					BP	GO:0060271	cilium morphogenesis	0.0300942
	CC	GO:0031300	intrinsic component of organelle membrane	0.00252802	CC	GO:0009897	external side of plasma membrane	1.41917e-06	BP	GO:0050670	regulation of lymphocyte proliferation	1.71587e-15				BP	GO:0044267	cellular protein metabolic process	6.09681e-08	BP	GO:0071840	cellular component organization or biogenesis	3.17273e-08	BP	GO:0033036	macromolecule localization	7.77495e-08	BP	GO:0002694	regulation of leukocyte activation	5.41966e-13							BP	GO:0046907	intracellular transport	4.59503e-08					BP	GO:0019693	ribose phosphate metabolic process	0.0305728
	BP	GO:0051186	cofactor metabolic process	0.00265535	CC	GO:0031984	organelle subcompartment	1.46076e-06	BP	GO:0032944	regulation of mononuclear cell proliferation	2.03788e-15				BP	GO:0010467	gene expression	8.27441e-08	BP	GO:0044238	primary metabolic process	5.29428e-08	BP	GO:0071704	organic substance metabolic process	9.69024e-08	BP	GO:0070661	leukocyte proliferation	7.16748e-13							BP	GO:0046483	heterocycle metabolic process	6.35359e-08					BP	GO:0033121	regulation of purine nucleotide catabolic process	0.0310231
	BP	GO:0006476	protein deacetylation	0.0028154	CC	GO:0042612	MHC class I protein complex	2.07375e-06	BP	GO:0070663	regulation of leukocyte proliferation	3.37944e-15				BP	GO:1901360	organic cyclic compound metabolic process	9.35624e-08	BP	GO:0030163	protein catabolic process	5.56247e-08	BP	GO:0006807	nitrogen compound metabolic process	1.07668e-07	BP	GO:0050896	response to stimulus	1.14374e-12							BP	GO:0051649	establishment of localization in cell	9.10114e-08					BP	GO:0030811	regulation of nucleotide catabolic process	0.0310231
	BP	GO:1901566	organonitrogen compound biosynthetic process	0.00287246	BP	GO:0010033	response to organic substance	2.42025e-06	BP	GO:0035456	response to interferon-beta	3.74788e-15				MF	GO:0016462	pyrophosphatase activity	1.1336e-07	BP	GO:0016043	cellular component organization	5.9467e-08	BP	GO:0051603	proteolysis involved in cellular protein catabolic process	1.13444e-07	BP	GO:0035458	cellular response to interferon-beta	1.25393e-12							BP	GO:0044257	cellular protein catabolic process	1.06646e-07					MF	GO:0008017	microtubule binding	0.0312058
	BP	GO:0016575	histone deacetylation	0.00290838	BP	GO:0002821	positive regulation of adaptive immune response	2.5824e-06	CC	GO:0042611	MHC protein complex	5.10631e-15				MF	GO:0016817	hydrolase activity, acting on acid anhydrides	1.25973e-07	CC	GO:0045202	synapse	7.33266e-08	CC	GO:0031981	nuclear lumen	1.16357e-07	BP	GO:0002819	regulation of adaptive immune response	2.76581e-12							BP	GO:0090304	nucleic acid metabolic process	1.07431e-07					BP	GO:0009118	regulation of nucleoside metabolic process	0.0333688
	BP	GO:0009746	response to hexose	0.00298909	MF	GO:0003823	antigen binding	4.08167e-06	BP	GO:0070887	cellular response to chemical stimulus	1.03812e-14				CC	GO:1990234	transferase complex	1.37393e-07	BP	GO:0044265	cellular macromolecule catabolic process	9.12328e-08	CC	GO:0031974	membrane-enclosed lumen	1.1791e-07	BP	GO:0009617	response to bacterium	3.38432e-12							BP	GO:0006396	RNA processing	1.14118e-07					BP	GO:0072521	purine-containing compound metabolic process	0.0344523
	BP	GO:0034284	response to monosaccharide	0.00298909	CC	GO:0005576	extracellular region	4.62936e-06	BP	GO:0001817	regulation of cytokine production	1.25952e-14				MF	GO:0016818	hydrolase activity, acting on acid anhydrides, in phosphorus-containing anhydrides	1.4734e-07	MF	GO:0016817	hydrolase activity, acting on acid anhydrides	1.22279e-07	BP	GO:0051641	cellular localization	1.18342e-07	BP	GO:0050865	regulation of cell activation	3.38802e-12							BP	GO:0007017	microtubule-based process	1.26083e-07					BP	GO:0046822	regulation of nucleocytoplasmic transport	0.0377129
	CC	GO:0031301	integral component of organelle membrane	0.00328927	BP	GO:0001916	positive regulation of T cell mediated cytotoxicity	4.85857e-06	BP	GO:0002819	regulation of adaptive immune response	1.29138e-14				BP	GO:0032990	cell part morphogenesis	2.05514e-07	CC	GO:0005856	cytoskeleton	1.34533e-07	BP	GO:0009987	cellular process	2.00343e-07	BP	GO:0006954	inflammatory response	5.29671e-12							BP	GO:0044237	cellular metabolic process	1.37595e-07					MF	GO:0042277	peptide binding	0.0411765
	CC	GO:0005762	mitochondrial large ribosomal subunit	0.00339455	CC	GO:0098552	side of membrane	6.42391e-06	BP	GO:0042832	defense response to protozoan	1.42967e-14				BP	GO:0008380	RNA splicing	2.11773e-07	BP	GO:0016070	RNA metabolic process	1.66236e-07	CC	GO:0043234	protein complex	2.11786e-07	BP	GO:0031349	positive regulation of defense response	6.13509e-12							BP	GO:0006725	cellular aromatic compound metabolic process	1.56972e-07					CC	GO:0097458	neuron part	0.0412296
	CC	GO:0000315	organellar large ribosomal subunit	0.00339455	BP	GO:0002460	adaptive immune response based on somatic recombination of immune receptors built from immunoglobulin superfamily domains	7.31346e-06	BP	GO:0010033	response to organic substance	1.52141e-14				BP	GO:0044238	primary metabolic process	2.41542e-07	MF	GO:0016462	pyrophosphatase activity	1.86091e-07	BP	GO:0050789	regulation of biological process	2.22375e-07	CC	GO:0044217	other organism part	9.76882e-12							BP	GO:0032990	cell part morphogenesis	2.16655e-07					MF	GO:0033218	amide binding	0.0437075
	CC	GO:0031227	intrinsic component of endoplasmic reticulum membrane	0.00356577	CC	GO:0005795	Golgi stack	7.32268e-06	BP	GO:0071345	cellular response to cytokine stimulus	1.71172e-14				BP	GO:0006807	nitrogen compound metabolic process	2.65991e-07	CC	GO:1990234	transferase complex	1.97815e-07	CC	GO:0070013	intracellular organelle lumen	2.24044e-07	CC	GO:0044215	other organism	9.76882e-12							BP	GO:0008380	RNA splicing	2.19768e-07					CC	GO:0044456	synapse part	0.0437281
	BP	GO:0035601	protein deacylation	0.00359327	BP	GO:0001914	regulation of T cell mediated cytotoxicity	8.37112e-06	BP	GO:0051249	regulation of lymphocyte activation	2.73532e-14				MF	GO:0017076	purine nucleotide binding	2.83352e-07	BP	GO:0008380	RNA splicing	2.27266e-07	BP	GO:0051649	establishment of localization in cell	2.32647e-07	CC	GO:0043245	extraorganismal space	9.76882e-12							BP	GO:0006397	mRNA processing	2.21779e-07					BP	GO:0006936	muscle contraction	0.0438625
	BP	GO:0044267	cellular protein metabolic process	0.0036026	BP	GO:0070887	cellular response to chemical stimulus	8.82434e-06	BP	GO:0002697	regulation of immune effector process	4.67734e-14				MF	GO:0032555	purine ribonucleotide binding	3.10093e-07	MF	GO:0016818	hydrolase activity, acting on acid anhydrides, in phosphorus-containing anhydrides	2.41926e-07	CC	GO:0043233	organelle lumen	2.43098e-07	CC	GO:0044216	other organism cell	9.76882e-12							BP	GO:0043170	macromolecule metabolic process	2.2716e-07					BP	GO:0009207	purine ribonucleoside triphosphate catabolic process	0.0441501
	CC	GO:0042824	MHC class I peptide loading complex	0.00364576	BP	GO:0002478	antigen processing and presentation of exogenous peptide antigen	9.83432e-06	BP	GO:0042098	T cell proliferation	6.29306e-14				CC	GO:1902494	catalytic complex	3.18821e-07	CC	GO:0015630	microtubule cytoskeleton	2.44168e-07	BP	GO:0019222	regulation of metabolic process	2.50918e-07	BP	GO:0050870	positive regulation of T cell activation	1.06103e-11							BP	GO:0016071	mRNA metabolic process	2.5313e-07					BP	GO:0009146	purine nucleoside triphosphate catabolic process	0.0443751
	CC	GO:0071797	LUBAC complex	0.00364576	BP	GO:0001913	T cell mediated cytotoxicity	1.32471e-05	BP	GO:0001562	response to protozoan	6.60616e-14				CC	GO:0015630	microtubule cytoskeleton	3.43424e-07	MF	GO:0036094	small molecule binding	2.46707e-07	BP	GO:0006397	mRNA processing	2.74436e-07	BP	GO:0030098	lymphocyte differentiation	1.35364e-11							CC	GO:1990234	transferase complex	2.59689e-07					BP	GO:0009203	ribonucleoside triphosphate catabolic process	0.0443751
	MF	GO:0001016	RNA polymerase III regulatory region DNA binding	0.00365715	BP	GO:0002485	antigen processing and presentation of endogenous peptide antigen via MHC class I via ER pathway, TAP-dependent	1.33331e-05	BP	GO:0001816	cytokine production	7.46096e-14				CC	GO:0005856	cytoskeleton	3.51127e-07	BP	GO:0071704	organic substance metabolic process	5.15993e-07	BP	GO:0044257	cellular protein catabolic process	2.92421e-07	BP	GO:0019886	antigen processing and presentation of exogenous peptide antigen via MHC class II	1.74196e-11							BP	GO:0034641	cellular nitrogen compound metabolic process	2.88049e-07					BP	GO:0003007	heart morphogenesis	0.0443911
	BP	GO:0006561	proline biosynthetic process	0.00369538	BP	GO:0002484	antigen processing and presentation of endogenous peptide antigen via MHC class I via ER pathway	1.33331e-05	BP	GO:0002253	activation of immune response	8.86831e-14				MF	GO:0032553	ribonucleotide binding	3.8761e-07	CC	GO:0005819	spindle	5.26617e-07	BP	GO:0006511	ubiquitin-dependent protein catabolic process	3.29645e-07	BP	GO:0002521	leukocyte differentiation	1.98317e-11							CC	GO:0005737	cytoplasm	3.22587e-07					BP	GO:0009143	nucleoside triphosphate catabolic process	0.0452815
	BP	GO:0042699	follicle-stimulating hormone signaling pathway	0.00369538	MF	GO:0003796	lysozyme activity	1.35994e-05	BP	GO:0050863	regulation of T cell activation	1.5785e-13				MF	GO:0035639	purine ribonucleoside triphosphate binding	3.92582e-07	CC	GO:1902494	catalytic complex	5.31858e-07	BP	GO:0019941	modification-dependent protein catabolic process	3.35678e-07	BP	GO:0070887	cellular response to chemical stimulus	1.9923e-11							MF	GO:0017076	purine nucleotide binding	3.52678e-07					BP	GO:0046130	purine ribonucleoside catabolic process	0.0461985
	CC	GO:0030529	ribonucleoprotein complex	0.00369946	MF	GO:0042605	peptide antigen binding	1.36426e-05	CC	GO:0043657	host cell	1.92252e-13				BP	GO:0044265	cellular macromolecule catabolic process	4.19188e-07	BP	GO:0044248	cellular catabolic process	6.14573e-07	BP	GO:0016071	mRNA metabolic process	3.46478e-07	BP	GO:0042129	regulation of T cell proliferation	4.56628e-11							MF	GO:0032555	purine ribonucleotide binding	3.85398e-07					BP	GO:0006152	purine nucleoside catabolic process	0.0461985
	MF	GO:0043295	glutathione binding	0.0037066	BP	GO:0002250	adaptive immune response	1.3756e-05	CC	GO:0018995	host	1.92252e-13				BP	GO:0006397	mRNA processing	4.20833e-07	BP	GO:0044267	cellular protein metabolic process	7.88452e-07	MF	GO:0019904	protein domain specific binding	3.80341e-07	BP	GO:0042221	response to chemical	4.84043e-11							MF	GO:0043168	anion binding	4.74774e-07					BP	GO:0042454	ribonucleoside catabolic process	0.0471262
	MF	GO:1900750	oligopeptide binding	0.0037066	CC	GO:0065010	extracellular membrane-bounded organelle	1.42432e-05	BP	GO:0002474	antigen processing and presentation of peptide antigen via MHC class I	2.07123e-13				BP	GO:0016071	mRNA metabolic process	4.58995e-07	BP	GO:0008152	metabolic process	8.47243e-07	BP	GO:0043632	modification-dependent macromolecule catabolic process	4.68185e-07	BP	GO:0002697	regulation of immune effector process	6.2371e-11							MF	GO:0032553	ribonucleotide binding	4.8137e-07					BP	GO:0009117	nucleotide metabolic process	0.0471599
	BP	GO:0019538	protein metabolic process	0.00376301	CC	GO:0043230	extracellular organelle	1.42432e-05	BP	GO:0031349	positive regulation of defense response	2.6725e-13				MF	GO:0032550	purine ribonucleoside binding	5.13626e-07	BP	GO:0009987	cellular process	9.64709e-07	MF	GO:0043168	anion binding	4.9755e-07	BP	GO:0042098	T cell proliferation	6.5579e-11							MF	GO:0035639	purine ribonucleoside triphosphate binding	4.8571e-07					BP	GO:0009164	nucleoside catabolic process	0.0473598
	BP	GO:0018205	peptidyl-lysine modification	0.00378742	BP	GO:0002822	regulation of adaptive immune response based on somatic recombination of immune receptors built from immunoglobulin superfamily domains	1.74801e-05	BP	GO:0031347	regulation of defense response	3.7803e-13				BP	GO:0051656	establishment of organelle localization	5.16511e-07	BP	GO:0051171	regulation of nitrogen compound metabolic process	9.80954e-07	BP	GO:0044248	cellular catabolic process	5.45433e-07	BP	GO:0051251	positive regulation of lymphocyte activation	9.19109e-11							MF	GO:0030554	adenyl nucleotide binding	4.88781e-07					BP	GO:0006753	nucleoside phosphate metabolic process	0.0483006
	BP	GO:1901135	carbohydrate derivative metabolic process	0.00384452	BP	GO:0002697	regulation of immune effector process	1.77536e-05	BP	GO:0006954	inflammatory response	3.81989e-13				CC	GO:0005730	nucleolus	5.19822e-07	BP	GO:0016358	dendrite development	1.56752e-06	CC	GO:0015630	microtubule cytoskeleton	6.69137e-07	BP	GO:0042742	defense response to bacterium	9.27102e-11							CC	GO:0005856	cytoskeleton	5.45243e-07					BP	GO:1901658	glycosyl compound catabolic process	0.0483007
	BP	GO:0006749	glutathione metabolic process	0.00385275	BP	GO:0019884	antigen processing and presentation of exogenous antigen	1.97e-05	BP	GO:0035458	cellular response to interferon-beta	5.55255e-13				BP	GO:0008104	protein localization	5.53041e-07	BP	GO:0006396	RNA processing	1.63123e-06	BP	GO:0008152	metabolic process	7.5276e-07	BP	GO:0006959	humoral immune response	1.01895e-10							MF	GO:0032559	adenyl ribonucleotide binding	5.8025e-07					BP	GO:0009154	purine ribonucleotide catabolic process	0.0485375
	BP	GO:0033124	regulation of GTP catabolic process	0.00386322	BP	GO:0001912	positive regulation of leukocyte mediated cytotoxicity	1.97e-05	BP	GO:0002694	regulation of leukocyte activation	6.41665e-13				BP	GO:0006396	RNA processing	5.70734e-07	BP	GO:0006397	mRNA processing	2.20242e-06	BP	GO:0034613	cellular protein localization	7.97626e-07	BP	GO:0002764	immune response-regulating signaling pathway	1.50895e-10							CC	GO:0015630	microtubule cytoskeleton	5.87171e-07					BP	GO:0006195	purine nucleotide catabolic process	0.0487751
	BP	GO:0019883	antigen processing and presentation of endogenous antigen	0.00391452	BP	GO:0002711	positive regulation of T cell mediated immunity	1.97e-05	BP	GO:0016064	immunoglobulin mediated immune response	9.67423e-13				MF	GO:0001883	purine nucleoside binding	5.99858e-07	BP	GO:0000245	spliceosomal complex assembly	2.39149e-06	BP	GO:0060255	regulation of macromolecule metabolic process	8.17362e-07	BP	GO:0031347	regulation of defense response	1.55757e-10							MF	GO:0017111	nucleoside-triphosphatase activity	6.29927e-07					BP	GO:0009261	ribonucleotide catabolic process	0.0487751
	CC	GO:0044446	intracellular organelle part	0.0041189	MF	GO:0003924	GTPase activity	2.04083e-05	BP	GO:0044403	symbiosis, encompassing mutualism through parasitism	1.02196e-12				MF	GO:0032549	ribonucleoside binding	5.99858e-07	BP	GO:0008104	protein localization	2.40925e-06	BP	GO:0015031	protein transport	8.45838e-07	BP	GO:0071310	cellular response to organic substance	2.2282e-10							MF	GO:0032550	purine ribonucleoside binding	6.34519e-07					BP	GO:0072523	purine-containing compound catabolic process	0.0499728
	BP	GO:0071218	cellular response to misfolded protein	0.00434174	BP	GO:0044403	symbiosis, encompassing mutualism through parasitism	2.13056e-05	BP	GO:0044419	interspecies interaction between organisms	1.02196e-12				BP	GO:0048858	cell projection morphogenesis	6.05569e-07	BP	GO:0016071	mRNA metabolic process	2.67096e-06	BP	GO:0031323	regulation of cellular metabolic process	8.52535e-07	BP	GO:0002822	regulation of adaptive immune response based on somatic recombination of immune receptors built from immunoglobulin superfamily domains	2.23586e-10							BP	GO:0048858	cell projection morphogenesis	6.3647e-07
	BP	GO:0033121	regulation of purine nucleotide catabolic process	0.00443032	BP	GO:0044419	interspecies interaction between organisms	2.13056e-05	BP	GO:0019724	B cell mediated immunity	1.21601e-12				BP	GO:0030163	protein catabolic process	6.13514e-07	BP	GO:0019219	regulation of nucleobase-containing compound metabolic process	2.84804e-06	BP	GO:0006925	inflammatory cell apoptotic process	8.75304e-07	BP	GO:0002696	positive regulation of leukocyte activation	2.42822e-10							MF	GO:0005524	ATP binding	6.87523e-07
	BP	GO:0030811	regulation of nucleotide catabolic process	0.00443032	BP	GO:0016998	cell wall macromolecule catabolic process	2.66308e-05	BP	GO:0071310	cellular response to organic substance	1.38917e-12				BP	GO:0034613	cellular protein localization	6.42755e-07	BP	GO:0000398	mRNA splicing, via spliceosome	2.97408e-06	BP	GO:0070727	cellular macromolecule localization	1.16993e-06	CC	GO:0042613	MHC class II protein complex	2.58125e-10							MF	GO:0001883	purine nucleoside binding	7.40226e-07
	BP	GO:0043547	positive regulation of GTPase activity	0.0045442	BP	GO:0044036	cell wall macromolecule metabolic process	2.66308e-05	BP	GO:0001819	positive regulation of cytokine production	1.68798e-12				CC	GO:0043234	protein complex	6.90096e-07	BP	GO:0000377	RNA splicing, via transesterification reactions with bulged adenosine as nucleophile	2.97408e-06	BP	GO:0046907	intracellular transport	1.20504e-06	BP	GO:0002474	antigen processing and presentation of peptide antigen via MHC class I	2.72988e-10							MF	GO:0032549	ribonucleoside binding	7.40226e-07
	BP	GO:0043087	regulation of GTPase activity	0.0045948	BP	GO:0071554	cell wall organization or biogenesis	2.66308e-05	BP	GO:0032496	response to lipopolysaccharide	2.48188e-12				BP	GO:1902589	single-organism organelle organization	7.09417e-07	BP	GO:0000375	RNA splicing, via transesterification reactions	2.97408e-06	MF	GO:0017076	purine nucleotide binding	1.31071e-06	BP	GO:0002495	antigen processing and presentation of peptide antigen via MHC class II	3.09488e-10							BP	GO:0044265	cellular macromolecule catabolic process	7.48926e-07
	MF	GO:0003923	GPI-anchor transamidase activity	0.0047875	BP	GO:0031343	positive regulation of cell killing	3.81723e-05	BP	GO:0042129	regulation of T cell proliferation	2.8275e-12				MF	GO:0001882	nucleoside binding	8.80069e-07	BP	GO:0032446	protein modification by small protein conjugation	2.99816e-06	MF	GO:0032555	purine ribonucleotide binding	1.41985e-06	BP	GO:0001819	positive regulation of cytokine production	3.20145e-10							BP	GO:0000226	microtubule cytoskeleton organization	8.01739e-07
	BP	GO:0009749	response to glucose	0.0049314	BP	GO:0001910	regulation of leukocyte mediated cytotoxicity	4.20611e-05	BP	GO:0019886	antigen processing and presentation of exogenous peptide antigen via MHC class II	4.21656e-12				BP	GO:0051640	organelle localization	9.36681e-07	BP	GO:0006376	mRNA splice site selection	3.73111e-06	BP	GO:0065007	biological regulation	1.45398e-06	BP	GO:0071346	cellular response to interferon-gamma	3.7374e-10							BP	GO:1901360	organic cyclic compound metabolic process	1.04516e-06
	BP	GO:0006475	internal protein amino acid acetylation	0.00509291	BP	GO:0019885	antigen processing and presentation of endogenous peptide antigen via MHC class I	4.43259e-05	BP	GO:0002821	positive regulation of adaptive immune response	4.44344e-12				BP	GO:0070727	cellular macromolecule localization	9.41802e-07	BP	GO:0009057	macromolecule catabolic process	4.15842e-06	BP	GO:0006464	cellular protein modification process	1.63188e-06	BP	GO:0002699	positive regulation of immune effector process	4.62829e-10							MF	GO:0001882	nucleoside binding	1.083e-06
	CC	GO:0044422	organelle part	0.0052076	CC	GO:0048237	rough endoplasmic reticulum lumen	4.66012e-05	BP	GO:0050865	regulation of cell activation	5.41298e-12				BP	GO:0048667	cell morphogenesis involved in neuron differentiation	1.027e-06	BP	GO:0050794	regulation of cellular process	4.96136e-06	BP	GO:0036211	protein modification process	1.63188e-06	BP	GO:0002504	antigen processing and presentation of peptide or polysaccharide antigen via MHC class II	4.85837e-10							BP	GO:0051648	vesicle localization	1.57168e-06
	MF	GO:0008374	O-acyltransferase activity	0.00522408	BP	GO:0002709	regulation of T cell mediated immunity	5.06e-05	BP	GO:0051607	defense response to virus	5.89025e-12				BP	GO:0033036	macromolecule localization	1.05459e-06	MF	GO:0032555	purine ribonucleotide binding	5.37703e-06	BP	GO:0051171	regulation of nitrogen compound metabolic process	1.66004e-06	BP	GO:0050867	positive regulation of cell activation	5.00406e-10							BP	GO:0006886	intracellular protein transport	1.62274e-06
	BP	GO:0006672	ceramide metabolic process	0.00531757	CC	GO:0009986	cell surface	5.11745e-05	BP	GO:0002822	regulation of adaptive immune response based on somatic recombination of immune receptors built from immunoglobulin superfamily domains	8.02468e-12				CC	GO:0005819	spindle	1.12039e-06	BP	GO:0034613	cellular protein localization	6.11851e-06	MF	GO:0035639	purine ribonucleoside triphosphate binding	1.74167e-06	BP	GO:0051607	defense response to virus	6.0591e-10							BP	GO:0030163	protein catabolic process	1.89909e-06
	BP	GO:0018393	internal peptidyl-lysine acetylation	0.00541295	BP	GO:0071310	cellular response to organic substance	5.76484e-05	BP	GO:0071346	cellular response to interferon-gamma	1.2479e-11				MF	GO:0043168	anion binding	1.25293e-06	MF	GO:0032553	ribonucleotide binding	6.65793e-06	MF	GO:0032553	ribonucleotide binding	1.76443e-06	BP	GO:0032103	positive regulation of response to external stimulus	6.38758e-10							CC	GO:1902494	catalytic complex	2.27121e-06
	BP	GO:0090002	establishment of protein localization to plasma membrane	0.00551457	CC	GO:0031982	vesicle	5.85944e-05	BP	GO:0048583	regulation of response to stimulus	1.28283e-11				BP	GO:0016358	dendrite development	1.27291e-06	MF	GO:0017076	purine nucleotide binding	6.8918e-06	BP	GO:0043412	macromolecule modification	1.80812e-06	CC	GO:0020005	symbiont-containing vacuole membrane	7.41668e-10							CC	GO:0005730	nucleolus	2.97371e-06
	CC	GO:0044455	mitochondrial membrane part	0.00560742	BP	GO:0051607	defense response to virus	6.43852e-05	BP	GO:0050870	positive regulation of T cell activation	1.58049e-11				BP	GO:0000245	spliceosomal complex assembly	1.4499e-06	CC	GO:0044430	cytoskeletal part	6.90257e-06	BP	GO:0000245	spliceosomal complex assembly	1.89988e-06	BP	GO:0002821	positive regulation of adaptive immune response	8.08208e-10							MF	GO:0016462	pyrophosphatase activity	2.97439e-06
	BP	GO:0006335	DNA replication-dependent nucleosome assembly	0.00571513	BP	GO:0031341	regulation of cell killing	7.09278e-05	MF	GO:0042605	peptide antigen binding	1.65342e-11				BP	GO:0046907	intracellular transport	1.73268e-06	BP	GO:0070727	cellular macromolecule localization	8.70586e-06	BP	GO:0000398	mRNA splicing, via spliceosome	1.91775e-06	BP	GO:0048583	regulation of response to stimulus	8.93769e-10							MF	GO:0016817	hydrolase activity, acting on acid anhydrides	3.22947e-06
	BP	GO:0034723	DNA replication-dependent nucleosome organization	0.00571513	BP	GO:0002708	positive regulation of lymphocyte mediated immunity	8.28318e-05	BP	GO:0032103	positive regulation of response to external stimulus	1.69154e-11				MF	GO:0043167	ion binding	1.90439e-06	MF	GO:0035639	purine ribonucleoside triphosphate binding	8.75746e-06	BP	GO:0000377	RNA splicing, via transesterification reactions with bulged adenosine as nucleophile	1.91775e-06	BP	GO:0006935	chemotaxis	9.23962e-10							BP	GO:0006807	nitrogen compound metabolic process	3.35705e-06
	BP	GO:0009743	response to carbohydrate	0.00581663	BP	GO:0050778	positive regulation of immune response	8.80574e-05	BP	GO:0071219	cellular response to molecule of bacterial origin	1.70434e-11				BP	GO:0007049	cell cycle	2.25533e-06	BP	GO:0046907	intracellular transport	9.39169e-06	BP	GO:0000375	RNA splicing, via transesterification reactions	1.91775e-06	BP	GO:0042330	taxis	9.76714e-10							MF	GO:0016818	hydrolase activity, acting on acid anhydrides, in phosphorus-containing anhydrides	3.73884e-06
	BP	GO:0018394	peptidyl-lysine acetylation	0.00607991	BP	GO:0002705	positive regulation of leukocyte mediated immunity	8.92437e-05	BP	GO:0002699	positive regulation of immune effector process	2.0429e-11				BP	GO:0008152	metabolic process	2.33114e-06	BP	GO:0048667	cell morphogenesis involved in neuron differentiation	9.79271e-06	BP	GO:0016070	RNA metabolic process	1.95681e-06	MF	GO:0042605	peptide antigen binding	1.28677e-09							CC	GO:0044444	cytoplasmic part	4.34602e-06
	BP	GO:0044237	cellular metabolic process	0.00612203	BP	GO:0002824	positive regulation of adaptive immune response based on somatic recombination of immune receptors built from immunoglobulin superfamily domains	8.92437e-05	BP	GO:0009615	response to virus	2.18021e-11				BP	GO:0016070	RNA metabolic process	2.34975e-06	CC	GO:0005730	nucleolus	9.92998e-06	BP	GO:0044265	cellular macromolecule catabolic process	2.23045e-06	BP	GO:0030217	T cell differentiation	1.78515e-09							BP	GO:0051650	establishment of vesicle localization	4.35578e-06
	BP	GO:0031346	positive regulation of cell projection organization	0.00638649	BP	GO:0002483	antigen processing and presentation of endogenous peptide antigen	9.28382e-05	CC	GO:0005576	extracellular region	2.93042e-11				BP	GO:0006376	mRNA splice site selection	2.50578e-06	MF	GO:0032550	purine ribonucleoside binding	1.11848e-05	MF	GO:0032550	purine ribonucleoside binding	2.25393e-06	MF	GO:0005102	receptor binding	1.80728e-09							MF	GO:0051018	protein kinase A binding	4.37178e-06
	CC	GO:0030176	integral component of endoplasmic reticulum membrane	0.00647089	CC	GO:0005794	Golgi apparatus	9.29346e-05	CC	GO:0042613	MHC class II protein complex	3.20799e-11				BP	GO:0048812	neuron projection morphogenesis	2.76095e-06	BP	GO:0033036	macromolecule localization	1.14927e-05	BP	GO:0043933	macromolecular complex subunit organization	2.26037e-06	BP	GO:0030595	leukocyte chemotaxis	1.93633e-09							BP	GO:0044267	cellular protein metabolic process	4.46395e-06
	CC	GO:0016020	membrane	0.00691863	BP	GO:0002684	positive regulation of immune system process	9.30453e-05	BP	GO:0002683	negative regulation of immune system process	3.34622e-11				BP	GO:0071704	organic substance metabolic process	2.98106e-06	MF	GO:0043168	anion binding	1.18619e-05	BP	GO:0051656	establishment of organelle localization	2.34331e-06	BP	GO:0001817	regulation of cytokine production	2.01927e-09							BP	GO:0044238	primary metabolic process	4.67393e-06
	BP	GO:1901657	glycosyl compound metabolic process	0.00704691	BP	GO:0002456	T cell mediated immunity	9.59716e-05	BP	GO:0001906	cell killing	3.50612e-11				CC	GO:0005737	cytoplasm	3.06826e-06	BP	GO:0032990	cell part morphogenesis	1.25694e-05	CC	GO:0005856	cytoskeleton	2.44657e-06	BP	GO:0002520	immune system development	2.3448e-09							BP	GO:0097479	synaptic vesicle localization	4.76618e-06
	CC	GO:0070013	intracellular organelle lumen	0.00708314	BP	GO:0002449	lymphocyte mediated immunity	0.00010578	BP	GO:0051251	positive regulation of lymphocyte activation	3.57284e-11				BP	GO:0051641	cellular localization	3.11754e-06	MF	GO:0001883	purine nucleoside binding	1.28384e-05	MF	GO:0001883	purine nucleoside binding	2.61139e-06	CC	GO:0020003	symbiont-containing vacuole	2.57376e-09							CC	GO:0044430	cytoskeletal part	4.87845e-06
	BP	GO:0010720	positive regulation of cell development	0.00728557	BP	GO:0019883	antigen processing and presentation of endogenous antigen	0.000123621	BP	GO:0002521	leukocyte differentiation	4.17938e-11				BP	GO:0000226	microtubule cytoskeleton organization	3.19823e-06	MF	GO:0032549	ribonucleoside binding	1.28384e-05	MF	GO:0032549	ribonucleoside binding	2.61139e-06	BP	GO:0010033	response to organic substance	2.76491e-09							BP	GO:0007049	cell cycle	5.13098e-06
	BP	GO:0048708	astrocyte differentiation	0.00732563	MF	GO:0042608	T cell receptor binding	0.000126081	CC	GO:0044421	extracellular region part	5.09431e-11				BP	GO:0000398	mRNA splicing, via spliceosome	3.20516e-06	BP	GO:0031323	regulation of cellular metabolic process	1.62113e-05	BP	GO:0030163	protein catabolic process	3.07945e-06	BP	GO:0001816	cytokine production	2.98071e-09							BP	GO:0032446	protein modification by small protein conjugation	5.19213e-06
	CC	GO:0043233	organelle lumen	0.00743135	MF	GO:0030881	beta-2-microglobulin binding	0.000126081	BP	GO:0048518	positive regulation of biological process	5.65815e-11				BP	GO:0000377	RNA splicing, via transesterification reactions with bulged adenosine as nucleophile	3.20516e-06	BP	GO:0034645	cellular macromolecule biosynthetic process	1.66027e-05	BP	GO:0006376	mRNA splice site selection	3.10647e-06	BP	GO:0002687	positive regulation of leukocyte migration	3.63958e-09							MF	GO:0043167	ion binding	5.56431e-06
	BP	GO:0048167	regulation of synaptic plasticity	0.00769658	CC	GO:0031410	cytoplasmic vesicle	0.000131733	BP	GO:0002706	regulation of lymphocyte mediated immunity	5.87258e-11				BP	GO:0000375	RNA splicing, via transesterification reactions	3.20516e-06	MF	GO:0001882	nucleoside binding	1.80381e-05	MF	GO:0001882	nucleoside binding	3.75548e-06	BP	GO:0050900	leukocyte migration	3.86974e-09							BP	GO:0009169	purine ribonucleoside monophosphate catabolic process	5.89598e-06
	BP	GO:0044281	small molecule metabolic process	0.00800509	BP	GO:0001909	leukocyte mediated cytotoxicity	0.000134592	BP	GO:0071222	cellular response to lipopolysaccharide	5.87258e-11				BP	GO:0032446	protein modification by small protein conjugation	4.98783e-06	BP	GO:0009169	purine ribonucleoside monophosphate catabolic process	1.89701e-05	BP	GO:0019219	regulation of nucleobase-containing compound metabolic process	3.80676e-06	BP	GO:0060326	cell chemotaxis	5.25685e-09							BP	GO:0009128	purine nucleoside monophosphate catabolic process	5.89598e-06
	BP	GO:0044819	mitotic G1/S transition checkpoint	0.00800562	BP	GO:0009615	response to virus	0.000159026	BP	GO:0002764	immune response-regulating signaling pathway	6.4668e-11				BP	GO:0051171	regulation of nitrogen compound metabolic process	5.48382e-06	BP	GO:0009128	purine nucleoside monophosphate catabolic process	1.89701e-05	BP	GO:0070647	protein modification by small protein conjugation or removal	3.8225e-06	CC	GO:0044459	plasma membrane part	5.40496e-09							BP	GO:0009158	ribonucleoside monophosphate catabolic process	5.89598e-06
	BP	GO:0055086	nucleobase-containing small molecule metabolic process	0.00805818	MF	GO:0046977	TAP binding	0.000161888	MF	GO:0005102	receptor binding	9.64716e-11				BP	GO:0007017	microtubule-based process	7.81387e-06	BP	GO:0009158	ribonucleoside monophosphate catabolic process	1.89701e-05	BP	GO:0045184	establishment of protein localization	4.76934e-06	BP	GO:0002683	negative regulation of immune system process	5.81205e-09							BP	GO:0010467	gene expression	7.34182e-06
	BP	GO:0071704	organic substance metabolic process	0.00833229	CC	GO:0000137	Golgi cis cisterna	0.000166853	BP	GO:0002696	positive regulation of leukocyte activation	1.1417e-10				CC	GO:0044430	cytoskeletal part	9.70785e-06	BP	GO:0051656	establishment of organelle localization	1.94277e-05	BP	GO:0006396	RNA processing	4.83172e-06	BP	GO:0051704	multi-organism process	6.78875e-09							BP	GO:0016358	dendrite development	7.68605e-06
	CC	GO:0015935	small ribosomal subunit	0.00851601	BP	GO:0001906	cell killing	0.000203839	CC	GO:0020003	symbiont-containing vacuole	1.21449e-10				BP	GO:0009057	macromolecule catabolic process	1.01312e-05	BP	GO:0048858	cell projection morphogenesis	1.96461e-05	BP	GO:0032990	cell part morphogenesis	5.14223e-06	CC	GO:0033643	host cell part	6.80498e-09							BP	GO:0009125	nucleoside monophosphate catabolic process	8.5937e-06
	BP	GO:0006473	protein acetylation	0.00881858	CC	GO:0070971	endoplasmic reticulum exit site	0.000208283	BP	GO:0002495	antigen processing and presentation of peptide antigen via MHC class II	1.33922e-10				BP	GO:0031323	regulation of cellular metabolic process	1.04102e-05	MF	GO:0019904	protein domain specific binding	2.0311e-05	CC	GO:0005819	spindle	5.53315e-06	CC	GO:0033655	host cell cytoplasm part	6.80498e-09							BP	GO:1902582	single-organism intracellular transport	8.6275e-06
	BP	GO:0031063	regulation of histone deacetylation	0.0089135	MF	GO:0042277	peptide binding	0.00027879	BP	GO:0071216	cellular response to biotic stimulus	1.7274e-10				BP	GO:0006464	cellular protein modification process	1.18705e-05	CC	GO:0097060	synaptic membrane	2.06355e-05	CC	GO:0005737	cytoplasm	6.40219e-06	CC	GO:0033646	host intracellular part	6.80498e-09							BP	GO:0015031	protein transport	8.6306e-06
	MF	GO:0016406	carnitine O-acyltransferase activity	0.00932959	BP	GO:0002443	leukocyte mediated immunity	0.000297133	BP	GO:0050729	positive regulation of inflammatory response	2.10202e-10				BP	GO:0036211	protein modification process	1.18705e-05	BP	GO:0034622	cellular macromolecular complex assembly	2.13499e-05	BP	GO:0016192	vesicle-mediated transport	7.34878e-06	CC	GO:0030430	host cell cytoplasm	6.80498e-09							BP	GO:0000398	mRNA splicing, via spliceosome	8.84089e-06
	MF	GO:0019212	phosphatase inhibitor activity	0.00932959	CC	GO:0005902	microvillus	0.00031568	BP	GO:0002504	antigen processing and presentation of peptide or polysaccharide antigen via MHC class II	2.2819e-10				BP	GO:0030030	cell projection organization	1.203e-05	MF	GO:0043167	ion binding	2.39554e-05	CC	GO:0044430	cytoskeletal part	8.24312e-06	CC	GO:0043656	intracellular region of host	6.80498e-09							BP	GO:0000377	RNA splicing, via transesterification reactions with bulged adenosine as nucleophile	8.84089e-06
	BP	GO:0030325	adrenal gland development	0.00942562	MF	GO:0033218	amide binding	0.000316222	BP	GO:0051239	regulation of multicellular organismal process	2.47078e-10				BP	GO:0019219	regulation of nucleobase-containing compound metabolic process	1.26338e-05	BP	GO:0048812	neuron projection morphogenesis	2.44699e-05	BP	GO:0051640	organelle localization	8.35144e-06	BP	GO:0002768	immune response-regulating cell surface receptor signaling pathway	7.68127e-09							BP	GO:0000375	RNA splicing, via transesterification reactions	8.84089e-06
	BP	GO:0016073	snRNA metabolic process	0.00942562	MF	GO:0005525	GTP binding	0.000338598	BP	GO:0031341	regulation of cell killing	2.60164e-10				BP	GO:0009987	cellular process	1.4176e-05	BP	GO:0016567	protein ubiquitination	2.50895e-05	MF	GO:0016887	ATPase activity	8.39773e-06	BP	GO:0002675	positive regulation of acute inflammatory response	7.98219e-09							BP	GO:0000245	spliceosomal complex assembly	9.95969e-06
	BP	GO:0051180	vitamin transport	0.00942562	BP	GO:0046597	negative regulation of viral entry into host cell	0.0003421	BP	GO:0050867	positive regulation of cell activation	2.70378e-10				BP	GO:0044085	cellular component biogenesis	1.47661e-05	CC	GO:0005737	cytoplasm	2.59555e-05	BP	GO:0042454	ribonucleoside catabolic process	9.03044e-06	BP	GO:0002455	humoral immune response mediated by circulating immunoglobulin	7.99458e-09							MF	GO:0016887	ATPase activity	1.01078e-05
	BP	GO:1901533	negative regulation of hematopoietic progenitor cell differentiation	0.00942562	CC	GO:0005797	Golgi medial cisterna	0.000359554	BP	GO:0045088	regulation of innate immune response	2.77517e-10				BP	GO:0051276	chromosome organization	1.48631e-05	MF	GO:0004842	ubiquitin-protein transferase activity	2.63225e-05	BP	GO:0080090	regulation of primary metabolic process	9.22205e-06	BP	GO:0009615	response to virus	9.02989e-09							BP	GO:0009167	purine ribonucleoside monophosphate metabolic process	1.03772e-05
	BP	GO:0019884	antigen processing and presentation of exogenous antigen	0.00953386	MF	GO:0032561	guanyl ribonucleotide binding	0.000408553	MF	GO:0005515	protein binding	3.28735e-10				BP	GO:0043412	macromolecule modification	1.54697e-05	BP	GO:0009125	nucleoside monophosphate catabolic process	2.71983e-05	BP	GO:0006950	response to stress	9.28298e-06	BP	GO:0006956	complement activation	1.05684e-08							BP	GO:0009126	purine nucleoside monophosphate metabolic process	1.03772e-05
	BP	GO:0014037	Schwann cell differentiation	0.00953386	MF	GO:0019001	guanyl nucleotide binding	0.000414841	CC	GO:0033643	host cell part	4.79197e-10				BP	GO:0006259	DNA metabolic process	1.54834e-05	BP	GO:0060255	regulation of macromolecule metabolic process	2.75653e-05	BP	GO:0046130	purine ribonucleoside catabolic process	9.33705e-06	BP	GO:0042832	defense response to protozoan	1.22321e-08							BP	GO:0009057	macromolecule catabolic process	1.06507e-05
	BP	GO:0071158	positive regulation of cell cycle arrest	0.00953386	BP	GO:0050776	regulation of immune response	0.00042129	CC	GO:0033655	host cell cytoplasm part	4.79197e-10				BP	GO:0044248	cellular catabolic process	1.65241e-05	BP	GO:0051276	chromosome organization	2.76085e-05	BP	GO:0006152	purine nucleoside catabolic process	9.33705e-06	BP	GO:0002526	acute inflammatory response	1.29532e-08							BP	GO:0048489	synaptic vesicle transport	1.08129e-05
	MF	GO:0016411	acylglycerol O-acyltransferase activity	0.00988134	BP	GO:0002706	regulation of lymphocyte mediated immunity	0.000439704	CC	GO:0033646	host intracellular part	4.79197e-10				MF	GO:0019783	small conjugating protein-specific protease activity	1.66361e-05	BP	GO:0051640	organelle localization	2.90819e-05	BP	GO:0034622	cellular macromolecular complex assembly	9.40167e-06	BP	GO:0044406	adhesion of symbiont to host	1.33126e-08							BP	GO:0097480	establishment of synaptic vesicle localization	1.08129e-05
	BP	GO:0071156	regulation of cell cycle arrest	0.00996186	BP	GO:0046596	regulation of viral entry into host cell	0.000459301	CC	GO:0030430	host cell cytoplasm	4.79197e-10				BP	GO:0019222	regulation of metabolic process	1.68093e-05	BP	GO:0019222	regulation of metabolic process	3.01623e-05	BP	GO:1902582	single-organism intracellular transport	9.51868e-06	CC	GO:0005576	extracellular region	1.35848e-08							BP	GO:0048667	cell morphogenesis involved in neuron differentiation	1.13851e-05
	BP	GO:0021782	glial cell development	0.0103357	BP	GO:0002828	regulation of type 2 immune response	0.000459301	CC	GO:0043656	intracellular region of host	4.79197e-10				BP	GO:0051649	establishment of localization in cell	1.71981e-05	MF	GO:0019783	small conjugating protein-specific protease activity	3.03049e-05	BP	GO:1901658	glycosyl compound catabolic process	9.64866e-06	BP	GO:0048518	positive regulation of biological process	2.17212e-08							BP	GO:0009987	cellular process	1.25806e-05
	BP	GO:0006518	peptide metabolic process	0.0103809	BP	GO:0042092	type 2 immune response	0.000666617	BP	GO:0002824	positive regulation of adaptive immune response based on somatic recombination of immune receptors built from immunoglobulin superfamily domains	5.92002e-10				BP	GO:0051052	regulation of DNA metabolic process	1.99065e-05	MF	GO:0005515	protein binding	3.07983e-05	BP	GO:0009164	nucleoside catabolic process	9.97857e-06	BP	GO:0048534	hematopoietic or lymphoid organ development	2.36882e-08							BP	GO:0009161	ribonucleoside monophosphate metabolic process	1.41466e-05
	BP	GO:0009116	nucleoside metabolic process	0.0109339	BP	GO:0019835	cytolysis	0.000744057	BP	GO:0002703	regulation of leukocyte mediated immunity	8.62606e-10				BP	GO:0051301	cell division	2.08754e-05	BP	GO:0010468	regulation of gene expression	3.15757e-05	BP	GO:0009169	purine ribonucleoside monophosphate catabolic process	1.09941e-05	BP	GO:0001562	response to protozoan	2.63661e-08							BP	GO:0048812	neuron projection morphogenesis	1.56481e-05
	BP	GO:0009119	ribonucleoside metabolic process	0.0111969	BP	GO:0045581	negative regulation of T cell differentiation	0.000744057	BP	GO:0002520	immune system development	1.00598e-09				MF	GO:0030554	adenyl nucleotide binding	2.14353e-05	CC	GO:0097458	neuron part	3.53692e-05	BP	GO:0009128	purine nucleoside monophosphate catabolic process	1.09941e-05	BP	GO:0072376	protein activation cascade	2.90301e-08							CC	GO:0044456	synapse part	1.64834e-05
	BP	GO:0071353	cellular response to interleukin-4	0.0112521	MF	GO:0016817	hydrolase activity, acting on acid anhydrides	0.000760129	BP	GO:0060326	cell chemotaxis	1.05005e-09				BP	GO:0022402	cell cycle process	2.14358e-05	MF	GO:0051018	protein kinase A binding	3.58723e-05	BP	GO:0009158	ribonucleoside monophosphate catabolic process	1.09941e-05	CC	GO:0043657	host cell	3.01039e-08							MF	GO:0004386	helicase activity	1.69799e-05
	BP	GO:1900542	regulation of purine nucleotide metabolic process	0.011261	BP	GO:0048584	positive regulation of response to stimulus	0.000782082	BP	GO:0006935	chemotaxis	1.0868e-09				MF	GO:0051018	protein kinase A binding	2.34182e-05	BP	GO:0051641	cellular localization	3.61778e-05	MF	GO:0097367	carbohydrate derivative binding	1.10745e-05	CC	GO:0018995	host	3.01039e-08							BP	GO:0045184	establishment of protein localization	1.83825e-05
	BP	GO:0006140	regulation of nucleotide metabolic process	0.011532	BP	GO:0002703	regulation of leukocyte mediated immunity	0.000803521	BP	GO:0042330	taxis	1.15996e-09				MF	GO:0019904	protein domain specific binding	2.35058e-05	BP	GO:0022618	ribonucleoprotein complex assembly	4.07293e-05	BP	GO:0006886	intracellular protein transport	1.21055e-05	BP	GO:0050729	positive regulation of inflammatory response	3.30385e-08							BP	GO:0016070	RNA metabolic process	1.93296e-05
	BP	GO:0043543	protein acylation	0.0115786	CC	GO:0030140	trans-Golgi network transport vesicle	0.000867539	BP	GO:0050900	leukocyte migration	1.53622e-09				BP	GO:0060255	regulation of macromolecule metabolic process	2.36435e-05	BP	GO:0009056	catabolic process	4.15709e-05	BP	GO:0072523	purine-containing compound catabolic process	1.25306e-05	BP	GO:0002706	regulation of lymphocyte mediated immunity	3.87408e-08							BP	GO:0006810	transport	1.96977e-05
	MF	GO:0003906	DNA-(apurinic or apyrimidinic site) lyase activity	0.011959	BP	GO:0050829	defense response to Gram-negative bacterium	0.000911341	BP	GO:0030595	leukocyte chemotaxis	1.54087e-09				BP	GO:0009169	purine ribonucleoside monophosphate catabolic process	2.42491e-05	BP	GO:0000226	microtubule cytoskeleton organization	4.39753e-05	BP	GO:0009141	nucleoside triphosphate metabolic process	1.25352e-05	BP	GO:1902105	regulation of leukocyte differentiation	3.9075e-08							BP	GO:0051234	establishment of localization	2.23018e-05
	BP	GO:0006560	proline metabolic process	0.0120994	BP	GO:0050870	positive regulation of T cell activation	0.00100874	BP	GO:0030098	lymphocyte differentiation	1.70943e-09				BP	GO:0009128	purine nucleoside monophosphate catabolic process	2.42491e-05	BP	GO:1901575	organic substance catabolic process	4.60544e-05	CC	GO:1990234	transferase complex	1.27832e-05	BP	GO:0050830	defense response to Gram-positive bacterium	4.56101e-08							BP	GO:0016192	vesicle-mediated transport	2.42464e-05
	BP	GO:0065009	regulation of molecular function	0.0122955	BP	GO:0045620	negative regulation of lymphocyte differentiation	0.00119302	BP	GO:0043903	regulation of symbiosis, encompassing mutualism through parasitism	2.03626e-09				BP	GO:0009158	ribonucleoside monophosphate catabolic process	2.42491e-05	BP	GO:2000112	regulation of cellular macromolecule biosynthetic process	5.42693e-05	BP	GO:0009057	macromolecule catabolic process	1.34152e-05	BP	GO:0002673	regulation of acute inflammatory response	4.56101e-08							BP	GO:0006200	ATP catabolic process	2.47338e-05
	BP	GO:0035914	skeletal muscle cell differentiation	0.0123119	CC	GO:0005783	endoplasmic reticulum	0.00122835	BP	GO:0002675	positive regulation of acute inflammatory response	2.32039e-09				MF	GO:0032559	adenyl ribonucleotide binding	2.50859e-05	BP	GO:0046130	purine ribonucleoside catabolic process	5.50073e-05	BP	GO:0048858	cell projection morphogenesis	1.34784e-05	BP	GO:0006925	inflammatory cell apoptotic process	4.80088e-08							BP	GO:0006376	mRNA splice site selection	2.57788e-05
	BP	GO:0019320	hexose catabolic process	0.0125185	BP	GO:0046718	viral entry into host cell	0.00129505	BP	GO:0001909	leukocyte mediated cytotoxicity	2.5174e-09				CC	GO:0097458	neuron part	2.61647e-05	BP	GO:0006152	purine nucleoside catabolic process	5.50073e-05	BP	GO:0033028	myeloid cell apoptotic process	1.42357e-05	BP	GO:0002685	regulation of leukocyte migration	4.98304e-08							BP	GO:1902589	single-organism organelle organization	2.79828e-05
	MF	GO:0005198	structural molecule activity	0.0125843	BP	GO:0030260	entry into host cell	0.00129505	BP	GO:0051716	cellular response to stimulus	2.94109e-09				BP	GO:0006886	intracellular protein transport	2.6602e-05	CC	GO:0044291	cell-cell contact zone	5.85865e-05	BP	GO:0065003	macromolecular complex assembly	1.48058e-05	BP	GO:0030097	hemopoiesis	5.02474e-08							BP	GO:0046034	ATP metabolic process	2.80721e-05
	BP	GO:0044238	primary metabolic process	0.0128074	BP	GO:0044409	entry into host	0.00129505	BP	GO:0042089	cytokine biosynthetic process	3.06393e-09				BP	GO:0051650	establishment of vesicle localization	2.89814e-05	BP	GO:0006260	DNA replication	6.09331e-05	BP	GO:0009146	purine nucleoside triphosphate catabolic process	1.53647e-05	BP	GO:0045429	positive regulation of nitric oxide biosynthetic process	5.18466e-08							MF	GO:0042623	ATPase activity, coupled	2.87366e-05
	BP	GO:0090100	positive regulation of transmembrane receptor protein serine/threonine kinase signaling pathway	0.0129311	BP	GO:0051806	entry into cell of other organism involved in symbiotic interaction	0.00129505	BP	GO:1903036	positive regulation of response to wounding	4.36033e-09				MF	GO:0005524	ATP binding	3.01277e-05	BP	GO:0010498	proteasomal protein catabolic process	6.32065e-05	BP	GO:1902589	single-organism organelle organization	1.57583e-05	BP	GO:0002690	positive regulation of leukocyte chemotaxis	5.65262e-08							BP	GO:0000278	mitotic cell cycle	3.45977e-05
	MF	GO:0051183	vitamin transporter activity	0.0129736	BP	GO:0051828	entry into other organism involved in symbiotic interaction	0.00129505	BP	GO:0042107	cytokine metabolic process	4.36033e-09				BP	GO:0000278	mitotic cell cycle	3.32011e-05	BP	GO:0016192	vesicle-mediated transport	6.55747e-05	BP	GO:0009125	nucleoside monophosphate catabolic process	1.58869e-05	CC	GO:0042105	alpha-beta T cell receptor complex	6.0081e-08							BP	GO:0071704	organic substance metabolic process	3.59997e-05
	BP	GO:0044711	single-organism biosynthetic process	0.0130118	BP	GO:0052126	movement in host environment	0.00129505	BP	GO:0030217	T cell differentiation	5.21948e-09				BP	GO:0016192	vesicle-mediated transport	3.37606e-05	BP	GO:0072523	purine-containing compound catabolic process	7.21516e-05	BP	GO:0006793	phosphorus metabolic process	1.65543e-05	CC	GO:0044421	extracellular region part	6.12041e-08							CC	GO:0005819	spindle	3.73409e-05
	BP	GO:0060338	regulation of type I interferon-mediated signaling pathway	0.0131662	BP	GO:0052192	movement in environment of other organism involved in symbiotic interaction	0.00129505	BP	GO:0048534	hematopoietic or lymphoid organ development	5.52569e-09				MF	GO:0016887	ATPase activity	3.42581e-05	BP	GO:0006200	ATP catabolic process	7.23059e-05	MF	GO:0017016	Ras GTPase binding	1.72475e-05	BP	GO:0001906	cell killing	7.30036e-08							BP	GO:0006891	intra-Golgi vesicle-mediated transport	3.88057e-05
	BP	GO:0010586	miRNA metabolic process	0.0131662	BP	GO:0002682	regulation of immune system process	0.00139641	CC	GO:0020005	symbiont-containing vacuole membrane	6.53839e-09				BP	GO:0009125	nucleoside monophosphate catabolic process	3.43253e-05	CC	GO:0044456	synapse part	7.24133e-05	BP	GO:0051648	vesicle localization	1.73559e-05	BP	GO:0051250	negative regulation of lymphocyte activation	8.05649e-08							CC	GO:0097458	neuron part	3.93532e-05
	BP	GO:0019318	hexose metabolic process	0.0132598	BP	GO:0042110	T cell activation	0.0018399	BP	GO:0030097	hemopoiesis	7.88593e-09				MF	GO:0019003	GDP binding	3.49979e-05	BP	GO:0042454	ribonucleoside catabolic process	7.90225e-05	BP	GO:1901575	organic substance catabolic process	1.74924e-05	BP	GO:0002757	immune response-activating signal transduction	8.81833e-08							MF	GO:0019904	protein domain specific binding	4.10521e-05
	CC	GO:0022625	cytosolic large ribosomal subunit	0.0135973	BP	GO:0050670	regulation of lymphocyte proliferation	0.0019542	CC	GO:0044459	plasma membrane part	9.4544e-09				BP	GO:0007409	axonogenesis	3.70176e-05	MF	GO:0042393	histone binding	8.10103e-05	BP	GO:0006195	purine nucleotide catabolic process	1.794e-05	BP	GO:0042113	B cell activation	9.55e-08							MF	GO:0097367	carbohydrate derivative binding	4.14187e-05
	CC	GO:0070469	respiratory chain	0.0137945	BP	GO:0032944	regulation of mononuclear cell proliferation	0.00200232	BP	GO:0006959	humoral immune response	9.98074e-09				MF	GO:0004221	ubiquitin thiolesterase activity	3.79231e-05	BP	GO:1901658	glycosyl compound catabolic process	8.38007e-05	BP	GO:0051650	establishment of vesicle localization	1.81078e-05	BP	GO:0050868	negative regulation of T cell activation	9.7962e-08							BP	GO:0008152	metabolic process	4.46592e-05
	BP	GO:0006739	NADP metabolic process	0.0137968	BP	GO:0040011	locomotion	0.00200279	BP	GO:0002687	positive regulation of leukocyte migration	1.05651e-08				BP	GO:0022607	cellular component assembly	3.84331e-05	BP	GO:0009164	nucleoside catabolic process	8.63873e-05	BP	GO:0044085	cellular component biogenesis	1.87355e-05	MF	GO:0008009	chemokine activity	1.04123e-07							BP	GO:1903047	mitotic cell cycle process	5.04761e-05
	BP	GO:0007167	enzyme linked receptor protein signaling pathway	0.0139071	BP	GO:0070663	regulation of leukocyte proliferation	0.00215113	CC	GO:0005615	extracellular space	1.19698e-08				MF	GO:0005515	protein binding	4.13276e-05	BP	GO:0051649	establishment of localization in cell	8.85037e-05	BP	GO:0034341	response to interferon-gamma	1.94835e-05	BP	GO:0044403	symbiosis, encompassing mutualism through parasitism	1.06574e-07							BP	GO:0009123	nucleoside monophosphate metabolic process	5.26891e-05
	BP	GO:0006793	phosphorus metabolic process	0.0139401	BP	GO:0060326	cell chemotaxis	0.00230667	BP	GO:0032735	positive regulation of interleukin-12 production	1.26901e-08				BP	GO:0061564	axon development	4.44158e-05	BP	GO:0009154	purine ribonucleotide catabolic process	9.1547e-05	BP	GO:0010468	regulation of gene expression	2.10507e-05	BP	GO:0044419	interspecies interaction between organisms	1.06574e-07							BP	GO:0044248	cellular catabolic process	5.54621e-05
	BP	GO:0070373	negative regulation of ERK1 and ERK2 cascade	0.0139906	BP	GO:0032103	positive regulation of response to external stimulus	0.00252471	BP	GO:0045428	regulation of nitric oxide biosynthetic process	1.52133e-08				MF	GO:0097367	carbohydrate derivative binding	4.49931e-05	BP	GO:0006195	purine nucleotide catabolic process	9.99521e-05	CC	GO:1902494	catalytic complex	2.10908e-05	BP	GO:0019221	cytokine-mediated signaling pathway	1.14046e-07							BP	GO:0030030	cell projection organization	5.65163e-05
	BP	GO:2000278	regulation of DNA biosynthetic process	0.0139906	BP	GO:0002690	positive regulation of leukocyte chemotaxis	0.0025348	BP	GO:0050868	negative regulation of T cell activation	1.52932e-08				CC	GO:0044456	synapse part	4.56392e-05	BP	GO:0009261	ribonucleotide catabolic process	9.99521e-05	BP	GO:0033032	regulation of myeloid cell apoptotic process	2.11975e-05	BP	GO:0051240	positive regulation of multicellular organismal process	1.2889e-07							BP	GO:0006974	cellular response to DNA damage stimulus	6.00302e-05
	CC	GO:0031974	membrane-enclosed lumen	0.0139981	BP	GO:0031349	positive regulation of defense response	0.00281472	CC	GO:0065010	extracellular membrane-bounded organelle	1.56804e-08				BP	GO:0006200	ATP catabolic process	4.8194e-05	MF	GO:0016887	ATPase activity	0.000102016	BP	GO:0009207	purine ribonucleoside triphosphate catabolic process	2.12995e-05	CC	GO:0005615	extracellular space	1.38362e-07							BP	GO:0051179	localization	6.01575e-05
	MF	GO:0003712	transcription cofactor activity	0.014225	BP	GO:0051251	positive regulation of lymphocyte activation	0.00287508	CC	GO:0043230	extracellular organelle	1.56804e-08				BP	GO:0034645	cellular macromolecule biosynthetic process	4.82412e-05	BP	GO:0007017	microtubule-based process	0.000103694	BP	GO:0006200	ATP catabolic process	2.19142e-05	BP	GO:0002824	positive regulation of adaptive immune response based on somatic recombination of immune receptors built from immunoglobulin superfamily domains	1.79514e-07							BP	GO:0016079	synaptic vesicle exocytosis	6.48904e-05
	BP	GO:0006796	phosphate-containing compound metabolic process	0.0142442	CC	GO:0005615	extracellular space	0.00295113	BP	GO:0002757	immune response-activating signal transduction	1.60092e-08				BP	GO:1903047	mitotic cell cycle process	4.85924e-05	BP	GO:0006259	DNA metabolic process	0.000106741	BP	GO:0009143	nucleoside triphosphate catabolic process	2.2663e-05	MF	GO:0005515	protein binding	1.80537e-07							MF	GO:0004842	ubiquitin-protein transferase activity	7.26403e-05
	CC	GO:0044464	cell part	0.0143012	BP	GO:0006935	chemotaxis	0.00316009	BP	GO:0051240	positive regulation of multicellular organismal process	1.77847e-08				BP	GO:0050794	regulation of cellular process	5.05081e-05	BP	GO:0043161	proteasome-mediated ubiquitin-dependent protein catabolic process	0.000109701	BP	GO:0009144	purine nucleoside triphosphate metabolic process	2.2964e-05	BP	GO:0002688	regulation of leukocyte chemotaxis	2.1358e-07							CC	GO:0005654	nucleoplasm	7.50096e-05
	BP	GO:0042278	purine nucleoside metabolic process	0.0145241	BP	GO:0030217	T cell differentiation	0.00318894	MF	GO:0005125	cytokine activity	1.94215e-08				BP	GO:0031175	neuron projection development	5.6285e-05	BP	GO:0043933	macromolecular complex subunit organization	0.000113949	BP	GO:0022607	cellular component assembly	2.31342e-05	BP	GO:0042089	cytokine biosynthetic process	2.21404e-07							MF	GO:0005515	protein binding	7.66996e-05
	CC	GO:0044300	cerebellar mossy fiber	0.0146476	BP	GO:0042330	taxis	0.00319961	BP	GO:0002483	antigen processing and presentation of endogenous peptide antigen	1.96607e-08				BP	GO:0051648	vesicle localization	6.41229e-05	CC	GO:0005654	nucleoplasm	0.000115102	BP	GO:0009203	ribonucleoside triphosphate catabolic process	2.34552e-05	BP	GO:0040011	locomotion	2.23181e-07							BP	GO:0022613	ribonucleoprotein complex biogenesis	7.92878e-05
	BP	GO:0032536	regulation of cell projection size	0.0148347	BP	GO:0045582	positive regulation of T cell differentiation	0.00346578	BP	GO:0031343	positive regulation of cell killing	2.02278e-08				BP	GO:0016079	synaptic vesicle exocytosis	6.41658e-05	BP	GO:0051252	regulation of RNA metabolic process	0.000115226	CC	GO:0045202	synapse	2.42235e-05	BP	GO:0002703	regulation of leukocyte mediated immunity	2.3845e-07							BP	GO:0051052	regulation of DNA metabolic process	8.20902e-05
	BP	GO:0034380	high-density lipoprotein particle assembly	0.0148347	BP	GO:0002696	positive regulation of leukocyte activation	0.00352314	BP	GO:0033993	response to lipid	2.10894e-08				BP	GO:0034622	cellular macromolecular complex assembly	6.66718e-05	BP	GO:0009167	purine ribonucleoside monophosphate metabolic process	0.000120877	BP	GO:0019538	protein metabolic process	2.46781e-05	BP	GO:0045619	regulation of lymphocyte differentiation	2.3845e-07							BP	GO:0006887	exocytosis	8.21372e-05
	BP	GO:0072110	glomerular mesangial cell proliferation	0.0148347	MF	GO:0017111	nucleoside-triphosphatase activity	0.00353831	BP	GO:0002274	myeloid leukocyte activation	2.19131e-08				MF	GO:0004842	ubiquitin-protein transferase activity	6.80729e-05	BP	GO:0009126	purine nucleoside monophosphate metabolic process	0.000120877	BP	GO:0009154	purine ribonucleotide catabolic process	2.47115e-05	BP	GO:0045088	regulation of innate immune response	2.46324e-07							BP	GO:0006259	DNA metabolic process	8.56517e-05
	BP	GO:0060762	regulation of branching involved in mammary gland duct morphogenesis	0.0148347	BP	GO:0002688	regulation of leukocyte chemotaxis	0.00363427	BP	GO:0045429	positive regulation of nitric oxide biosynthetic process	2.2049e-08				CC	GO:0005654	nucleoplasm	7.20384e-05	BP	GO:0022613	ribonucleoprotein complex biogenesis	0.000123227	BP	GO:0009056	catabolic process	2.47352e-05	BP	GO:1903036	positive regulation of response to wounding	2.84879e-07							BP	GO:0044085	cellular component biogenesis	8.89235e-05
	BP	GO:0045953	negative regulation of natural killer cell mediated cytotoxicity	0.0148347	BP	GO:0001756	somitogenesis	0.00363427	BP	GO:0001910	regulation of leukocyte mediated cytotoxicity	2.66061e-08				BP	GO:0022613	ribonucleoprotein complex biogenesis	7.72539e-05	BP	GO:0042278	purine nucleoside metabolic process	0.00012743	CC	GO:0005730	nucleolus	2.49374e-05	BP	GO:0042107	cytokine metabolic process	2.84879e-07							BP	GO:0051053	negative regulation of DNA metabolic process	9.51375e-05
	BP	GO:0002716	negative regulation of natural killer cell mediated immunity	0.0148347	CC	GO:0005788	endoplasmic reticulum lumen	0.00363888	BP	GO:0051250	negative regulation of lymphocyte activation	2.84532e-08				BP	GO:0016567	protein ubiquitination	7.78515e-05	BP	GO:0046128	purine ribonucleoside metabolic process	0.000131578	BP	GO:0051276	chromosome organization	2.70832e-05	BP	GO:2000403	positive regulation of lymphocyte migration	3.01865e-07							BP	GO:0051171	regulation of nitrogen compound metabolic process	0.000101178
	CC	GO:0042825	TAP complex	0.0148424	BP	GO:0050863	regulation of T cell activation	0.00373361	MF	GO:0042379	chemokine receptor binding	3.46085e-08				BP	GO:0006887	exocytosis	8.01741e-05	BP	GO:0007409	axonogenesis	0.000133361	BP	GO:0009261	ribonucleotide catabolic process	2.71498e-05	BP	GO:0002695	negative regulation of leukocyte activation	3.21131e-07							BP	GO:0048813	dendrite morphogenesis	0.000101467
	CC	GO:0071818	BAT3 complex	0.0148424	BP	GO:0050867	positive regulation of cell activation	0.00410124	BP	GO:0002526	acute inflammatory response	4.25186e-08				BP	GO:0007010	cytoskeleton organization	8.66015e-05	BP	GO:0006464	cellular protein modification process	0.0001335	MF	GO:0031267	small GTPase binding	2.79978e-05	BP	GO:0050727	regulation of inflammatory response	3.35165e-07							BP	GO:0034622	cellular macromolecular complex assembly	0.000108804
	CC	GO:0072379	ER membrane insertion complex	0.0148424	BP	GO:0048525	negative regulation of viral process	0.00416228	BP	GO:0002768	immune response-regulating cell surface receptor signaling pathway	4.30749e-08				BP	GO:0046034	ATP metabolic process	9.21822e-05	BP	GO:0036211	protein modification process	0.0001335	BP	GO:0006796	phosphate-containing compound metabolic process	2.9016e-05	BP	GO:0051239	regulation of multicellular organismal process	3.72398e-07							CC	GO:0097060	synaptic membrane	0.000110532
	MF	GO:0005534	galactose binding	0.0148773	BP	GO:0051701	interaction with host	0.00416228	BP	GO:0050830	defense response to Gram-positive bacterium	4.46939e-08				BP	GO:0048813	dendrite morphogenesis	9.97807e-05	BP	GO:0009059	macromolecule biosynthetic process	0.000136353	BP	GO:0016358	dendrite development	2.93939e-05	MF	GO:0005125	cytokine activity	3.94347e-07							BP	GO:0016482	cytoplasmic transport	0.000112959
	MF	GO:0001727	lipid kinase activity	0.0148773	CC	GO:0044432	endoplasmic reticulum part	0.00435716	BP	GO:0002673	regulation of acute inflammatory response	4.46939e-08				BP	GO:1902582	single-organism intracellular transport	0.00010632	BP	GO:0071826	ribonucleoprotein complex subunit organization	0.000142283	BP	GO:0006259	DNA metabolic process	2.96168e-05	BP	GO:0045580	regulation of T cell differentiation	4.09068e-07							MF	GO:0017016	Ras GTPase binding	0.000113617
	MF	GO:0046978	TAP1 binding	0.0148773	BP	GO:0007249	I-kappaB kinase/NF-kappaB signaling	0.00441073	BP	GO:0032655	regulation of interleukin-12 production	4.52516e-08				CC	GO:0097060	synaptic membrane	0.000107932	BP	GO:0009141	nucleoside triphosphate metabolic process	0.000151669	BP	GO:0006887	exocytosis	3.55091e-05	BP	GO:0051716	cellular response to stimulus	4.17868e-07							CC	GO:0005815	microtubule organizing center	0.000117168
	MF	GO:0046979	TAP2 binding	0.0148773	BP	GO:0046651	lymphocyte proliferation	0.00449027	BP	GO:0043900	regulation of multi-organism process	4.98784e-08				CC	GO:0044444	cytoplasmic part	0.000110427	BP	GO:0006886	intracellular protein transport	0.000156434	MF	GO:0032403	protein complex binding	3.80935e-05	BP	GO:0048247	lymphocyte chemotaxis	4.35449e-07							MF	GO:0008766	UDP-N-acetylmuramoylalanyl-D-glutamyl-2,6-diaminopimelate-D-alanyl-D-alanine ligase activity	0.000119393
	MF	GO:0008517	folic acid transporter activity	0.0148773	BP	GO:0032943	mononuclear cell proliferation	0.00457068	MF	GO:0008009	chemokine activity	5.02935e-08				BP	GO:0009167	purine ribonucleoside monophosphate metabolic process	0.000111397	BP	GO:0009119	ribonucleoside metabolic process	0.000156848	BP	GO:0009607	response to biotic stimulus	3.90959e-05	BP	GO:0006958	complement activation, classical pathway	4.35449e-07							MF	GO:0018169	ribosomal S6-glutamic acid ligase activity	0.000119393
	MF	GO:0005290	L-histidine transmembrane transporter activity	0.0148773	MF	GO:0016462	pyrophosphatase activity	0.00472106	BP	GO:0019883	antigen processing and presentation of endogenous antigen	5.17526e-08				BP	GO:0009126	purine nucleoside monophosphate metabolic process	0.000111397	BP	GO:0009161	ribonucleoside monophosphate metabolic process	0.000158657	BP	GO:0007049	cell cycle	3.97923e-05	BP	GO:0045428	regulation of nitric oxide biosynthetic process	5.25721e-07							MF	GO:0043773	coenzyme F420-0 gamma-glutamyl ligase activity	0.000119393
	MF	GO:0001030	RNA polymerase III type 1 promoter DNA binding	0.0148773	BP	GO:1902106	negative regulation of leukocyte differentiation	0.00472375	BP	GO:0080134	regulation of response to stress	5.23068e-08				MF	GO:0042623	ATPase activity, coupled	0.00011172	MF	GO:0097367	carbohydrate derivative binding	0.000159776	BP	GO:0033365	protein localization to organelle	4.10018e-05	BP	GO:0050866	negative regulation of cell activation	6.16474e-07							MF	GO:0043774	coenzyme F420-2 alpha-glutamyl ligase activity	0.000119393
	MF	GO:0001031	RNA polymerase III type 2 promoter DNA binding	0.0148773	CC	GO:0044431	Golgi apparatus part	0.00477243	BP	GO:0050727	regulation of inflammatory response	8.5171e-08				BP	GO:0022618	ribonucleoprotein complex assembly	0.00011782	BP	GO:0061564	axon development	0.000163934	BP	GO:0009119	ribonucleoside metabolic process	4.22216e-05	BP	GO:0031343	positive regulation of cell killing	6.46404e-07							MF	GO:0070735	protein-glycine ligase activity	0.000119393
	MF	GO:0001032	RNA polymerase III type 3 promoter DNA binding	0.0148773	MF	GO:0016818	hydrolase activity, acting on acid anhydrides, in phosphorus-containing anhydrides	0.00479848	BP	GO:0032615	interleukin-12 production	8.63721e-08				CC	GO:0044291	cell-cell contact zone	0.000120723	BP	GO:1901989	positive regulation of cell cycle phase transition	0.000164201	BP	GO:0071216	cellular response to biotic stimulus	4.26288e-05	CC	GO:0071944	cell periphery	6.94649e-07							MF	GO:0070736	protein-glycine ligase activity, initiating	0.000119393
	MF	GO:0080084	5S rDNA binding	0.0148773	BP	GO:0040013	negative regulation of locomotion	0.00490107	BP	GO:0006809	nitric oxide biosynthetic process	9.12403e-08				BP	GO:0010468	regulation of gene expression	0.000127456	BP	GO:0009207	purine ribonucleoside triphosphate catabolic process	0.000170064	BP	GO:0048667	cell morphogenesis involved in neuron differentiation	4.26696e-05	CC	GO:0005886	plasma membrane	7.35486e-07							MF	GO:0070737	protein-glycine ligase activity, elongating	0.000119393
	BP	GO:0045006	DNA deamination	0.0149937	BP	GO:0070661	leukocyte proliferation	0.00490107	BP	GO:1902105	regulation of leukocyte differentiation	9.27737e-08				BP	GO:0097479	synaptic vesicle localization	0.000128299	BP	GO:0070536	protein K63-linked deubiquitination	0.000177077	MF	GO:0019003	GDP binding	4.46993e-05	BP	GO:0032101	regulation of response to external stimulus	7.42707e-07							MF	GO:0070738	tubulin-glycine ligase activity	0.000119393
	BP	GO:0042822	pyridoxal phosphate metabolic process	0.0149937	BP	GO:0045621	positive regulation of lymphocyte differentiation	0.00491827	BP	GO:0040011	locomotion	1.0688e-07				BP	GO:0048666	neuron development	0.000132939	BP	GO:0009791	post-embryonic development	0.000179678	BP	GO:0000226	microtubule cytoskeleton organization	4.57435e-05	BP	GO:0072676	lymphocyte migration	7.88875e-07							CC	GO:0005813	centrosome	0.000123264
	BP	GO:0015884	folic acid transport	0.0149937	BP	GO:0019221	cytokine-mediated signaling pathway	0.00498588	BP	GO:0044406	adhesion of symbiont to host	1.14943e-07				BP	GO:0043933	macromolecular complex subunit organization	0.000136635	BP	GO:0009144	purine nucleoside triphosphate metabolic process	0.000181019	BP	GO:0009199	ribonucleoside triphosphate metabolic process	4.62654e-05	BP	GO:0002237	response to molecule of bacterial origin	7.89957e-07							BP	GO:0006464	cellular protein modification process	0.00012564
	BP	GO:0036066	protein O-linked fucosylation	0.0149937	MF	GO:0016787	hydrolase activity	0.0051046	BP	GO:0042127	regulation of cell proliferation	1.41712e-07				BP	GO:0000904	cell morphogenesis involved in differentiation	0.000138073	BP	GO:0043412	macromolecule modification	0.000182431	BP	GO:0042278	purine nucleoside metabolic process	4.94763e-05	MF	GO:0042379	chemokine receptor binding	9.58656e-07							BP	GO:0036211	protein modification process	0.00012564
	BP	GO:0070317	negative regulation of G0 to G1 transition	0.0149937	BP	GO:0061053	somite development	0.00531827	BP	GO:0002695	negative regulation of leukocyte activation	1.51623e-07				MF	GO:0008143	poly(A) binding	0.000143123	MF	GO:0004386	helicase activity	0.00018415	BP	GO:0046128	purine ribonucleoside metabolic process	5.13293e-05	BP	GO:0050671	positive regulation of lymphocyte proliferation	9.87557e-07							BP	GO:0016567	protein ubiquitination	0.000132687
	BP	GO:0046016	positive regulation of transcription by glucose	0.0149937	BP	GO:0048661	positive regulation of smooth muscle cell proliferation	0.00531827	BP	GO:0042035	regulation of cytokine biosynthetic process	1.53322e-07				BP	GO:0009161	ribonucleoside monophosphate metabolic process	0.000145589	BP	GO:0009146	purine nucleoside triphosphate catabolic process	0.000185264	BP	GO:0009205	purine ribonucleoside triphosphate metabolic process	5.23724e-05	BP	GO:0032946	positive regulation of mononuclear cell proliferation	1.09426e-06							MF	GO:0070739	protein-glutamic acid ligase activity	0.000140413
	BP	GO:0045991	carbon catabolite activation of transcription	0.0149937	CC	GO:0070062	extracellular vesicular exosome	0.00568004	BP	GO:0002455	humoral immune response mediated by circulating immunoglobulin	1.55325e-07				BP	GO:0010498	proteasomal protein catabolic process	0.000150481	BP	GO:0009203	ribonucleoside triphosphate catabolic process	0.000185264	MF	GO:0042393	histone binding	5.50522e-05	BP	GO:2000401	regulation of lymphocyte migration	1.13071e-06							MF	GO:0070740	tubulin-glutamic acid ligase activity	0.000140413
	BP	GO:0072262	metanephric glomerular mesangial cell proliferation involved in metanephros development	0.0149937	BP	GO:0035282	segmentation	0.00573277	BP	GO:0008283	cell proliferation	1.67781e-07				BP	GO:0006260	DNA replication	0.000153669	MF	GO:0008143	poly(A) binding	0.000186666	MF	GO:0004386	helicase activity	5.50814e-05	BP	GO:0070665	positive regulation of leukocyte proliferation	1.21065e-06							BP	GO:0022402	cell cycle process	0.000155369
	BP	GO:0072223	metanephric glomerular mesangium development	0.0149937	CC	GO:0005798	Golgi-associated vesicle	0.00579727	BP	GO:0002708	positive regulation of lymphocyte mediated immunity	1.74483e-07				BP	GO:0080090	regulation of primary metabolic process	0.000163607	BP	GO:0042787	protein ubiquitination involved in ubiquitin-dependent protein catabolic process	0.000192124	MF	GO:0032559	adenyl ribonucleotide binding	5.53679e-05	BP	GO:0042035	regulation of cytokine biosynthetic process	1.26517e-06							MF	GO:0031267	small GTPase binding	0.000165016
	BP	GO:0036444	calcium ion transmembrane import into mitochondrion	0.0149937	BP	GO:0002687	positive regulation of leukocyte migration	0.00594542	BP	GO:0046209	nitric oxide metabolic process	1.74483e-07				BP	GO:0015031	protein transport	0.000167253	MF	GO:0019003	GDP binding	0.000196165	BP	GO:0034655	nucleobase-containing compound catabolic process	5.72745e-05	BP	GO:0048520	positive regulation of behavior	1.33742e-06							MF	GO:0019783	small conjugating protein-specific protease activity	0.000168842
	BP	GO:0072061	inner medullary collecting duct development	0.0149937	CC	GO:0005791	rough endoplasmic reticulum	0.00601646	BP	GO:0002366	leukocyte activation involved in immune response	1.83108e-07				BP	GO:0000902	cell morphogenesis	0.000169388	BP	GO:0031326	regulation of cellular biosynthetic process	0.000203961	BP	GO:0032446	protein modification by small protein conjugation	5.74789e-05	BP	GO:0071219	cellular response to molecule of bacterial origin	1.33742e-06							MF	GO:0004221	ubiquitin thiolesterase activity	0.000190131
	BP	GO:0015817	histidine transport	0.0149937	BP	GO:0050868	negative regulation of T cell activation	0.00638145	BP	GO:0002263	cell activation involved in immune response	1.83108e-07				BP	GO:1901575	organic substance catabolic process	0.000182645	BP	GO:0044085	cellular component biogenesis	0.000224137	BP	GO:0048812	neuron projection morphogenesis	5.77714e-05	BP	GO:0050730	regulation of peptidyl-tyrosine phosphorylation	1.38081e-06							BP	GO:0048666	neuron development	0.000201967
	BP	GO:0006598	polyamine catabolic process	0.0149937	BP	GO:0046649	lymphocyte activation	0.00655973	BP	GO:0002685	regulation of leukocyte migration	1.8479e-07				BP	GO:0046130	purine ribonucleoside catabolic process	0.000186075	BP	GO:0065003	macromolecular complex assembly	0.000234903	BP	GO:0035556	intracellular signal transduction	5.80164e-05	CC	GO:0042101	T cell receptor complex	1.46483e-06							MF	GO:0016874	ligase activity	0.000204621
	BP	GO:0016561	protein import into peroxisome matrix, translocation	0.0149937	CC	GO:0012505	endomembrane system	0.00657368	BP	GO:0016032	viral process	2.01463e-07				BP	GO:0006152	purine nucleoside catabolic process	0.000186075	BP	GO:0009199	ribonucleoside triphosphate metabolic process	0.000238028	CC	GO:0097458	neuron part	6.04498e-05	BP	GO:0033028	myeloid cell apoptotic process	1.49517e-06							BP	GO:0033365	protein localization to organelle	0.000206109
	BP	GO:0006004	fucose metabolic process	0.0149937	CC	GO:0005886	plasma membrane	0.0070719	BP	GO:0006956	complement activation	2.04332e-07				BP	GO:0009141	nucleoside triphosphate metabolic process	0.000194769	BP	GO:1902589	single-organism organelle organization	0.000245952	CC	GO:0005815	microtubule organizing center	6.12124e-05	MF	GO:0046982	protein heterodimerization activity	1.53327e-06							BP	GO:0007018	microtubule-based movement	0.000214788
	BP	GO:0071712	ER-associated misfolded protein catabolic process	0.0149937	BP	GO:0033077	T cell differentiation in thymus	0.00729598	BP	GO:0042116	macrophage activation	2.04332e-07				BP	GO:0006470	protein dephosphorylation	0.000210653	MF	GO:0032559	adenyl ribonucleotide binding	0.000249502	MF	GO:0005524	ATP binding	6.48429e-05	BP	GO:0042108	positive regulation of cytokine biosynthetic process	1.63925e-06							BP	GO:0000904	cell morphogenesis involved in differentiation	0.000217809
	BP	GO:0072034	renal vesicle induction	0.0149937	BP	GO:0050921	positive regulation of chemotaxis	0.00801857	BP	GO:0043901	negative regulation of multi-organism process	2.11197e-07				MF	GO:0008766	UDP-N-acetylmuramoylalanyl-D-glutamyl-2,6-diaminopimelate-D-alanyl-D-alanine ligase activity	0.000214276	BP	GO:0006355	regulation of transcription, DNA-templated	0.000254783	BP	GO:0051707	response to other organism	6.48682e-05	BP	GO:0006809	nitric oxide biosynthetic process	1.94006e-06							MF	GO:0000149	SNARE binding	0.000228516
	BP	GO:0046533	negative regulation of photoreceptor cell differentiation	0.0149937	BP	GO:0030098	lymphocyte differentiation	0.00806777	BP	GO:0032101	regulation of response to external stimulus	2.13431e-07				MF	GO:0018169	ribosomal S6-glutamic acid ligase activity	0.000214276	BP	GO:0010556	regulation of macromolecule biosynthetic process	0.000257129	BP	GO:0043207	response to external biotic stimulus	6.48682e-05	BP	GO:1902107	positive regulation of leukocyte differentiation	1.96409e-06							BP	GO:0009791	post-embryonic development	0.000233793
	BP	GO:0019682	glyceraldehyde-3-phosphate metabolic process	0.0149937	CC	GO:0071944	cell periphery	0.00882417	BP	GO:0002705	positive regulation of leukocyte mediated immunity	2.13856e-07				MF	GO:0043773	coenzyme F420-0 gamma-glutamyl ligase activity	0.000214276	BP	GO:0009143	nucleoside triphosphate catabolic process	0.000259415	MF	GO:0030554	adenyl nucleotide binding	6.55376e-05	BP	GO:0031341	regulation of cell killing	2.28443e-06							BP	GO:0043412	macromolecule modification	0.000243902
	BP	GO:0016480	negative regulation of transcription from RNA polymerase III promoter	0.0149937	BP	GO:0051716	cellular response to stimulus	0.00891641	BP	GO:0002577	regulation of antigen processing and presentation	2.26924e-07				MF	GO:0043774	coenzyme F420-2 alpha-glutamyl ligase activity	0.000214276	BP	GO:0009116	nucleoside metabolic process	0.00026123	BP	GO:0051052	regulation of DNA metabolic process	7.17616e-05	BP	GO:0070098	chemokine-mediated signaling pathway	2.49783e-06							BP	GO:0019219	regulation of nucleobase-containing compound metabolic process	0.000257847
	BP	GO:0019287	isopentenyl diphosphate biosynthetic process, mevalonate pathway	0.0149937	CC	GO:0030136	clathrin-coated vesicle	0.00893518	BP	GO:0050671	positive regulation of lymphocyte proliferation	2.7412e-07				MF	GO:0070735	protein-glycine ligase activity	0.000214276	BP	GO:1901992	positive regulation of mitotic cell cycle phase transition	0.000262625	BP	GO:1903047	mitotic cell cycle process	7.20953e-05	BP	GO:0002708	positive regulation of lymphocyte mediated immunity	3.12299e-06							BP	GO:0043933	macromolecular complex subunit organization	0.000258924
	BP	GO:0009240	isopentenyl diphosphate biosynthetic process	0.0149937	BP	GO:0045580	regulation of T cell differentiation	0.0090302	BP	GO:0019885	antigen processing and presentation of endogenous peptide antigen via MHC class I	3.04905e-07				MF	GO:0070736	protein-glycine ligase activity, initiating	0.000214276	BP	GO:0009205	purine ribonucleoside triphosphate metabolic process	0.000266138	BP	GO:0009116	nucleoside metabolic process	7.29881e-05	BP	GO:0046209	nitric oxide metabolic process	3.12299e-06							BP	GO:0006281	DNA repair	0.000267884
	BP	GO:0046490	isopentenyl diphosphate metabolic process	0.0149937	BP	GO:0051249	regulation of lymphocyte activation	0.0100153	BP	GO:1901700	response to oxygen-containing compound	3.05678e-07				MF	GO:0070737	protein-glycine ligase activity, elongating	0.000214276	BP	GO:0016568	chromatin modification	0.000266445	BP	GO:0071822	protein complex subunit organization	8.44105e-05	BP	GO:0032655	regulation of interleukin-12 production	3.16532e-06							BP	GO:0007010	cytoskeleton organization	0.000270312
	BP	GO:0002485	antigen processing and presentation of endogenous peptide antigen via MHC class I via ER pathway, TAP-dependent	0.0149937	MF	GO:0005102	receptor binding	0.0101158	BP	GO:0019221	cytokine-mediated signaling pathway	3.09121e-07				MF	GO:0070738	tubulin-glycine ligase activity	0.000214276	MF	GO:0004221	ubiquitin thiolesterase activity	0.000266725	BP	GO:0009166	nucleotide catabolic process	8.44997e-05	BP	GO:0030335	positive regulation of cell migration	3.57382e-06							MF	GO:0034237	protein kinase A regulatory subunit binding	0.000282784
	BP	GO:0002484	antigen processing and presentation of endogenous peptide antigen via MHC class I via ER pathway	0.0149937	BP	GO:0002685	regulation of leukocyte migration	0.0103708	BP	GO:0032946	positive regulation of mononuclear cell proliferation	3.11343e-07				BP	GO:0006974	cellular response to DNA damage stimulus	0.000218668	BP	GO:0080090	regulation of primary metabolic process	0.000272485	MF	GO:0042623	ATPase activity, coupled	8.53764e-05	BP	GO:0002705	positive regulation of leukocyte mediated immunity	3.62759e-06							BP	GO:0048278	vesicle docking	0.000288458
	BP	GO:0006059	hexitol metabolic process	0.0149937	BP	GO:0043901	negative regulation of multi-organism process	0.0106489	BP	GO:0050866	negative regulation of cell activation	3.32424e-07				MF	GO:0042393	histone binding	0.000225304	MF	GO:0008766	UDP-N-acetylmuramoylalanyl-D-glutamyl-2,6-diaminopimelate-D-alanyl-D-alanine ligase activity	0.000278736	BP	GO:0016568	chromatin modification	8.62569e-05	BP	GO:0050672	negative regulation of lymphocyte proliferation	3.62759e-06							BP	GO:0006260	DNA replication	0.000295163
	BP	GO:0051289	protein homotetramerization	0.0150477	BP	GO:0044248	cellular catabolic process	0.0107	CC	GO:0042105	alpha-beta T cell receptor complex	3.40563e-07				BP	GO:0072523	purine-containing compound catabolic process	0.000227028	MF	GO:0018169	ribosomal S6-glutamic acid ligase activity	0.000278736	BP	GO:0033554	cellular response to stress	9.62354e-05	BP	GO:0032945	negative regulation of mononuclear cell proliferation	3.62759e-06							BP	GO:0031175	neuron projection development	0.000295933
	BP	GO:0050769	positive regulation of neurogenesis	0.0151436	BP	GO:0050792	regulation of viral process	0.0112151	BP	GO:0070665	positive regulation of leukocyte proliferation	3.52925e-07				BP	GO:2000112	regulation of cellular macromolecule biosynthetic process	0.000228962	MF	GO:0043773	coenzyme F420-0 gamma-glutamyl ligase activity	0.000278736	BP	GO:0006325	chromatin organization	9.6237e-05	BP	GO:0045582	positive regulation of T cell differentiation	3.62759e-06							BP	GO:0050794	regulation of cellular process	0.000301707
	CC	GO:0005576	extracellular region	0.0153728	BP	GO:0097529	myeloid leukocyte migration	0.0112151	BP	GO:0044764	multi-organism cellular process	3.9683e-07				BP	GO:0032989	cellular component morphogenesis	0.000230405	MF	GO:0043774	coenzyme F420-2 alpha-glutamyl ligase activity	0.000278736	BP	GO:1901657	glycosyl compound metabolic process	9.71606e-05	BP	GO:0050921	positive regulation of chemotaxis	3.6596e-06							BP	GO:0042787	protein ubiquitination involved in ubiquitin-dependent protein catabolic process	0.000319686
	CC	GO:0005839	proteasome core complex	0.0155561	BP	GO:0050671	positive regulation of lymphocyte proliferation	0.0112151	BP	GO:0006925	inflammatory cell apoptotic process	4.10669e-07				BP	GO:0051128	regulation of cellular component organization	0.000236022	MF	GO:0070735	protein-glycine ligase activity	0.000278736	BP	GO:1901990	regulation of mitotic cell cycle phase transition	0.000102376	BP	GO:0045089	positive regulation of innate immune response	3.66403e-06							BP	GO:0000301	retrograde transport, vesicle recycling within Golgi	0.000324751
	MF	GO:0031690	adrenergic receptor binding	0.0156299	BP	GO:0051250	negative regulation of lymphocyte activation	0.011503	BP	GO:0051701	interaction with host	4.56936e-07				BP	GO:0009144	purine nucleoside triphosphate metabolic process	0.000239594	MF	GO:0070736	protein-glycine ligase activity, initiating	0.000278736	BP	GO:0051128	regulation of cellular component organization	0.000104636	BP	GO:0001781	neutrophil apoptotic process	4.28801e-06							BP	GO:0072600	establishment of protein localization to Golgi	0.000324751
	BP	GO:0006790	sulfur compound metabolic process	0.0156401	BP	GO:0032946	positive regulation of mononuclear cell proliferation	0.011503	BP	GO:0072376	protein activation cascade	5.50436e-07				BP	GO:0070936	protein K48-linked ubiquitination	0.000240276	MF	GO:0070737	protein-glycine ligase activity, elongating	0.000278736	BP	GO:0045321	leukocyte activation	0.000120944	BP	GO:1902533	positive regulation of intracellular signal transduction	4.32201e-06							BP	GO:0032989	cellular component morphogenesis	0.000334625
	BP	GO:2001238	positive regulation of extrinsic apoptotic signaling pathway	0.015767	CC	GO:0030133	transport vesicle	0.0117607	BP	GO:0019058	viral life cycle	6.18183e-07				MF	GO:0004721	phosphoprotein phosphatase activity	0.00024984	MF	GO:0070738	tubulin-glycine ligase activity	0.000278736	BP	GO:0009167	purine ribonucleoside monophosphate metabolic process	0.000121144	BP	GO:0040012	regulation of locomotion	4.40199e-06							BP	GO:0007409	axonogenesis	0.000341859
	BP	GO:0060337	type I interferon signaling pathway	0.01588	BP	GO:0070665	positive regulation of leukocyte proliferation	0.0117943	BP	GO:0042267	natural killer cell mediated cytotoxicity	6.61431e-07				MF	GO:0070739	protein-glutamic acid ligase activity	0.000250238	MF	GO:0030554	adenyl nucleotide binding	0.00029179	BP	GO:0009126	purine nucleoside monophosphate metabolic process	0.000121144	BP	GO:2000147	positive regulation of cell motility	4.48366e-06							BP	GO:0000902	cell morphogenesis	0.000349107
	BP	GO:0071357	cellular response to type I interferon	0.01588	BP	GO:0045321	leukocyte activation	0.0118153	BP	GO:0002228	natural killer cell mediated immunity	6.61431e-07				MF	GO:0070740	tubulin-glutamic acid ligase activity	0.000250238	BP	GO:0000904	cell morphogenesis involved in differentiation	0.000292671	BP	GO:0016482	cytoplasmic transport	0.000122992	BP	GO:0002274	myeloid leukocyte activation	4.70577e-06							BP	GO:0022607	cellular component assembly	0.000379632
	BP	GO:0090287	regulation of cellular response to growth factor stimulus	0.0159545	BP	GO:0006184	GTP catabolic process	0.011911	BP	GO:0001774	microglial cell activation	6.94939e-07				BP	GO:0016568	chromatin modification	0.000255004	BP	GO:2001141	regulation of RNA biosynthetic process	0.000302063	BP	GO:0046434	organophosphate catabolic process	0.000123501	BP	GO:0071216	cellular response to biotic stimulus	4.70577e-06							BP	GO:0061564	axon development	0.000379633
	BP	GO:0006753	nucleoside phosphate metabolic process	0.0160379	BP	GO:0048520	positive regulation of behavior	0.0120888	CC	GO:0042612	MHC class I protein complex	7.96652e-07				BP	GO:0042454	ribonucleoside catabolic process	0.000258092	BP	GO:0009889	regulation of biosynthetic process	0.000308773	BP	GO:0006810	transport	0.000127524	BP	GO:0070664	negative regulation of leukocyte proliferation	4.8361e-06							BP	GO:0022406	membrane docking	0.00042893
	MF	GO:0019899	enzyme binding	0.0160424	BP	GO:1901069	guanosine-containing compound catabolic process	0.0122011	CC	GO:0031982	vesicle	8.88631e-07				BP	GO:0048489	synaptic vesicle transport	0.000263311	BP	GO:0051648	vesicle localization	0.000317791	BP	GO:0071346	cellular response to interferon-gamma	0.000132765	BP	GO:0032615	interleukin-12 production	4.91575e-06							BP	GO:1901989	positive regulation of cell cycle phase transition	0.00042893
	MF	GO:0009055	electron carrier activity	0.0160476	BP	GO:0046039	GTP metabolic process	0.0126947	BP	GO:0042113	B cell activation	1.02886e-06				BP	GO:0097480	establishment of synaptic vesicle localization	0.000263311	BP	GO:0006351	transcription, DNA-templated	0.000324831	BP	GO:1901136	carbohydrate derivative catabolic process	0.000139031	BP	GO:0001774	microglial cell activation	5.0625e-06							BP	GO:0051301	cell division	0.000445864
	BP	GO:1901652	response to peptide	0.0162258	BP	GO:0048660	regulation of smooth muscle cell proliferation	0.0129915	BP	GO:0002690	positive regulation of leukocyte chemotaxis	1.05624e-06				BP	GO:0009059	macromolecule biosynthetic process	0.000264095	MF	GO:0070739	protein-glutamic acid ligase activity	0.000325486	MF	GO:0051020	GTPase binding	0.000144866	BP	GO:0032735	positive regulation of interleukin-12 production	5.0625e-06							MF	GO:0008094	DNA-dependent ATPase activity	0.000477676
	BP	GO:0019882	antigen processing and presentation	0.0163687	CC	GO:0044459	plasma membrane part	0.0132624	MF	GO:0046982	protein heterodimerization activity	1.24319e-06				BP	GO:1901658	glycosyl compound catabolic process	0.000268005	MF	GO:0070740	tubulin-glutamic acid ligase activity	0.000325486	BP	GO:1901987	regulation of cell cycle phase transition	0.0001485	CC	GO:0042612	MHC class I protein complex	5.61399e-06							MF	GO:0015631	tubulin binding	0.000495019
	BP	GO:0051701	interaction with host	0.016478	BP	GO:1902107	positive regulation of leukocyte differentiation	0.0132988	BP	GO:0042108	positive regulation of cytokine biosynthetic process	1.2937e-06				MF	GO:0034237	protein kinase A regulatory subunit binding	0.000278853	BP	GO:0032774	RNA biosynthetic process	0.00032851	BP	GO:0051049	regulation of transport	0.000149421	BP	GO:0051272	positive regulation of cellular component movement	5.84019e-06							MF	GO:0019899	enzyme binding	0.000583377
	MF	GO:0016740	transferase activity	0.0164801	BP	GO:1901068	guanosine-containing compound metabolic process	0.0134072	BP	GO:0045089	positive regulation of innate immune response	1.38719e-06				BP	GO:0009164	nucleoside catabolic process	0.000279709	BP	GO:0022607	cellular component assembly	0.000340952	BP	GO:0006605	protein targeting	0.000151557	BP	GO:0071887	leukocyte apoptotic process	6.14404e-06							BP	GO:0019222	regulation of metabolic process	0.000608192
	MF	GO:0019902	phosphatase binding	0.0165991	BP	GO:0042129	regulation of T cell proliferation	0.0136093	MF	GO:0023026	MHC class II protein complex binding	1.45614e-06				MF	GO:0036459	ubiquitinyl hydrolase activity	0.000298261	BP	GO:1901657	glycosyl compound metabolic process	0.00034116	BP	GO:1901292	nucleoside phosphate catabolic process	0.000152698	BP	GO:0050731	positive regulation of peptidyl-tyrosine phosphorylation	6.47662e-06							MF	GO:0016881	acid-amino acid ligase activity	0.000615536
	MF	GO:0072341	modified amino acid binding	0.0167355	BP	GO:0050920	regulation of chemotaxis	0.0139229	MF	GO:0023023	MHC protein complex binding	1.45614e-06				BP	GO:0042278	purine nucleoside metabolic process	0.000299436	CC	GO:0044444	cytoplasmic part	0.000341509	BP	GO:0009161	ribonucleoside monophosphate metabolic process	0.000158572	BP	GO:0040017	positive regulation of locomotion	6.93396e-06							CC	GO:0044450	microtubule organizing center part	0.000618999
	MF	GO:0000989	transcription factor binding transcription factor activity	0.0168606	BP	GO:0048659	smooth muscle cell proliferation	0.0139229	BP	GO:1902533	positive regulation of intracellular signal transduction	1.56529e-06				CC	GO:0005815	microtubule organizing center	0.000300297	MF	GO:0034237	protein kinase A regulatory subunit binding	0.000345669	BP	GO:0046700	heterocycle catabolic process	0.000161842	BP	GO:2000406	positive regulation of T cell migration	7.25404e-06							BP	GO:0022618	ribonucleoprotein complex assembly	0.000650784
	MF	GO:0016773	phosphotransferase activity, alcohol group as acceptor	0.0169387	BP	GO:0006909	phagocytosis	0.0142397	CC	GO:0071944	cell periphery	1.60386e-06				BP	GO:0043161	proteasome-mediated ubiquitin-dependent protein catabolic process	0.000303223	BP	GO:0051128	regulation of cellular component organization	0.000348232	CC	GO:0005813	centrosome	0.000162593	BP	GO:0022409	positive regulation of cell-cell adhesion	7.34667e-06							BP	GO:1901575	organic substance catabolic process	0.000655077
	BP	GO:0008366	axon ensheathment	0.0170048	BP	GO:0045619	regulation of lymphocyte differentiation	0.0145596	BP	GO:1903034	regulation of response to wounding	1.9922e-06				MF	GO:0016874	ligase activity	0.000308605	BP	GO:0051650	establishment of vesicle localization	0.000349465	CC	GO:0044444	cytoplasmic part	0.000163762	BP	GO:0071222	cellular response to lipopolysaccharide	7.4687e-06							BP	GO:0000280	nuclear division	0.00066489
	BP	GO:0007272	ensheathment of neurons	0.0170048	BP	GO:0002694	regulation of leukocyte activation	0.014675	BP	GO:0001912	positive regulation of leukocyte mediated cytotoxicity	2.04736e-06				BP	GO:0046128	purine ribonucleoside metabolic process	0.000312569	BP	GO:0050789	regulation of biological process	0.000369165	BP	GO:0016567	protein ubiquitination	0.000164013	BP	GO:0002429	immune response-activating cell surface receptor signaling pathway	8.21508e-06							CC	GO:0043005	neuron projection	0.000681998
	MF	GO:0016645	oxidoreductase activity, acting on the CH-NH group of donors	0.0173521	BP	GO:0040012	regulation of locomotion	0.0154699	BP	GO:0032729	positive regulation of interferon-gamma production	2.04736e-06				BP	GO:0009199	ribonucleoside triphosphate metabolic process	0.000315379	MF	GO:0016874	ligase activity	0.000374387	BP	GO:0007010	cytoskeleton organization	0.000168437	BP	GO:0001909	leukocyte mediated cytotoxicity	8.23488e-06							MF	GO:0051020	GTPase binding	0.000683038
	BP	GO:0009117	nucleotide metabolic process	0.0174703	BP	GO:0045089	positive regulation of innate immune response	0.015538	BP	GO:0002579	positive regulation of antigen processing and presentation	2.08157e-06				BP	GO:0042787	protein ubiquitination involved in ubiquitin-dependent protein catabolic process	0.000315598	BP	GO:0070936	protein K48-linked ubiquitination	0.000375959	BP	GO:0048518	positive regulation of biological process	0.000169895	BP	GO:0002889	regulation of immunoglobulin mediated immune response	8.87002e-06							MF	GO:0016879	ligase activity, forming carbon-nitrogen bonds	0.000699004
	BP	GO:0044712	single-organism catabolic process	0.0174754	BP	GO:0002695	negative regulation of leukocyte activation	0.015538	MF	GO:0048020	CCR chemokine receptor binding	2.15704e-06				CC	GO:0005813	centrosome	0.000332097	MF	GO:0005524	ATP binding	0.000378389	BP	GO:0010556	regulation of macromolecule biosynthetic process	0.000170707	BP	GO:0002712	regulation of B cell mediated immunity	8.87002e-06							BP	GO:1901992	positive regulation of mitotic cell cycle phase transition	0.000703033
	BP	GO:0031571	mitotic G1 DNA damage checkpoint	0.0176496	BP	GO:0030595	leukocyte chemotaxis	0.0158703	BP	GO:0032642	regulation of chemokine production	2.28956e-06				MF	GO:0004843	ubiquitin-specific protease activity	0.00033756	CC	GO:0031010	ISWI-type complex	0.000394888	BP	GO:0046034	ATP metabolic process	0.000171575	MF	GO:0023026	MHC class II protein complex binding	8.90688e-06							BP	GO:0033043	regulation of organelle organization	0.000711751
	BP	GO:0044783	G1 DNA damage checkpoint	0.0176496	BP	GO:0043903	regulation of symbiosis, encompassing mutualism through parasitism	0.016544	BP	GO:0048522	positive regulation of cellular process	2.41209e-06				BP	GO:0065003	macromolecular complex assembly	0.000350852	BP	GO:0051052	regulation of DNA metabolic process	0.000407477	BP	GO:0022618	ribonucleoprotein complex assembly	0.000174179	MF	GO:0023023	MHC protein complex binding	8.90688e-06							BP	GO:0071702	organic substance transport	0.000713595
	BP	GO:0070670	response to interleukin-4	0.0176496	BP	GO:0031347	regulation of defense response	0.0175765	CC	GO:0005886	plasma membrane	2.51613e-06				BP	GO:0019538	protein metabolic process	0.000351359	BP	GO:0009166	nucleotide catabolic process	0.00040851	BP	GO:0044270	cellular nitrogen compound catabolic process	0.000180847	BP	GO:0080134	regulation of response to stress	9.58583e-06							BP	GO:0030182	neuron differentiation	0.000713775
	BP	GO:0030511	positive regulation of transforming growth factor beta receptor signaling pathway	0.0176496	BP	GO:0050866	negative regulation of cell activation	0.0179278	BP	GO:0071396	cellular response to lipid	2.5208e-06				BP	GO:0009205	purine ribonucleoside triphosphate metabolic process	0.000355294	BP	GO:0006974	cellular response to DNA damage stimulus	0.000416088	BP	GO:0051234	establishment of localization	0.000181552	BP	GO:0045621	positive regulation of lymphocyte differentiation	1.0545e-05							BP	GO:1901987	regulation of cell cycle phase transition	0.000730281
	CC	GO:0005924	cell-substrate adherens junction	0.0177778	BP	GO:0050865	regulation of cell activation	0.019046	BP	GO:2000403	positive regulation of lymphocyte migration	2.53456e-06				BP	GO:0009119	ribonucleoside metabolic process	0.00035784	CC	GO:0005815	microtubule organizing center	0.000422981	BP	GO:0001775	cell activation	0.000186472	BP	GO:0007166	cell surface receptor signaling pathway	1.11459e-05							BP	GO:2000104	negative regulation of DNA-dependent DNA replication	0.000745705
	BP	GO:0046128	purine ribonucleoside metabolic process	0.0178726	BP	GO:0048583	regulation of response to stimulus	0.0190706	CC	GO:0070062	extracellular vesicular exosome	2.57847e-06				BP	GO:0071826	ribonucleoprotein complex subunit organization	0.000366553	BP	GO:1902582	single-organism intracellular transport	0.000427108	MF	GO:0043167	ion binding	0.00019417	BP	GO:0097529	myeloid leukocyte migration	1.18489e-05							CC	GO:0005794	Golgi apparatus	0.000746368
	BP	GO:0072332	intrinsic apoptotic signaling pathway by p53 class mediator	0.0179164	CC	GO:0030135	coated vesicle	0.0199041	BP	GO:0050707	regulation of cytokine secretion	2.59358e-06				BP	GO:1901987	regulation of cell cycle phase transition	0.000370268	BP	GO:0006325	chromatin organization	0.000453089	BP	GO:0022402	cell cycle process	0.000196581	BP	GO:0042102	positive regulation of T cell proliferation	1.18823e-05							BP	GO:0070536	protein K63-linked deubiquitination	0.000750143
	MF	GO:0016646	oxidoreductase activity, acting on the CH-NH group of donors, NAD or NADP as acceptor	0.0181765	BP	GO:0019058	viral life cycle	0.0200927	BP	GO:0007166	cell surface receptor signaling pathway	2.6201e-06				BP	GO:0006325	chromatin organization	0.000376572	BP	GO:0031175	neuron projection development	0.000454057	BP	GO:0048522	positive regulation of cellular process	0.000198568	CC	GO:0065010	extracellular membrane-bounded organelle	1.20044e-05							BP	GO:2001020	regulation of response to DNA damage stimulus	0.000774312
	MF	GO:0008656	cysteine-type endopeptidase activator activity involved in apoptotic process	0.0181765	CC	GO:0031988	membrane-bounded vesicle	0.0202765	BP	GO:0032722	positive regulation of chemokine production	2.62658e-06				BP	GO:0009207	purine ribonucleoside triphosphate catabolic process	0.000389132	BP	GO:0015031	protein transport	0.000458732	MF	GO:0005543	phospholipid binding	0.000199466	CC	GO:0043230	extracellular organelle	1.20044e-05							CC	GO:0098588	bounding membrane of organelle	0.000779141
	CC	GO:0070461	SAGA-type complex	0.0182695	BP	GO:0001775	cell activation	0.0208594	BP	GO:0050792	regulation of viral process	2.71716e-06				MF	GO:0004386	helicase activity	0.000402429	BP	GO:0048813	dendrite morphogenesis	0.00047832	BP	GO:0050670	regulation of lymphocyte proliferation	0.000200093	BP	GO:2000404	regulation of T cell migration	1.36282e-05							BP	GO:0007062	sister chromatid cohesion	0.000783585
	CC	GO:0030055	cell-substrate junction	0.0182772	BP	GO:0009056	catabolic process	0.0213903	BP	GO:0097529	myeloid leukocyte migration	2.71716e-06				BP	GO:0000280	nuclear division	0.000402918	BP	GO:0046034	ATP metabolic process	0.000491776	BP	GO:0034645	cellular macromolecule biosynthetic process	0.000205126	MF	GO:0005126	cytokine receptor binding	1.38662e-05							BP	GO:0009141	nucleoside triphosphate metabolic process	0.000794086
	BP	GO:0031065	positive regulation of histone deacetylation	0.0184122	BP	GO:0042098	T cell proliferation	0.0219766	BP	GO:0032602	chemokine production	3.25793e-06				BP	GO:0009056	catabolic process	0.000413862	BP	GO:0009123	nucleoside monophosphate metabolic process	0.000499943	BP	GO:0070663	regulation of leukocyte proliferation	0.000208588	BP	GO:0030334	regulation of cell migration	1.52821e-05							BP	GO:0042278	purine nucleoside metabolic process	0.000836713
	BP	GO:0050482	arachidonic acid secretion	0.0184122	BP	GO:0035148	tube formation	0.0223619	BP	GO:0050672	negative regulation of lymphocyte proliferation	3.25793e-06				BP	GO:0009154	purine ribonucleotide catabolic process	0.000414837	MF	GO:0042623	ATPase activity, coupled	0.000502218	BP	GO:1901992	positive regulation of mitotic cell cycle phase transition	0.000216854	BP	GO:1903034	regulation of response to wounding	1.56521e-05							CC	GO:0012505	endomembrane system	0.00083769
	MF	GO:0003714	transcription corepressor activity	0.0188002	CC	GO:0044444	cytoplasmic part	0.0225007	BP	GO:0032945	negative regulation of mononuclear cell proliferation	3.25793e-06				BP	GO:0009146	purine nucleoside triphosphate catabolic process	0.000421053	BP	GO:0070646	protein modification by small protein removal	0.000508895	BP	GO:0043254	regulation of protein complex assembly	0.000220422	BP	GO:0042509	regulation of tyrosine phosphorylation of STAT protein	1.75829e-05							BP	GO:0070936	protein K48-linked ubiquitination	0.000844056
	BP	GO:0009199	ribonucleoside triphosphate metabolic process	0.0188586	MF	GO:0004553	hydrolase activity, hydrolyzing O-glycosyl compounds	0.0227774	BP	GO:1901701	cellular response to oxygen-containing compound	3.26073e-06				BP	GO:0009203	ribonucleoside triphosphate catabolic process	0.000421053	CC	GO:0045211	postsynaptic membrane	0.000514536	BP	GO:0007409	axonogenesis	0.00022065	MF	GO:0042277	peptide binding	1.82387e-05							BP	GO:0051276	chromosome organization	0.000856989
	MF	GO:0016416	O-palmitoyltransferase activity	0.0188632	BP	GO:0045088	regulation of innate immune response	0.0243307	BP	GO:0048247	lymphocyte chemotaxis	3.63923e-06				BP	GO:1901989	positive regulation of cell cycle phase transition	0.000424846	BP	GO:0048666	neuron development	0.000535219	CC	GO:0005681	spliceosomal complex	0.00022163	BP	GO:2000106	regulation of leukocyte apoptotic process	1.86714e-05							MF	GO:0051082	unfolded protein binding	0.00086179
	BP	GO:0090311	regulation of protein deacetylation	0.0192253	BP	GO:0002521	leukocyte differentiation	0.0245008	BP	GO:0006958	complement activation, classical pathway	3.63923e-06				BP	GO:0006195	purine nucleotide catabolic process	0.000448147	MF	GO:0004843	ubiquitin-specific protease activity	0.000535802	BP	GO:2000112	regulation of cellular macromolecule biosynthetic process	0.000222565	BP	GO:0031622	positive regulation of fever generation	2.11168e-05							BP	GO:0009056	catabolic process	0.000869653
	BP	GO:0043603	cellular amide metabolic process	0.0192303	BP	GO:0008283	cell proliferation	0.0264521	BP	GO:0001916	positive regulation of T cell mediated cytotoxicity	3.63923e-06				BP	GO:0009261	ribonucleotide catabolic process	0.000448147	BP	GO:0007049	cell cycle	0.00053946	BP	GO:0031399	regulation of protein modification process	0.000225507	BP	GO:0032496	response to lipopolysaccharide	2.30204e-05							BP	GO:0033554	cellular response to stress	0.000872002
	CC	GO:0005746	mitochondrial respiratory chain	0.0192565	CC	GO:0005770	late endosome	0.0267487	BP	GO:0042269	regulation of natural killer cell mediated cytotoxicity	3.63923e-06				BP	GO:0009123	nucleoside monophosphate metabolic process	0.000451212	CC	GO:0014704	intercalated disc	0.000545059	BP	GO:0021756	striatum development	0.00022696	BP	GO:0050707	regulation of cytokine secretion	2.30801e-05							BP	GO:0046128	purine ribonucleoside metabolic process	0.000872727
	BP	GO:0009991	response to extracellular stimulus	0.0194104	BP	GO:0033002	muscle cell proliferation	0.0267841	BP	GO:0002715	regulation of natural killer cell mediated immunity	3.63923e-06				BP	GO:0033043	regulation of organelle organization	0.000473612	BP	GO:0046434	organophosphate catabolic process	0.000579279	BP	GO:0009889	regulation of biosynthetic process	0.000235142	MF	GO:0033218	amide binding	2.37343e-05							BP	GO:0006605	protein targeting	0.000877531
	BP	GO:0009141	nucleoside triphosphate metabolic process	0.0194776	BP	GO:0043406	positive regulation of MAP kinase activity	0.0272025	CC	GO:0005764	lysosome	3.84565e-06				BP	GO:0007059	chromosome segregation	0.0004912	BP	GO:0051301	cell division	0.000585164	BP	GO:0035458	cellular response to interferon-beta	0.000236923	BP	GO:0032760	positive regulation of tumor necrosis factor production	2.38969e-05							BP	GO:0034645	cellular macromolecule biosynthetic process	0.000904584
	BP	GO:0009163	nucleoside biosynthetic process	0.0197532	BP	GO:0006954	inflammatory response	0.0274009	CC	GO:0000323	lytic vacuole	3.84565e-06				BP	GO:1901990	regulation of mitotic cell cycle phase transition	0.000518422	CC	GO:0005681	spliceosomal complex	0.000608219	BP	GO:0031326	regulation of cellular biosynthetic process	0.000240749	BP	GO:0042130	negative regulation of T cell proliferation	2.38969e-05							BP	GO:0031323	regulation of cellular metabolic process	0.00091064
	BP	GO:1901659	glycosyl compound biosynthetic process	0.0197532	BP	GO:0006457	protein folding	0.0284735	BP	GO:0002688	regulation of leukocyte chemotaxis	3.85739e-06				BP	GO:0006810	transport	0.000520158	CC	GO:0005813	centrosome	0.000664582	MF	GO:0005516	calmodulin binding	0.000245342	BP	GO:0018108	peptidyl-tyrosine phosphorylation	2.46353e-05							BP	GO:0010498	proteasomal protein catabolic process	0.000919527
	BP	GO:0042455	ribonucleoside biosynthetic process	0.0197532	BP	GO:0050795	regulation of behavior	0.0297683	BP	GO:0002456	T cell mediated immunity	3.85739e-06				BP	GO:0009791	post-embryonic development	0.000558514	BP	GO:1901292	nucleoside phosphate catabolic process	0.000697034	BP	GO:0032944	regulation of mononuclear cell proliferation	0.000245348	BP	GO:0050920	regulation of chemotaxis	2.50387e-05							BP	GO:0009144	purine nucleoside triphosphate metabolic process	0.000966955
	BP	GO:0009205	purine ribonucleoside triphosphate metabolic process	0.0197583	BP	GO:0002237	response to molecule of bacterial origin	0.0306444	BP	GO:0002481	antigen processing and presentation of exogenous protein antigen via MHC class Ib, TAP-dependent	3.94774e-06				BP	GO:0009116	nucleoside metabolic process	0.000565467	BP	GO:0033043	regulation of organelle organization	0.000718597	BP	GO:0046651	lymphocyte proliferation	0.000256263	BP	GO:0050789	regulation of biological process	2.51167e-05							BP	GO:0009119	ribonucleoside metabolic process	0.000983652
	BP	GO:0009144	purine nucleoside triphosphate metabolic process	0.0199719	MF	GO:0016798	hydrolase activity, acting on glycosyl bonds	0.0307588	BP	GO:0002477	antigen processing and presentation of exogenous peptide antigen via MHC class Ib	3.94774e-06				BP	GO:0009143	nucleoside triphosphate catabolic process	0.000574037	MF	GO:0005516	calmodulin binding	0.000745737	BP	GO:0061564	axon development	0.000257673	BP	GO:2000145	regulation of cell motility	2.56252e-05							BP	GO:1901990	regulation of mitotic cell cycle phase transition	0.00101063
	BP	GO:0048145	regulation of fibroblast proliferation	0.0208846	CC	GO:0005764	lysosome	0.0309798	BP	GO:0002485	antigen processing and presentation of endogenous peptide antigen via MHC class I via ER pathway, TAP-dependent	3.94774e-06				BP	GO:0007067	mitotic nuclear division	0.000580429	MF	GO:0008094	DNA-dependent ATPase activity	0.00074916	BP	GO:0071702	organic substance transport	0.00025776	BP	GO:0018212	peptidyl-tyrosine modification	2.6984e-05							BP	GO:0033044	regulation of chromosome organization	0.00103233
	CC	GO:0005623	cell	0.0214358	CC	GO:0000323	lytic vacuole	0.0309798	BP	GO:0002484	antigen processing and presentation of endogenous peptide antigen via MHC class I via ER pathway	3.94774e-06				BP	GO:0007399	nervous system development	0.000622585	BP	GO:0030030	cell projection organization	0.000783126	BP	GO:0072594	establishment of protein localization to organelle	0.000266736	BP	GO:0033032	regulation of myeloid cell apoptotic process	2.9825e-05							BP	GO:0048193	Golgi vesicle transport	0.00104721
	BP	GO:0042552	myelination	0.0214768	BP	GO:0009952	anterior/posterior pattern specification	0.0319779	BP	GO:0070664	negative regulation of leukocyte proliferation	4.54602e-06				MF	GO:0008135	translation factor activity, nucleic acid binding	0.000635668	BP	GO:1903047	mitotic cell cycle process	0.00078668	BP	GO:0009059	macromolecule biosynthetic process	0.000268109	BP	GO:0045061	thymic T cell selection	2.9825e-05							CC	GO:0035098	ESC/E(Z) complex	0.00105111
	MF	GO:0016409	palmitoyltransferase activity	0.02148	BP	GO:0016032	viral process	0.0333342	BP	GO:0008284	positive regulation of cell proliferation	5.18011e-06				CC	GO:0042734	presynaptic membrane	0.000637746	CC	GO:0098588	bounding membrane of organelle	0.00081672	BP	GO:0032879	regulation of localization	0.000275258	BP	GO:0016477	cell migration	3.11513e-05							BP	GO:0045910	negative regulation of DNA recombination	0.00105987
	MF	GO:0000988	protein binding transcription factor activity	0.0216814	BP	GO:0035556	intracellular signal transduction	0.0338708	BP	GO:0048525	negative regulation of viral process	6.23244e-06				BP	GO:0010613	positive regulation of cardiac muscle hypertrophy	0.000651122	BP	GO:1901987	regulation of cell cycle phase transition	0.000842891	BP	GO:0051179	localization	0.000285467	BP	GO:0007260	tyrosine phosphorylation of STAT protein	3.18454e-05							BP	GO:0060255	regulation of macromolecule metabolic process	0.00107894
	CC	GO:0005925	focal adhesion	0.0218958	BP	GO:0050730	regulation of peptidyl-tyrosine phosphorylation	0.0342509	MF	GO:0046977	TAP binding	6.41789e-06				BP	GO:0014742	positive regulation of muscle hypertrophy	0.000651122	BP	GO:0034654	nucleobase-containing compound biosynthetic process	0.000872896	BP	GO:0019439	aromatic compound catabolic process	0.000289118	BP	GO:1902531	regulation of intracellular signal transduction	3.5594e-05							BP	GO:0035520	monoubiquitinated protein deubiquitination	0.00108256
	CC	GO:0012505	endomembrane system	0.0220106	BP	GO:0080134	regulation of response to stress	0.0357718	BP	GO:0032680	regulation of tumor necrosis factor production	7.25079e-06				CC	GO:0043005	neuron projection	0.000653958	MF	GO:0070717	poly-purine tract binding	0.00087776	BP	GO:0032943	mononuclear cell proliferation	0.00030358	BP	GO:0031620	regulation of fever generation	3.66749e-05							BP	GO:2000001	regulation of DNA damage checkpoint	0.00108256
	BP	GO:0051130	positive regulation of cellular component organization	0.0220404	BP	GO:0044764	multi-organism cellular process	0.0370601	BP	GO:0006909	phagocytosis	7.77046e-06				BP	GO:0070646	protein modification by small protein removal	0.000663401	BP	GO:1901136	carbohydrate derivative catabolic process	0.000888553	BP	GO:0070661	leukocyte proliferation	0.000305579	BP	GO:0031652	positive regulation of heat generation	3.66749e-05							MF	GO:0008143	poly(A) binding	0.00111553
	BP	GO:0043434	response to peptide hormone	0.0221295	BP	GO:0042127	regulation of cell proliferation	0.0380848	CC	GO:0042101	T cell receptor complex	8.15148e-06				BP	GO:0045184	establishment of protein localization	0.000681659	BP	GO:2000104	negative regulation of DNA-dependent DNA replication	0.000931815	BP	GO:2000109	regulation of macrophage apoptotic process	0.000312913	BP	GO:0002483	antigen processing and presentation of endogenous peptide antigen	3.66749e-05							BP	GO:0048285	organelle fission	0.00116726
	BP	GO:0006520	cellular amino acid metabolic process	0.0224689	BP	GO:0009207	purine ribonucleoside triphosphate catabolic process	0.0391078	BP	GO:0032640	tumor necrosis factor production	8.15716e-06				MF	GO:0070717	poly-purine tract binding	0.000682453	MF	GO:0016879	ligase activity, forming carbon-nitrogen bonds	0.000950384	BP	GO:0071888	macrophage apoptotic process	0.000312913	BP	GO:0002920	regulation of humoral immune response	3.74768e-05							BP	GO:0032886	regulation of microtubule-based process	0.00119152
	BP	GO:0016180	snRNA processing	0.0225253	BP	GO:0009146	purine nucleoside triphosphate catabolic process	0.0393095	BP	GO:0071706	tumor necrosis factor superfamily cytokine production	8.15716e-06				BP	GO:0030182	neuron differentiation	0.000683689	CC	GO:0042734	presynaptic membrane	0.000993341	BP	GO:0006997	nucleus organization	0.000313315	BP	GO:0035821	modification of morphology or physiology of other organism	4.1705e-05							BP	GO:0065003	macromolecular complex assembly	0.00119605
	BP	GO:0035066	positive regulation of histone acetylation	0.0225253	BP	GO:0009203	ribonucleoside triphosphate catabolic process	0.0393095	BP	GO:0045619	regulation of lymphocyte differentiation	8.56104e-06				CC	GO:0008287	protein serine/threonine phosphatase complex	0.000688223	CC	GO:0008287	protein serine/threonine phosphatase complex	0.00100063	CC	GO:0043005	neuron projection	0.00031815	BP	GO:0043903	regulation of symbiosis, encompassing mutualism through parasitism	4.52332e-05							CC	GO:0044291	cell-cell contact zone	0.00122084
	BP	GO:0006098	pentose-phosphate shunt	0.0225253	BP	GO:0001819	positive regulation of cytokine production	0.0394673	BP	GO:2000401	regulation of lymphocyte migration	9.31923e-06				CC	GO:1903293	phosphatase complex	0.000688223	CC	GO:1903293	phosphatase complex	0.00100063	BP	GO:0006974	cellular response to DNA damage stimulus	0.000319389	BP	GO:0050851	antigen receptor-mediated signaling pathway	4.55319e-05							CC	GO:0036064	ciliary basal body	0.00122517
	BP	GO:0006740	NADPH regeneration	0.0225253	BP	GO:0032101	regulation of response to external stimulus	0.0396464	BP	GO:0001914	regulation of T cell mediated cytotoxicity	9.31923e-06				BP	GO:1901992	positive regulation of mitotic cell cycle phase transition	0.000696788	BP	GO:0032886	regulation of microtubule-based process	0.00103435	BP	GO:0000904	cell morphogenesis involved in differentiation	0.000320877	CC	GO:0031982	vesicle	4.65268e-05							MF	GO:0047485	protein N-terminus binding	0.00123704
	BP	GO:0051174	regulation of phosphorus metabolic process	0.0231397	BP	GO:0050900	leukocyte migration	0.0399558	BP	GO:1902531	regulation of intracellular signal transduction	9.41476e-06				BP	GO:1901657	glycosyl compound metabolic process	0.000714434	BP	GO:0009259	ribonucleotide metabolic process	0.00105371	BP	GO:0050870	positive regulation of T cell activation	0.00032447	BP	GO:0050795	regulation of behavior	4.73806e-05							BP	GO:0009199	ribonucleoside triphosphate metabolic process	0.00124127
	BP	GO:0060759	regulation of response to cytokine stimulus	0.0235049	BP	GO:1902105	regulation of leukocyte differentiation	0.0399558	BP	GO:0072676	lymphocyte migration	9.54989e-06				BP	GO:0010556	regulation of macromolecule biosynthetic process	0.000718182	BP	GO:0007091	metaphase/anaphase transition of mitotic cell cycle	0.00107223	BP	GO:0030030	cell projection organization	0.00032487	BP	GO:0032642	regulation of chemokine production	4.74444e-05							BP	GO:0007399	nervous system development	0.00138115
	BP	GO:0045638	negative regulation of myeloid cell differentiation	0.0235049	BP	GO:0009143	nucleoside triphosphate catabolic process	0.0401225	BP	GO:0002224	toll-like receptor signaling pathway	9.71347e-06				BP	GO:0048285	organelle fission	0.000731791	BP	GO:0044784	metaphase/anaphase transition of cell cycle	0.00107223	BP	GO:0016079	synaptic vesicle exocytosis	0.000327072	BP	GO:0032680	regulation of tumor necrosis factor production	4.98206e-05							BP	GO:0009205	purine ribonucleoside triphosphate metabolic process	0.00138587
	BP	GO:0005996	monosaccharide metabolic process	0.024518	CC	GO:0005773	vacuole	0.040761	CC	GO:0031988	membrane-bounded vesicle	1.00067e-05				BP	GO:0051053	negative regulation of DNA metabolic process	0.000735238	BP	GO:0007062	sister chromatid cohesion	0.00108724	BP	GO:0051252	regulation of RNA metabolic process	0.000327836	CC	GO:0072562	blood microparticle	5.26972e-05							BP	GO:0032875	regulation of DNA endoreduplication	0.0014334
	BP	GO:0071310	cellular response to organic substance	0.0246207	BP	GO:0046130	purine ribonucleoside catabolic process	0.0409454	BP	GO:0045580	regulation of T cell differentiation	1.02591e-05				BP	GO:0016482	cytoplasmic transport	0.000737423	BP	GO:0061640	cytoskeleton-dependent cytokinesis	0.00108724	BP	GO:0044765	single-organism transport	0.00033755	BP	GO:0050715	positive regulation of cytokine secretion	5.37761e-05							BP	GO:0045842	positive regulation of mitotic metaphase/anaphase transition	0.0014334
	MF	GO:0004298	threonine-type endopeptidase activity	0.0246242	BP	GO:0006152	purine nucleoside catabolic process	0.0409454	BP	GO:0050663	cytokine secretion	1.02591e-05				BP	GO:2000104	negative regulation of DNA-dependent DNA replication	0.00074168	BP	GO:0045184	establishment of protein localization	0.00112445	CC	GO:0012505	endomembrane system	0.000344341	BP	GO:0032640	tumor necrosis factor production	5.44268e-05							BP	GO:1902101	positive regulation of metaphase/anaphase transition of cell cycle	0.0014334
	MF	GO:0070003	threonine-type peptidase activity	0.0246242	BP	GO:0042454	ribonucleoside catabolic process	0.041778	BP	GO:0050730	regulation of peptidyl-tyrosine phosphorylation	1.0573e-05				BP	GO:0070536	protein K63-linked deubiquitination	0.000744881	BP	GO:1901990	regulation of mitotic cell cycle phase transition	0.00114916	BP	GO:0007017	microtubule-based process	0.000349498	BP	GO:0071706	tumor necrosis factor superfamily cytokine production	5.44268e-05							BP	GO:0000042	protein targeting to Golgi	0.0014334
	BP	GO:0044092	negative regulation of molecular function	0.0249194	BP	GO:0009164	nucleoside catabolic process	0.0419877	BP	GO:0009611	response to wounding	1.10028e-05				BP	GO:0007062	sister chromatid cohesion	0.000777351	BP	GO:0030182	neuron differentiation	0.00124049	BP	GO:0000301	retrograde transport, vesicle recycling within Golgi	0.000361429	BP	GO:0050864	regulation of B cell activation	5.44268e-05							BP	GO:0071166	ribonucleoprotein complex localization	0.0014334
	BP	GO:0032855	positive regulation of Rac GTPase activity	0.0249805	BP	GO:0002683	negative regulation of immune system process	0.0424332	BP	GO:0071621	granulocyte chemotaxis	1.11815e-05				BP	GO:0007091	metaphase/anaphase transition of mitotic cell cycle	0.000781788	MF	GO:0051082	unfolded protein binding	0.00126778	CC	GO:0020003	symbiont-containing vacuole	0.000367092	BP	GO:0072678	T cell migration	5.69489e-05							CC	GO:1902711	GABA-A receptor complex	0.00145376
	BP	GO:0060074	synapse maturation	0.0250013	BP	GO:1901658	glycosyl compound catabolic process	0.0428326	BP	GO:0071887	leukocyte apoptotic process	1.14706e-05				BP	GO:0044784	metaphase/anaphase transition of cell cycle	0.000781788	MF	GO:0036459	ubiquitinyl hydrolase activity	0.00128087	MF	GO:0003924	GTPase activity	0.000376023	BP	GO:0031650	regulation of heat generation	5.82362e-05							CC	GO:1902710	GABA receptor complex	0.00145376
	BP	GO:0002715	regulation of natural killer cell mediated immunity	0.0250013	BP	GO:0009154	purine ribonucleotide catabolic process	0.0430454	BP	GO:0040012	regulation of locomotion	1.15976e-05				BP	GO:0051234	establishment of localization	0.000812213	BP	GO:0035520	monoubiquitinated protein deubiquitination	0.0013162	BP	GO:0021537	telencephalon development	0.00041104	BP	GO:0010818	T cell chemotaxis	5.82362e-05							BP	GO:0007268	synaptic transmission	0.00146
	BP	GO:0042269	regulation of natural killer cell mediated cytotoxicity	0.0250013	BP	GO:0006195	purine nucleotide catabolic process	0.0432587	BP	GO:0033028	myeloid cell apoptotic process	1.22661e-05				MF	GO:0017016	Ras GTPase binding	0.000812671	MF	GO:0045499	chemorepellent activity	0.00133784	CC	GO:0098588	bounding membrane of organelle	0.000413996	BP	GO:0042510	regulation of tyrosine phosphorylation of Stat1 protein	5.82362e-05							BP	GO:0000055	ribosomal large subunit export from nucleus	0.00146074
	BP	GO:0009394	2'-deoxyribonucleotide metabolic process	0.0250013	BP	GO:0009261	ribonucleotide catabolic process	0.0432587	BP	GO:0042102	positive regulation of T cell proliferation	1.28286e-05				MF	GO:0051082	unfolded protein binding	0.000838717	CC	GO:0035098	ESC/E(Z) complex	0.0013398	BP	GO:0051301	cell division	0.000435792	BP	GO:0002664	regulation of T cell tolerance induction	5.82362e-05							BP	GO:0009116	nucleoside metabolic process	0.00149555
	BP	GO:0019692	deoxyribose phosphate metabolic process	0.0250013	BP	GO:0072523	purine-containing compound catabolic process	0.0443348	MF	GO:0005126	cytokine receptor binding	1.33548e-05				CC	GO:0012506	vesicle membrane	0.000850735	MF	GO:0016881	acid-amino acid ligase activity	0.00134095	BP	GO:0000278	mitotic cell cycle	0.000435792	BP	GO:0001780	neutrophil homeostasis	5.82362e-05							MF	GO:0036033	mediator complex binding	0.00150434
	CC	GO:0097440	apical dendrite	0.0253746	BP	GO:0006796	phosphate-containing compound metabolic process	0.0452952	BP	GO:0032760	positive regulation of tumor necrosis factor production	1.38037e-05				CC	GO:0034708	methyltransferase complex	0.000859924	BP	GO:0006349	regulation of gene expression by genetic imprinting	0.00135102	BP	GO:1901361	organic cyclic compound catabolic process	0.000449197	BP	GO:0019883	antigen processing and presentation of endogenous antigen	5.82362e-05							BP	GO:1902580	single-organism cellular localization	0.00153466
	MF	GO:0070742	C2H2 zinc finger domain binding	0.0254587	BP	GO:0009166	nucleotide catabolic process	0.0469802	BP	GO:0042130	negative regulation of T cell proliferation	1.38037e-05				BP	GO:0051252	regulation of RNA metabolic process	0.000863004	BP	GO:0019693	ribose phosphate metabolic process	0.0013615	BP	GO:0022613	ribonucleoprotein complex biogenesis	0.000453352	BP	GO:0032602	chemokine production	6.07411e-05							BP	GO:1902578	single-organism localization	0.00153466
	MF	GO:0042500	aspartic endopeptidase activity, intramembrane cleaving	0.0254587	BP	GO:0001932	regulation of protein phosphorylation	0.0474297	BP	GO:0030335	positive regulation of cell migration	1.40235e-05				BP	GO:0016311	dephosphorylation	0.000864109	BP	GO:0034655	nucleobase-containing compound catabolic process	0.00136564	BP	GO:0010498	proteasomal protein catabolic process	0.000470688	CC	GO:0001772	immunological synapse	6.30277e-05							BP	GO:0046130	purine ribonucleoside catabolic process	0.00155916
	MF	GO:0016812	hydrolase activity, acting on carbon-nitrogen (but not peptide) bonds, in cyclic amides	0.0254587	BP	GO:0043900	regulation of multi-organism process	0.0480818	BP	GO:0050789	regulation of biological process	1.54742e-05				MF	GO:0030165	PDZ domain binding	0.000877714	BP	GO:0016079	synaptic vesicle exocytosis	0.00138144	BP	GO:0097479	synaptic vesicle localization	0.000472071	BP	GO:0050663	cytokine secretion	6.466e-05							BP	GO:0006152	purine nucleoside catabolic process	0.00155916
	BP	GO:0090288	negative regulation of cellular response to growth factor stimulus	0.0254893	BP	GO:0006793	phosphorus metabolic process	0.0483734	BP	GO:0002428	antigen processing and presentation of peptide antigen via MHC class Ib	1.56057e-05				BP	GO:0031326	regulation of cellular biosynthetic process	0.000902664	CC	GO:0034708	methyltransferase complex	0.00146929	BP	GO:0042832	defense response to protozoan	0.000472703	BP	GO:0009306	protein secretion	6.59756e-05							MF	GO:0008135	translation factor activity, nucleic acid binding	0.00158286
	BP	GO:0019637	organophosphate metabolic process	0.0256517	BP	GO:1901292	nucleoside phosphate catabolic process	0.0485642	BP	GO:0042270	protection from natural killer cell mediated cytotoxicity	1.56057e-05				MF	GO:0030674	protein binding, bridging	0.000975614	CC	GO:0036477	somatodendritic compartment	0.00148851	BP	GO:0006260	DNA replication	0.000480324	BP	GO:0048870	cell motility	6.92943e-05							MF	GO:0017137	Rab GTPase binding	0.00158286
	BP	GO:0060340	positive regulation of type I interferon-mediated signaling pathway	0.0257409					BP	GO:0001781	neutrophil apoptotic process	1.56057e-05				BP	GO:0031647	regulation of protein stability	0.00100298	BP	GO:0033554	cellular response to stress	0.00149013	BP	GO:0009123	nucleoside monophosphate metabolic process	0.000494231	BP	GO:0051674	localization of cell	6.92943e-05							BP	GO:0007067	mitotic nuclear division	0.00164692
	BP	GO:0051788	response to misfolded protein	0.0257409					BP	GO:0002429	immune response-activating cell surface receptor signaling pathway	1.58521e-05				CC	GO:0098588	bounding membrane of organelle	0.00100332	BP	GO:0097479	synaptic vesicle localization	0.0014953	MF	GO:0035091	phosphatidylinositol binding	0.000498296	BP	GO:0050708	regulation of protein secretion	7.24117e-05							CC	GO:0048471	perinuclear region of cytoplasm	0.0016514
	BP	GO:2000573	positive regulation of DNA biosynthetic process	0.0257409					BP	GO:0050829	defense response to Gram-negative bacterium	1.58925e-05				BP	GO:0033044	regulation of chromosome organization	0.00101627	CC	GO:0043005	neuron projection	0.00152465	BP	GO:0051249	regulation of lymphocyte activation	0.000520556	BP	GO:0006874	cellular calcium ion homeostasis	7.39842e-05							CC	GO:0012506	vesicle membrane	0.00167511
	BP	GO:0072224	metanephric glomerulus development	0.0257409					BP	GO:0097530	granulocyte migration	1.67282e-05				MF	GO:0016881	acid-amino acid ligase activity	0.00102106	BP	GO:0065007	biological regulation	0.00153892	MF	GO:0030165	PDZ domain binding	0.000523287	CC	GO:0005771	multivesicular body	7.64027e-05							MF	GO:0005516	calmodulin binding	0.00169858
	BP	GO:0051386	regulation of neurotrophin TRK receptor signaling pathway	0.0257409					CC	GO:1990111	spermatoproteasome complex	1.69489e-05				BP	GO:0009889	regulation of biosynthetic process	0.00103651	BP	GO:0009150	purine ribonucleotide metabolic process	0.00159863	BP	GO:1901989	positive regulation of cell cycle phase transition	0.000527924	MF	GO:0001848	complement binding	7.90461e-05							BP	GO:0021756	striatum development	0.00170403
	BP	GO:0045136	development of secondary sexual characteristics	0.0257409					CC	GO:0005773	vacuole	1.70691e-05				CC	GO:0035098	ESC/E(Z) complex	0.001045	CC	GO:0000922	spindle pole	0.00161594	BP	GO:0071826	ribonucleoprotein complex subunit organization	0.000530268	BP	GO:0009967	positive regulation of signal transduction	8.18683e-05							BP	GO:0071826	ribonucleoprotein complex subunit organization	0.0017397
	BP	GO:0045066	regulatory T cell differentiation	0.0257409					BP	GO:2000147	positive regulation of cell motility	1.79625e-05				BP	GO:0006349	regulation of gene expression by genetic imprinting	0.00105364	CC	GO:0012505	endomembrane system	0.00165102	CC	GO:0044291	cell-cell contact zone	0.000540945	BP	GO:0006953	acute-phase response	8.29194e-05							CC	GO:0030424	axon	0.0017698
	BP	GO:0046697	decidualization	0.0257409					CC	GO:0001772	immunological synapse	1.81572e-05				MF	GO:0031267	small GTPase binding	0.00107106	MF	GO:0017016	Ras GTPase binding	0.00166309	BP	GO:0051251	positive regulation of lymphocyte activation	0.000561081	BP	GO:0051270	regulation of cellular component movement	8.46257e-05							BP	GO:0032507	maintenance of protein location in cell	0.00177922
	BP	GO:0036035	osteoclast development	0.0257409					MF	GO:0042277	peptide binding	1.84363e-05				BP	GO:0035970	peptidyl-threonine dephosphorylation	0.00107743	CC	GO:1902711	GABA-A receptor complex	0.00167172	BP	GO:0001774	microglial cell activation	0.00056159	BP	GO:1901623	regulation of lymphocyte chemotaxis	8.66943e-05							BP	GO:0072594	establishment of protein localization to organelle	0.00183991
	BP	GO:0006977	DNA damage response, signal transduction by p53 class mediator resulting in cell cycle arrest	0.0257409					BP	GO:0045408	regulation of interleukin-6 biosynthetic process	1.8669e-05				BP	GO:0035520	monoubiquitinated protein deubiquitination	0.00107743	CC	GO:1902710	GABA receptor complex	0.00167172	BP	GO:0001782	B cell homeostasis	0.000568464	BP	GO:0001660	fever generation	8.66943e-05							BP	GO:1901657	glycosyl compound metabolic process	0.00185003
	BP	GO:0019220	regulation of phosphate metabolic process	0.0260173					BP	GO:0042226	interleukin-6 biosynthetic process	1.8669e-05				BP	GO:2000001	regulation of DNA damage checkpoint	0.00107743	CC	GO:0031313	extrinsic component of endosome membrane	0.00167172	BP	GO:0016311	dephosphorylation	0.000570912	BP	GO:0002517	T cell tolerance induction	8.66943e-05							CC	GO:0042995	cell projection	0.00185817
	MF	GO:0016810	hydrolase activity, acting on carbon-nitrogen (but not peptide) bonds	0.0261572					BP	GO:0002698	negative regulation of immune effector process	1.90173e-05				MF	GO:0045499	chemorepellent activity	0.00111472	BP	GO:0072521	purine-containing compound metabolic process	0.00168057	CC	GO:0044217	other organism part	0.000572479	BP	GO:0007259	JAK-STAT cascade	8.97225e-05							BP	GO:0043161	proteasome-mediated ubiquitin-dependent protein catabolic process	0.00188108
	BP	GO:0006783	heme biosynthetic process	0.0263291					BP	GO:0009967	positive regulation of signal transduction	2.00724e-05				MF	GO:0016879	ligase activity, forming carbon-nitrogen bonds	0.00111741	CC	GO:0016589	NURF complex	0.00168545	CC	GO:0044215	other organism	0.000572479	BP	GO:0065007	biological regulation	9.21422e-05							BP	GO:0044765	single-organism transport	0.0019197
	BP	GO:0050772	positive regulation of axonogenesis	0.0263502					BP	GO:0045071	negative regulation of viral genome replication	2.03028e-05				MF	GO:0032561	guanyl ribonucleotide binding	0.00111791	CC	GO:0020005	symbiont-containing vacuole membrane	0.00168545	CC	GO:0043245	extraorganismal space	0.000572479	BP	GO:0046631	alpha-beta T cell activation	9.70588e-05							CC	GO:0042734	presynaptic membrane	0.00192489
	MF	GO:0052770	coenzyme F390-A hydrolase activity	0.0263538					BP	GO:0070098	chemokine-mediated signaling pathway	2.03028e-05				CC	GO:0030424	axon	0.00111882	BP	GO:0045842	positive regulation of mitotic metaphase/anaphase transition	0.00169525	CC	GO:0044216	other organism cell	0.000572479	BP	GO:0042127	regulation of cell proliferation	0.000101032							MF	GO:0004721	phosphoprotein phosphatase activity	0.00193205
	MF	GO:0052771	coenzyme F390-G hydrolase activity	0.0263538					BP	GO:0001913	T cell mediated cytotoxicity	2.03028e-05				BP	GO:0006281	DNA repair	0.00116363	BP	GO:1902101	positive regulation of metaphase/anaphase transition of cell cycle	0.00169525	MF	GO:0019783	small conjugating protein-specific protease activity	0.0005799	BP	GO:0043901	negative regulation of multi-organism process	0.000104865							BP	GO:0048699	generation of neurons	0.00200465
	MF	GO:0016419	S-malonyltransferase activity	0.0263982					BP	GO:0050731	positive regulation of peptidyl-tyrosine phosphorylation	2.10593e-05				CC	GO:0014704	intercalated disc	0.00116933	BP	GO:0032875	regulation of DNA endoreduplication	0.00169525	BP	GO:0007067	mitotic nuclear division	0.000594817	BP	GO:2000503	positive regulation of natural killer cell chemotaxis	0.000106121							BP	GO:0034067	protein localization to Golgi apparatus	0.00205008
	MF	GO:0016420	malonyltransferase activity	0.0263982					BP	GO:2000106	regulation of leukocyte apoptotic process	2.15589e-05				BP	GO:0032886	regulation of microtubule-based process	0.00117413	BP	GO:0071514	genetic imprinting	0.00175464	BP	GO:0009259	ribonucleotide metabolic process	0.000605277	BP	GO:2000501	regulation of natural killer cell chemotaxis	0.000106121							BP	GO:0042454	ribonucleoside catabolic process	0.00205321
	MF	GO:0004864	protein phosphatase inhibitor activity	0.0263982					BP	GO:0051272	positive regulation of cellular component movement	2.39538e-05				CC	GO:0030659	cytoplasmic vesicle membrane	0.00120126	BP	GO:0000278	mitotic cell cycle	0.00175947	BP	GO:0032535	regulation of cellular component size	0.000632884	BP	GO:0035747	natural killer cell chemotaxis	0.000106121							MF	GO:0036459	ubiquitinyl hydrolase activity	0.00208329
	BP	GO:0045773	positive regulation of axon extension	0.0264522					MF	GO:0042287	MHC protein binding	2.43159e-05				BP	GO:0007270	neuron-neuron synaptic transmission	0.00122053	BP	GO:0043254	regulation of protein complex assembly	0.00183358	BP	GO:0006457	protein folding	0.000639402	BP	GO:0033031	positive regulation of neutrophil apoptotic process	0.000106121							CC	GO:0034708	methyltransferase complex	0.00208541
	BP	GO:0002474	antigen processing and presentation of peptide antigen via MHC class I	0.0264522					MF	GO:0033218	amide binding	2.51158e-05				MF	GO:0019001	guanyl nucleotide binding	0.00124094	BP	GO:0006163	purine nucleotide metabolic process	0.00186488	MF	GO:0004842	ubiquitin-protein transferase activity	0.000647697	BP	GO:0055074	calcium ion homeostasis	0.000108142							BP	GO:0007059	chromosome segregation	0.00209357
	BP	GO:0006732	coenzyme metabolic process	0.0266436					BP	GO:0002285	lymphocyte activation involved in immune response	2.62566e-05				BP	GO:0071514	genetic imprinting	0.00128913	MF	GO:0003924	GTPase activity	0.00192023	BP	GO:0051130	positive regulation of cellular component organization	0.000669678	BP	GO:0007204	positive regulation of cytosolic calcium ion concentration	0.000110281							BP	GO:1901658	glycosyl compound catabolic process	0.00210674
	BP	GO:0043086	negative regulation of catalytic activity	0.0266766					BP	GO:0050708	regulation of protein secretion	2.69897e-05				BP	GO:0044770	cell cycle phase transition	0.00138069	BP	GO:0033044	regulation of chromosome organization	0.00194577	CC	GO:0005654	nucleoplasm	0.000673455	BP	GO:0050853	B cell receptor signaling pathway	0.000116576							MF	GO:0031625	ubiquitin protein ligase binding	0.00213807
	BP	GO:1901532	regulation of hematopoietic progenitor cell differentiation	0.0268456					BP	GO:0002755	MyD88-dependent toll-like receptor signaling pathway	2.7656e-05				BP	GO:0044772	mitotic cell cycle phase transition	0.0014244	BP	GO:0007264	small GTPase mediated signal transduction	0.00197534	CC	GO:0097060	synaptic membrane	0.000694587	BP	GO:0001912	positive regulation of leukocyte mediated cytotoxicity	0.000116576							MF	GO:0044389	small conjugating protein ligase binding	0.00213807
	BP	GO:0045746	negative regulation of Notch signaling pathway	0.0268617					BP	GO:0040017	positive regulation of locomotion	2.88662e-05				BP	GO:0045292	mRNA cis splicing, via spliceosome	0.00142758	BP	GO:0044270	cellular nitrogen compound catabolic process	0.0019757	BP	GO:0071219	cellular response to molecule of bacterial origin	0.000723484	BP	GO:0072503	cellular divalent inorganic cation homeostasis	0.000120686							BP	GO:0006904	vesicle docking involved in exocytosis	0.0021594
	BP	GO:0046365	monosaccharide catabolic process	0.0268617					BP	GO:0048520	positive regulation of behavior	3.1778e-05				BP	GO:0045842	positive regulation of mitotic metaphase/anaphase transition	0.00142758	BP	GO:0006281	DNA repair	0.0020277	BP	GO:0021543	pallium development	0.000734861	BP	GO:0050718	positive regulation of interleukin-1 beta secretion	0.000122914							BP	GO:0009164	nucleoside catabolic process	0.00219668
	MF	GO:0016301	kinase activity	0.0273995					BP	GO:0002286	T cell activation involved in immune response	3.6397e-05				BP	GO:1902101	positive regulation of metaphase/anaphase transition of cell cycle	0.00142758	BP	GO:0021756	striatum development	0.00211408	BP	GO:0033043	regulation of organelle organization	0.000740998	BP	GO:0050716	positive regulation of interleukin-1 secretion	0.000122914							BP	GO:0009154	purine ribonucleotide catabolic process	0.00225295
	CC	GO:0005912	adherens junction	0.0276549					BP	GO:0050715	positive regulation of cytokine secretion	3.6397e-05				BP	GO:0032875	regulation of DNA endoreduplication	0.00142758	BP	GO:0070507	regulation of microtubule cytoskeleton organization	0.00214388	BP	GO:0009791	post-embryonic development	0.000774671	BP	GO:0042508	tyrosine phosphorylation of Stat1 protein	0.000122914							MF	GO:0008017	microtubule binding	0.00232761
	CC	GO:0005765	lysosomal membrane	0.0278238					BP	GO:0045953	negative regulation of natural killer cell mediated cytotoxicity	3.85569e-05				CC	GO:1902711	GABA-A receptor complex	0.0014489	BP	GO:0006793	phosphorus metabolic process	0.00216708	BP	GO:0002237	response to molecule of bacterial origin	0.000775996	BP	GO:0002577	regulation of antigen processing and presentation	0.000122914							BP	GO:0044770	cell cycle phase transition	0.00235444
	BP	GO:0048002	antigen processing and presentation of peptide antigen	0.0278423					BP	GO:0002716	negative regulation of natural killer cell mediated immunity	3.85569e-05				CC	GO:1902710	GABA receptor complex	0.0014489	BP	GO:0019538	protein metabolic process	0.00217566	MF	GO:0019899	enzyme binding	0.000782535	BP	GO:0002643	regulation of tolerance induction	0.000122914							MF	GO:0042393	histone binding	0.00235818
	MF	GO:0002020	protease binding	0.0280444					BP	GO:0006915	apoptotic process	3.90416e-05				CC	GO:0044450	microtubule organizing center part	0.00144916	BP	GO:0016579	protein deubiquitination	0.00219957	BP	GO:0019693	ribose phosphate metabolic process	0.000789657	BP	GO:0045076	regulation of interleukin-2 biosynthetic process	0.000122914							BP	GO:0006195	purine nucleotide catabolic process	0.00240811
	BP	GO:0071496	cellular response to external stimulus	0.0284939					BP	GO:0002711	positive regulation of T cell mediated immunity	3.94057e-05				CC	GO:0045211	postsynaptic membrane	0.00149554	MF	GO:0031267	small GTPase binding	0.0021999	BP	GO:0050771	negative regulation of axonogenesis	0.00079109	CC	GO:0005764	lysosome	0.000125997							BP	GO:0009261	ribonucleotide catabolic process	0.00240811
	BP	GO:0006464	cellular protein modification process	0.0285566					BP	GO:0035455	response to interferon-alpha	3.94522e-05				BP	GO:1902580	single-organism cellular localization	0.00149867	BP	GO:0022402	cell cycle process	0.00222237	BP	GO:0006163	purine nucleotide metabolic process	0.000819464	CC	GO:0000323	lytic vacuole	0.000125997							CC	GO:0030659	cytoplasmic vesicle membrane	0.00242361
	BP	GO:0036211	protein modification process	0.0285566					BP	GO:0051085	chaperone mediated protein folding requiring cofactor	3.94522e-05				BP	GO:1902578	single-organism localization	0.00149867	BP	GO:0006887	exocytosis	0.00227078	BP	GO:1902531	regulation of intracellular signal transduction	0.000819607	BP	GO:0002224	toll-like receptor signaling pathway	0.000130996							BP	GO:0044772	mitotic cell cycle phase transition	0.00243575
	BP	GO:0055114	oxidation-reduction process	0.0288011					BP	GO:2000406	positive regulation of T cell migration	3.94522e-05				BP	GO:0010564	regulation of cell cycle process	0.00152491	BP	GO:0009117	nucleotide metabolic process	0.00236304	BP	GO:2000104	negative regulation of DNA-dependent DNA replication	0.000838926	BP	GO:0042531	positive regulation of tyrosine phosphorylation of STAT protein	0.000136674							BP	GO:0072523	purine-containing compound catabolic process	0.00246778
	BP	GO:0050773	regulation of dendrite development	0.0289593					BP	GO:0007165	signal transduction	4.07376e-05				BP	GO:0009166	nucleotide catabolic process	0.00153979	BP	GO:0046700	heterocycle catabolic process	0.00236725	BP	GO:0006461	protein complex assembly	0.000877513	BP	GO:0032722	positive regulation of chemokine production	0.000136674							CC	GO:0008287	protein serine/threonine phosphatase complex	0.00247144
	BP	GO:0051262	protein tetramerization	0.0289593					BP	GO:0045582	positive regulation of T cell differentiation	4.2078e-05				MF	GO:0005516	calmodulin binding	0.00163406	CC	GO:0016363	nuclear matrix	0.00243539	CC	GO:0008287	protein serine/threonine phosphatase complex	0.000877587	BP	GO:0071621	granulocyte chemotaxis	0.000144683							CC	GO:1903293	phosphatase complex	0.00247144
	BP	GO:0031668	cellular response to extracellular stimulus	0.0293098					BP	GO:0001934	positive regulation of protein phosphorylation	4.3541e-05				CC	GO:0000151	ubiquitin ligase complex	0.00164815	BP	GO:0019637	organophosphate metabolic process	0.00246053	CC	GO:1903293	phosphatase complex	0.000877587	BP	GO:0006915	apoptotic process	0.000149045							BP	GO:0001578	microtubule bundle formation	0.00249903
	MF	GO:0002039	p53 binding	0.029983					BP	GO:0016477	cell migration	4.46546e-05				BP	GO:0021756	striatum development	0.00169512	BP	GO:0033365	protein localization to organelle	0.00250322	BP	GO:0032989	cellular component morphogenesis	0.000882454	BP	GO:0002366	leukocyte activation involved in immune response	0.000149145							BP	GO:0000380	alternative mRNA splicing, via spliceosome	0.00249903
	MF	GO:0050840	extracellular matrix binding	0.0302292					BP	GO:1902107	positive regulation of leukocyte differentiation	4.57621e-05				MF	GO:0003924	GTPase activity	0.00170961	BP	GO:0044249	cellular biosynthetic process	0.00250345	BP	GO:0000902	cell morphogenesis	0.000889639	BP	GO:0002263	cell activation involved in immune response	0.000149145							BP	GO:0010468	regulation of gene expression	0.00254033
	BP	GO:0048144	fibroblast proliferation	0.0308304					BP	GO:0009306	protein secretion	4.71906e-05				BP	GO:0006793	phosphorus metabolic process	0.00172849	BP	GO:0007067	mitotic nuclear division	0.0025135	CC	GO:0031941	filamentous actin	0.000893828	BP	GO:0045058	T cell selection	0.000159166							BP	GO:0006261	DNA-dependent DNA replication	0.00263828
	BP	GO:0009201	ribonucleoside triphosphate biosynthetic process	0.0309012					BP	GO:0044707	single-multicellular organism process	5.13127e-05				BP	GO:0051179	localization	0.00173433	BP	GO:0044271	cellular nitrogen compound biosynthetic process	0.00255709	BP	GO:0043161	proteasome-mediated ubiquitin-dependent protein catabolic process	0.000903609	CC	GO:0031224	intrinsic component of membrane	0.00015944							MF	GO:0004843	ubiquitin-specific protease activity	0.00267993
	CC	GO:0005789	endoplasmic reticulum membrane	0.0310945					BP	GO:0002440	production of molecular mediator of immune response	5.44813e-05				BP	GO:0034655	nucleobase-containing compound catabolic process	0.00181532	BP	GO:0000902	cell morphogenesis	0.0025923	BP	GO:0048489	synaptic vesicle transport	0.000917522	BP	GO:0009611	response to wounding	0.000163556							BP	GO:0040023	establishment of nucleus localization	0.00270885
	CC	GO:0005747	mitochondrial respiratory chain complex I	0.0315537					BP	GO:0045824	negative regulation of innate immune response	5.45483e-05				BP	GO:0043044	ATP-dependent chromatin remodeling	0.00188319	BP	GO:0042026	protein refolding	0.00259438	BP	GO:0097480	establishment of synaptic vesicle localization	0.000917522	BP	GO:0002438	acute inflammatory response to antigenic stimulus	0.00016773							BP	GO:0006312	mitotic recombination	0.00270885
	CC	GO:0045271	respiratory chain complex I	0.0315537					BP	GO:0006897	endocytosis	5.49388e-05				MF	GO:0005525	GTP binding	0.00195549	BP	GO:0018130	heterocycle biosynthetic process	0.00260676	MF	GO:0004221	ubiquitin thiolesterase activity	0.000920964	BP	GO:0050706	regulation of interleukin-1 beta secretion	0.00016773							CC	GO:0045211	postsynaptic membrane	0.00273695
	CC	GO:0030964	NADH dehydrogenase complex	0.0315537					BP	GO:0012501	programmed cell death	5.49696e-05				BP	GO:0048193	Golgi vesicle transport	0.0019708	BP	GO:0032989	cellular component morphogenesis	0.00261922	BP	GO:0030900	forebrain development	0.000925083	BP	GO:0045059	positive thymic T cell selection	0.00016773							BP	GO:0070507	regulation of microtubule cytoskeleton organization	0.00280583
	CC	GO:0030914	STAGA complex	0.031651					BP	GO:0030593	neutrophil chemotaxis	5.55674e-05				BP	GO:0007346	regulation of mitotic cell cycle	0.00201677	BP	GO:0006508	proteolysis	0.00270374	BP	GO:0007062	sister chromatid cohesion	0.000932013	MF	GO:0032403	protein complex binding	0.000172415							BP	GO:0009207	purine ribonucleoside triphosphate catabolic process	0.00296562
	CC	GO:0033276	transcription factor TFTC complex	0.031651					BP	GO:0032649	regulation of interferon-gamma production	5.55674e-05				CC	GO:0019012	virion	0.00212511	BP	GO:0055086	nucleobase-containing small molecule metabolic process	0.00270656	BP	GO:0033628	regulation of cell adhesion mediated by integrin	0.000932013	BP	GO:0002700	regulation of production of molecular mediator of immune response	0.000175318							BP	GO:0061640	cytoskeleton-dependent cytokinesis	0.00312647
	MF	GO:0043621	protein self-association	0.0317502					BP	GO:0022409	positive regulation of cell-cell adhesion	5.83513e-05				CC	GO:0044423	virion part	0.00212511	BP	GO:0006796	phosphate-containing compound metabolic process	0.00273077	BP	GO:0070271	protein complex biogenesis	0.000938055	BP	GO:0032844	regulation of homeostatic process	0.000183914							BP	GO:0006099	tricarboxylic acid cycle	0.00312647
	MF	GO:0004672	protein kinase activity	0.0317657					BP	GO:0050921	positive regulation of chemotaxis	5.97083e-05				BP	GO:0007264	small GTPase mediated signal transduction	0.00212989	MF	GO:0043566	structure-specific DNA binding	0.00275718	BP	GO:0009150	purine ribonucleotide metabolic process	0.000942038	BP	GO:0042116	macrophage activation	0.000184215							CC	GO:0000151	ubiquitin ligase complex	0.0031353
	MF	GO:0031701	angiotensin receptor binding	0.0317673					BP	GO:0002221	pattern recognition receptor signaling pathway	5.97083e-05				BP	GO:0050919	negative chemotaxis	0.00216422	BP	GO:0048489	synaptic vesicle transport	0.0027577	BP	GO:0044087	regulation of cellular component biogenesis	0.0009447	BP	GO:0032611	interleukin-1 beta production	0.000184215							BP	GO:0009146	purine nucleoside triphosphate catabolic process	0.00316718
	BP	GO:0043153	entrainment of circadian clock by photoperiod	0.0321582					BP	GO:0002758	innate immune response-activating signal transduction	5.97083e-05				CC	GO:0042995	cell projection	0.0022172	BP	GO:0097480	establishment of synaptic vesicle localization	0.0027577	BP	GO:0031175	neuron projection development	0.000949694	MF	GO:0004888	transmembrane signaling receptor activity	0.000191851							BP	GO:0009203	ribonucleoside triphosphate catabolic process	0.00316718
	BP	GO:0009648	photoperiodism	0.0321582					BP	GO:0050851	antigen receptor-mediated signaling pathway	5.97083e-05				BP	GO:0046700	heterocycle catabolic process	0.00224775	BP	GO:0019438	aromatic compound biosynthetic process	0.00280396	BP	GO:0072521	purine-containing compound metabolic process	0.000967136	BP	GO:0097530	granulocyte migration	0.000192377							BP	GO:0006470	protein dephosphorylation	0.0032027
	BP	GO:0009649	entrainment of circadian clock	0.0321582					BP	GO:0065007	biological regulation	6.15925e-05				CC	GO:0044463	cell projection part	0.00231906	BP	GO:0000281	mitotic cytokinesis	0.00281034	BP	GO:0051053	negative regulation of DNA metabolic process	0.000971686	BP	GO:0012501	programmed cell death	0.0001929							CC	GO:0044463	cell projection part	0.00327463
	BP	GO:0034377	plasma lipoprotein particle assembly	0.0321582					BP	GO:0030334	regulation of cell migration	6.59677e-05				CC	GO:0005681	spliceosomal complex	0.00234415	MF	GO:0032561	guanyl ribonucleotide binding	0.00289791	BP	GO:0051050	positive regulation of transport	0.000981046	BP	GO:0072507	divalent inorganic cation homeostasis	0.000196775							BP	GO:0007346	regulation of mitotic cell cycle	0.00329444
	BP	GO:0006677	glycosylceramide metabolic process	0.0321582					BP	GO:0072503	cellular divalent inorganic cation homeostasis	6.76044e-05				BP	GO:1901292	nucleoside phosphate catabolic process	0.00245492	BP	GO:0000280	nuclear division	0.00297745	BP	GO:0032496	response to lipopolysaccharide	0.00104318	BP	GO:0051480	cytosolic calcium ion homeostasis	0.000202203							CC	GO:0044427	chromosomal part	0.00339511
	BP	GO:0061099	negative regulation of protein tyrosine kinase activity	0.0321582					BP	GO:0048519	negative regulation of biological process	6.86599e-05				BP	GO:0000380	alternative mRNA splicing, via spliceosome	0.00247931	BP	GO:0051053	negative regulation of DNA metabolic process	0.00299357	BP	GO:0032268	regulation of cellular protein metabolic process	0.00104344	BP	GO:0023056	positive regulation of signaling	0.000220238							BP	GO:0006301	postreplication repair	0.00340081
	BP	GO:0032462	regulation of protein homooligomerization	0.0321582					MF	GO:0031730	CCR5 chemokine receptor binding	6.91299e-05				BP	GO:0001578	microtubule bundle formation	0.00247931	BP	GO:0016482	cytoplasmic transport	0.00308277	BP	GO:2001141	regulation of RNA biosynthetic process	0.00104682	BP	GO:0050702	interleukin-1 beta secretion	0.000221953							BP	GO:0007091	metaphase/anaphase transition of mitotic cell cycle	0.00340642
	BP	GO:0006515	misfolded or incompletely synthesized protein catabolic process	0.0321582					BP	GO:0002889	regulation of immunoglobulin mediated immune response	7.01264e-05				BP	GO:0044270	cellular nitrogen compound catabolic process	0.00248192	BP	GO:0050771	negative regulation of axonogenesis	0.00309583	BP	GO:0050896	response to stimulus	0.00105981	BP	GO:0050704	regulation of interleukin-1 secretion	0.000221953							BP	GO:0044784	metaphase/anaphase transition of cell cycle	0.00340642
	BP	GO:0033599	regulation of mammary gland epithelial cell proliferation	0.0321582					BP	GO:0002712	regulation of B cell mediated immunity	7.01264e-05				BP	GO:0046434	organophosphate catabolic process	0.0025271	BP	GO:0006810	transport	0.00318713	MF	GO:0043566	structure-specific DNA binding	0.00106582	BP	GO:0033630	positive regulation of cell adhesion mediated by integrin	0.000221953							BP	GO:0010765	positive regulation of sodium ion transport	0.00340642
	BP	GO:0016558	protein import into peroxisome matrix	0.0321582					CC	GO:0072562	blood microparticle	7.10821e-05				MF	GO:0015631	tubulin binding	0.00258983	MF	GO:0019001	guanyl nucleotide binding	0.00319267	BP	GO:0032774	RNA biosynthetic process	0.00108759	BP	GO:0042094	interleukin-2 biosynthetic process	0.000221953							BP	GO:0070646	protein modification by small protein removal	0.00341869
	BP	GO:0045947	negative regulation of translational initiation	0.0321582					BP	GO:1990266	neutrophil migration	7.23092e-05				MF	GO:0047485	protein N-terminus binding	0.00259996	CC	GO:0012506	vesicle membrane	0.00324713	BP	GO:0009605	response to external stimulus	0.0011034	BP	GO:0002440	production of molecular mediator of immune response	0.00022828							BP	GO:0021544	subpallium development	0.00364399
	BP	GO:0040037	negative regulation of fibroblast growth factor receptor signaling pathway	0.0321582					BP	GO:0050864	regulation of B cell activation	7.31496e-05				CC	GO:0036477	somatodendritic compartment	0.00264544	BP	GO:0006312	mitotic recombination	0.0032704	BP	GO:0001776	leukocyte homeostasis	0.00113301	CC	GO:0044425	membrane part	0.000238664							BP	GO:0051128	regulation of cellular component organization	0.0036988
	BP	GO:0045653	negative regulation of megakaryocyte differentiation	0.0321582					BP	GO:0060337	type I interferon signaling pathway	7.34624e-05				BP	GO:0006312	mitotic recombination	0.00269648	CC	GO:0044451	nucleoplasm part	0.00328897	BP	GO:0032880	regulation of protein localization	0.00114983	BP	GO:0010647	positive regulation of cell communication	0.000238976							BP	GO:0006793	phosphorus metabolic process	0.0037598
	BP	GO:1901070	guanosine-containing compound biosynthetic process	0.0321582					BP	GO:0071357	cellular response to type I interferon	7.34624e-05				BP	GO:0006796	phosphate-containing compound metabolic process	0.0027135	BP	GO:0006753	nucleoside phosphate metabolic process	0.00329941	BP	GO:0007264	small GTPase mediated signal transduction	0.00115677	BP	GO:0032879	regulation of localization	0.000253783							CC	GO:0005694	chromosome	0.00377037
	BP	GO:0070887	cellular response to chemical stimulus	0.0326725					BP	GO:2000404	regulation of T cell migration	7.34624e-05				BP	GO:0070507	regulation of microtubule cytoskeleton organization	0.0027718	CC	GO:0034399	nuclear periphery	0.00337595	CC	GO:0044463	cell projection part	0.00117365	BP	GO:2000026	regulation of multicellular organismal development	0.000274948							BP	GO:2000112	regulation of cellular macromolecule biosynthetic process	0.00378561
	BP	GO:0001959	regulation of cytokine-mediated signaling pathway	0.0327002					BP	GO:0032732	positive regulation of interleukin-1 production	7.34624e-05				MF	GO:0004722	protein serine/threonine phosphatase activity	0.00279496	BP	GO:0000380	alternative mRNA splicing, via spliceosome	0.00345551	MF	GO:0017048	Rho GTPase binding	0.00118939	BP	GO:2000107	negative regulation of leukocyte apoptotic process	0.000276389							MF	GO:0031593	polyubiquitin binding	0.00378891
	BP	GO:0072524	pyridine-containing compound metabolic process	0.0327002					BP	GO:0023056	positive regulation of signaling	7.37453e-05				CC	GO:0012505	endomembrane system	0.00285357	MF	GO:0004721	phosphoprotein phosphatase activity	0.00348803	BP	GO:0050865	regulation of cell activation	0.00120405	BP	GO:0032612	interleukin-1 production	0.000276389							MF	GO:0070717	poly-purine tract binding	0.00382393
	MF	GO:0005083	small GTPase regulator activity	0.0327409					BP	GO:0031622	positive regulation of fever generation	7.62104e-05				BP	GO:0006355	regulation of transcription, DNA-templated	0.00288065	BP	GO:0007010	cytoskeleton organization	0.00349684	BP	GO:0060416	response to growth hormone	0.00120506	BP	GO:0033627	cell adhesion mediated by integrin	0.000276389							MF	GO:0030165	PDZ domain binding	0.00395272
	MF	GO:0016772	transferase activity, transferring phosphorus-containing groups	0.0328853					BP	GO:0010647	positive regulation of cell communication	8.20606e-05				CC	GO:0044433	cytoplasmic vesicle part	0.00289623	BP	GO:0000910	cytokinesis	0.00355422	BP	GO:0006349	regulation of gene expression by genetic imprinting	0.00120506	BP	GO:0031649	heat generation	0.000286363							CC	GO:0005874	microtubule	0.0040069
	BP	GO:0042398	cellular modified amino acid biosynthetic process	0.0338905					CC	GO:0044425	membrane part	8.73733e-05				BP	GO:0050789	regulation of biological process	0.00294041	CC	GO:0005905	coated pit	0.00365884	BP	GO:0032660	regulation of interleukin-17 production	0.00120506	BP	GO:0051085	chaperone mediated protein folding requiring cofactor	0.000286363							BP	GO:0008156	negative regulation of DNA replication	0.0040595
	CC	GO:0098588	bounding membrane of organelle	0.0340056					BP	GO:0007204	positive regulation of cytosolic calcium ion concentration	8.75921e-05				BP	GO:0010608	posttranscriptional regulation of gene expression	0.00296938	BP	GO:1901576	organic substance biosynthetic process	0.00375359	BP	GO:0019886	antigen processing and presentation of exogenous peptide antigen via MHC class II	0.00120506	BP	GO:0002507	tolerance induction	0.000286363							BP	GO:0045333	cellular respiration	0.0040817
	MF	GO:0016504	peptidase activator activity	0.0345899					BP	GO:0051050	positive regulation of transport	9.47309e-05				BP	GO:0043484	regulation of RNA splicing	0.00298098	BP	GO:0019439	aromatic compound catabolic process	0.0037946	MF	GO:0045499	chemorepellent activity	0.00121363	MF	GO:0003796	lysozyme activity	0.000297201							BP	GO:0009143	nucleoside triphosphate catabolic process	0.00409921
	MF	GO:0043734	DNA-N1-methyladenine dioxygenase activity	0.0345899					BP	GO:0032728	positive regulation of interferon-beta production	9.67368e-05				MF	GO:0008094	DNA-dependent ATPase activity	0.00304764	BP	GO:0006605	protein targeting	0.00382124	CC	GO:0033643	host cell part	0.00121849	MF	GO:0031726	CCR1 chemokine receptor binding	0.000297201							BP	GO:0022008	neurogenesis	0.00413971
	MF	GO:0003824	catalytic activity	0.0347076					BP	GO:0002707	negative regulation of lymphocyte mediated immunity	9.67368e-05				BP	GO:0010389	regulation of G2/M transition of mitotic cell cycle	0.0031047	BP	GO:0007059	chromosome segregation	0.00382509	CC	GO:0033655	host cell cytoplasm part	0.00121849	MF	GO:0048248	CXCR3 chemokine receptor binding	0.000297201							BP	GO:0007269	neurotransmitter secretion	0.0041407
	BP	GO:0048168	regulation of neuronal synaptic plasticity	0.0347421					BP	GO:0042981	regulation of apoptotic process	9.86265e-05				BP	GO:0030071	regulation of mitotic metaphase/anaphase transition	0.0031047	CC	GO:0043596	nuclear replication fork	0.00412197	CC	GO:0033646	host intracellular part	0.00121849	BP	GO:0030155	regulation of cell adhesion	0.000300222							BP	GO:0009059	macromolecule biosynthetic process	0.00417392
	BP	GO:0006687	glycosphingolipid metabolic process	0.0352486					BP	GO:0002218	activation of innate immune response	0.000107461				BP	GO:1902099	regulation of metaphase/anaphase transition of cell cycle	0.0031047	BP	GO:0031113	regulation of microtubule polymerization	0.00416249	CC	GO:0030430	host cell cytoplasm	0.00121849	BP	GO:0001910	regulation of leukocyte mediated cytotoxicity	0.000313361							CC	GO:0000930	gamma-tubulin complex	0.00418186
	BP	GO:1901137	carbohydrate derivative biosynthetic process	0.0354749					BP	GO:0032501	multicellular organismal process	0.000112193				BP	GO:0016579	protein deubiquitination	0.00311343	BP	GO:0030071	regulation of mitotic metaphase/anaphase transition	0.00416249	CC	GO:0043656	intracellular region of host	0.00121849	BP	GO:0001798	positive regulation of type IIa hypersensitivity	0.000316203							BP	GO:0042023	DNA endoreduplication	0.00420502
	MF	GO:0042887	amide transmembrane transporter activity	0.0354949					BP	GO:0048870	cell motility	0.000114192				BP	GO:0050821	protein stabilization	0.00322257	BP	GO:1902099	regulation of metaphase/anaphase transition of cell cycle	0.00416249	MF	GO:0008143	poly(A) binding	0.00122162	BP	GO:0001796	regulation of type IIa hypersensitivity	0.000316203							BP	GO:2001251	negative regulation of chromosome organization	0.00421165
	MF	GO:0003996	acyl-CoA ligase activity	0.0354949					BP	GO:0051674	localization of cell	0.000114192				BP	GO:2001141	regulation of RNA biosynthetic process	0.00324689	BP	GO:0030949	positive regulation of vascular endothelial growth factor receptor signaling pathway	0.00418928	CC	GO:0035098	ESC/E(Z) complex	0.00122774	BP	GO:0002894	positive regulation of type II hypersensitivity	0.000316203							CC	GO:0005814	centriole	0.00423262
	MF	GO:0010435	3-oxo-2-(2'-pentenyl)cyclopentane-1-octanoic acid CoA ligase activity	0.0354949					BP	GO:2000145	regulation of cell motility	0.000115628				BP	GO:0048699	generation of neurons	0.00327211	CC	GO:0005874	microtubule	0.00421956	BP	GO:0006955	immune response	0.00124529	BP	GO:0001794	type IIa hypersensitivity	0.000316203							BP	GO:0006997	nucleus organization	0.00429242
	MF	GO:0052685	perillic acid:CoA ligase (ADP-forming) activity	0.0354949					CC	GO:0031224	intrinsic component of membrane	0.000116521				BP	GO:0006351	transcription, DNA-templated	0.00330614	MF	GO:0047485	protein N-terminus binding	0.00422954	MF	GO:0019001	guanyl nucleotide binding	0.00124995	BP	GO:0002892	regulation of type II hypersensitivity	0.000316203							CC	GO:1990351	transporter complex	0.00429649
	MF	GO:0052686	perillic acid:CoA ligase (AMP-forming) activity	0.0354949					BP	GO:0032612	interleukin-1 production	0.000116641				BP	GO:0071822	protein complex subunit organization	0.00331932	BP	GO:0006261	DNA-dependent DNA replication	0.00423719	BP	GO:0046903	secretion	0.00125654	BP	GO:0002445	type II hypersensitivity	0.000316203							BP	GO:0071822	protein complex subunit organization	0.00440604
	MF	GO:0018854	3-isopropenyl-6-oxoheptanoyl-CoA synthetase activity	0.0354949					BP	GO:0045621	positive regulation of lymphocyte differentiation	0.000117775				BP	GO:1901976	regulation of cell cycle checkpoint	0.0033843	MF	GO:0004890	GABA-A receptor activity	0.00426264	BP	GO:0002694	regulation of leukocyte activation	0.00126482	BP	GO:0002885	positive regulation of hypersensitivity	0.000316203							BP	GO:0007270	neuron-neuron synaptic transmission	0.00479595
	MF	GO:0018855	2-oxo-delta3-4,5,5-trimethylcyclopentenylacetyl-CoA synthetase activity	0.0354949					BP	GO:0032609	interferon-gamma production	0.000117775				MF	GO:0004890	GABA-A receptor activity	0.00350889	CC	GO:0030659	cytoplasmic vesicle membrane	0.00439666	BP	GO:0006470	protein dephosphorylation	0.00128971	BP	GO:0002888	positive regulation of myeloid leukocyte mediated immunity	0.000316203							BP	GO:0006892	post-Golgi vesicle-mediated transport	0.00483099
	MF	GO:0018856	benzoyl acetate-CoA ligase activity	0.0354949					BP	GO:0072507	divalent inorganic cation homeostasis	0.00012382				MF	GO:0051020	GTPase binding	0.00352238	CC	GO:0032839	dendrite cytoplasm	0.00454272	BP	GO:0009117	nucleotide metabolic process	0.00131837	BP	GO:2000110	negative regulation of macrophage apoptotic process	0.000316203							MF	GO:0019905	syntaxin binding	0.00484348
	MF	GO:0018857	2,4-dichlorobenzoate-CoA ligase activity	0.0354949					BP	GO:0034340	response to type I interferon	0.000124936				CC	GO:0019013	viral nucleocapsid	0.00355349	BP	GO:0010613	positive regulation of cardiac muscle hypertrophy	0.00457848	BP	GO:0070665	positive regulation of leukocyte proliferation	0.00134135	BP	GO:0033634	positive regulation of cell-cell adhesion mediated by integrin	0.000316203							BP	GO:0019538	protein metabolic process	0.00494343
	MF	GO:0034783	pivalate-CoA ligase activity	0.0354949					BP	GO:0051084	'de novo' posttranslational protein folding	0.000124936				CC	GO:0019028	viral capsid	0.00355349	BP	GO:0014742	positive regulation of muscle hypertrophy	0.00457848	BP	GO:0048666	neuron development	0.0013444	BP	GO:0048304	positive regulation of isotype switching to IgG isotypes	0.000316203							CC	GO:1902495	transmembrane transporter complex	0.00500473
	MF	GO:0034793	cyclopropanecarboxylate-CoA ligase activity	0.0354949					BP	GO:0006458	'de novo' protein folding	0.000124936				BP	GO:0033365	protein localization to organelle	0.00356381	BP	GO:0071822	protein complex subunit organization	0.00460001	MF	GO:0004721	phosphoprotein phosphatase activity	0.0013451	BP	GO:0060559	positive regulation of calcidiol 1-monooxygenase activity	0.000316203							BP	GO:0030705	cytoskeleton-dependent intracellular transport	0.00500687
	MF	GO:0034796	adipate-CoA ligase activity	0.0354949					BP	GO:0002704	negative regulation of leukocyte mediated immunity	0.000124936				CC	GO:0032839	dendrite cytoplasm	0.00359576	BP	GO:0043484	regulation of RNA splicing	0.00470324	BP	GO:0006355	regulation of transcription, DNA-templated	0.00134945	BP	GO:0033029	regulation of neutrophil apoptotic process	0.000316203							MF	GO:0031072	heat shock protein binding	0.00509909
	MF	GO:0034823	citronellyl-CoA ligase activity	0.0354949					BP	GO:0043067	regulation of programmed cell death	0.000127096				MF	GO:0016790	thiolester hydrolase activity	0.00362084	BP	GO:0051493	regulation of cytoskeleton organization	0.00472728	BP	GO:0044772	mitotic cell cycle phase transition	0.00135855	BP	GO:0070163	regulation of adiponectin secretion	0.000316203							CC	GO:0044433	cytoplasmic vesicle part	0.00522485
	MF	GO:0034841	mentha-1,3-dione-CoA ligase activity	0.0354949					BP	GO:0007259	JAK-STAT cascade	0.000128969				MF	GO:0031593	polyubiquitin binding	0.00371625	CC	GO:0030424	axon	0.00483958	BP	GO:0032940	secretion by cell	0.00138463	BP	GO:0070162	adiponectin secretion	0.000316203							BP	GO:0009259	ribonucleotide metabolic process	0.00550513
	MF	GO:0034842	thiophene-2-carboxylate-CoA ligase activity	0.0354949					BP	GO:0035556	intracellular signal transduction	0.000131327				BP	GO:0000086	G2/M transition of mitotic cell cycle	0.00373293	CC	GO:0042995	cell projection	0.00490191	BP	GO:0034976	response to endoplasmic reticulum stress	0.00141531	BP	GO:0002485	antigen processing and presentation of endogenous peptide antigen via MHC class I via ER pathway, TAP-dependent	0.000316203							BP	GO:0031297	replication fork processing	0.00565357
	MF	GO:0034865	2,4,4-trimethylpentanoate-CoA ligase activity	0.0354949					BP	GO:0060907	positive regulation of macrophage cytokine production	0.000131807				BP	GO:1901136	carbohydrate derivative catabolic process	0.00374117	CC	GO:0000930	gamma-tubulin complex	0.00491184	BP	GO:0050853	B cell receptor signaling pathway	0.00146986	BP	GO:0002484	antigen processing and presentation of endogenous peptide antigen via MHC class I via ER pathway	0.000316203							BP	GO:1901018	positive regulation of potassium ion transmembrane transporter activity	0.00565357
	MF	GO:0034942	cis-2-methyl-5-isopropylhexa-2,5-dienoate-CoA ligase activity	0.0354949					BP	GO:0031620	regulation of fever generation	0.000131807				BP	GO:0006508	proteolysis	0.00381032	CC	GO:0020003	symbiont-containing vacuole	0.00491184	BP	GO:0007249	I-kappaB kinase/NF-kappaB signaling	0.0014722	BP	GO:0070487	monocyte aggregation	0.000316203							BP	GO:0006796	phosphate-containing compound metabolic process	0.00572639
	MF	GO:0034943	trans-2-methyl-5-isopropylhexa-2,5-dienoate-CoA ligase activity	0.0354949					BP	GO:0031652	positive regulation of heat generation	0.000131807				MF	GO:0016791	phosphatase activity	0.00382475	BP	GO:0000301	retrograde transport, vesicle recycling within Golgi	0.00493923	BP	GO:0006261	DNA-dependent DNA replication	0.00148174	BP	GO:0001776	leukocyte homeostasis	0.000322814							MF	GO:0070530	K63-linked polyubiquitin binding	0.00587414
	MF	GO:0043759	branched-chain acyl-CoA synthetase (ADP-forming) activity	0.0354949					BP	GO:0045084	positive regulation of interleukin-12 biosynthetic process	0.000131807				BP	GO:0032774	RNA biosynthetic process	0.00386471	BP	GO:0042023	DNA endoreduplication	0.00493923	BP	GO:0071222	cellular response to lipopolysaccharide	0.00148174	CC	GO:0005773	vacuole	0.000343132							BP	GO:0017157	regulation of exocytosis	0.00595214
	MF	GO:0043762	aryl-CoA synthetase (ADP-forming) activity	0.0354949					BP	GO:0002475	antigen processing and presentation via MHC class Ib	0.000131807				CC	GO:0005874	microtubule	0.00392238	BP	GO:0051234	establishment of localization	0.0049566	BP	GO:0021987	cerebral cortex development	0.00148174	BP	GO:0032731	positive regulation of interleukin-1 beta production	0.000361714							MF	GO:0060590	ATPase regulator activity	0.00596948
	MF	GO:0043955	3-hydroxypropionyl-CoA synthetase activity	0.0354949					BP	GO:0032700	negative regulation of interleukin-17 production	0.000131807				CC	GO:0016363	nuclear matrix	0.00395879	BP	GO:0006338	chromatin remodeling	0.00496582	CC	GO:0042995	cell projection	0.00148603	BP	GO:0050701	interleukin-1 secretion	0.000361714							BP	GO:0043254	regulation of protein complex assembly	0.00596961
	MF	GO:0052687	(3R)-3-isopropenyl-6-oxoheptanoate:CoA ligase (ADP-forming) activity	0.0354949					BP	GO:0071223	cellular response to lipoteichoic acid	0.000131807				BP	GO:0022008	neurogenesis	0.00397843	BP	GO:0048285	organelle fission	0.00497412	BP	GO:0006468	protein phosphorylation	0.00150329	BP	GO:0050793	regulation of developmental process	0.000363506							MF	GO:0005543	phospholipid binding	0.0060341
	MF	GO:0052688	(3R)-3-isopropenyl-6-oxoheptanoate:CoA ligase (AMP-forming) activity	0.0354949					BP	GO:0070391	response to lipoteichoic acid	0.000131807				BP	GO:0031023	microtubule organizing center organization	0.00401278	MF	GO:0031593	polyubiquitin binding	0.00499212	MF	GO:0008094	DNA-dependent ATPase activity	0.00151133	BP	GO:0048519	negative regulation of biological process	0.000375409							CC	GO:0031414	N-terminal protein acetyltransferase complex	0.00613427
	MF	GO:0070251	pristanate-CoA ligase activity	0.0354949					BP	GO:0045410	positive regulation of interleukin-6 biosynthetic process	0.000131807				BP	GO:0021761	limbic system development	0.00401278	BP	GO:1901135	carbohydrate derivative metabolic process	0.0050635	BP	GO:0006891	intra-Golgi vesicle-mediated transport	0.00151759	BP	GO:0051209	release of sequestered calcium ion into cytosol	0.000378486							BP	GO:0032876	negative regulation of DNA endoreduplication	0.00616238
	MF	GO:0090409	malonyl-CoA synthetase activity	0.0354949					BP	GO:0042509	regulation of tyrosine phosphorylation of STAT protein	0.000136473				BP	GO:0008156	negative regulation of DNA replication	0.00403005	BP	GO:0044087	regulation of cellular component biogenesis	0.00508015	BP	GO:0001562	response to protozoan	0.00151759	BP	GO:0051283	negative regulation of sequestering of calcium ion	0.000378486							BP	GO:0048791	calcium ion-dependent exocytosis of neurotransmitter	0.00616238
	MF	GO:0051379	epinephrine binding	0.0354949					BP	GO:0002700	regulation of production of molecular mediator of immune response	0.000147742				BP	GO:0009259	ribonucleotide metabolic process	0.00410092	CC	GO:0031968	organelle outer membrane	0.00511763	BP	GO:0071514	genetic imprinting	0.00152303	BP	GO:0033077	T cell differentiation in thymus	0.000378486							BP	GO:0034088	maintenance of mitotic sister chromatid cohesion	0.00616238
	MF	GO:0061133	endopeptidase activator activity	0.0354949					MF	GO:0032403	protein complex binding	0.000149562				CC	GO:0031010	ISWI-type complex	0.00416575	BP	GO:0044770	cell cycle phase transition	0.00525879	MF	GO:0043548	phosphatidylinositol 3-kinase binding	0.00154898	BP	GO:0042981	regulation of apoptotic process	0.00039169							BP	GO:0060916	mesenchymal cell proliferation involved in lung development	0.00616238
	BP	GO:0065005	protein-lipid complex assembly	0.0356251					BP	GO:0010941	regulation of cell death	0.00015556				BP	GO:0000301	retrograde transport, vesicle recycling within Golgi	0.00418862	BP	GO:0007399	nervous system development	0.00535811	BP	GO:0032875	regulation of DNA endoreduplication	0.00156628	BP	GO:0045785	positive regulation of cell adhesion	0.000394643							BP	GO:0000054	ribosomal subunit export from nucleus	0.00616238
	BP	GO:0090312	positive regulation of protein deacetylation	0.0356251					BP	GO:0006874	cellular calcium ion homeostasis	0.000157452				BP	GO:0042023	DNA endoreduplication	0.00418862	BP	GO:1901361	organic cyclic compound catabolic process	0.00537791	BP	GO:0045842	positive regulation of mitotic metaphase/anaphase transition	0.00156628	BP	GO:0006875	cellular metal ion homeostasis	0.000395806							BP	GO:0033753	establishment of ribosome localization	0.00616238
	BP	GO:0034260	negative regulation of GTPase activity	0.0356251					BP	GO:0045061	thymic T cell selection	0.000158645				BP	GO:0006370	7-methylguanosine mRNA capping	0.00418862	BP	GO:0044772	mitotic cell cycle phase transition	0.00538689	BP	GO:1902101	positive regulation of metaphase/anaphase transition of cell cycle	0.00156628	BP	GO:0046903	secretion	0.0003962							BP	GO:0071428	rRNA-containing ribonucleoprotein complex export from nucleus	0.00616238
	BP	GO:2000758	positive regulation of peptidyl-lysine acetylation	0.0356251					BP	GO:0033032	regulation of myeloid cell apoptotic process	0.000158645				MF	GO:0008234	cysteine-type peptidase activity	0.00421901	MF	GO:0008135	translation factor activity, nucleic acid binding	0.00539762	BP	GO:0000042	protein targeting to Golgi	0.00156628	BP	GO:0007159	leukocyte cell-cell adhesion	0.000397729							BP	GO:0033750	ribosome localization	0.00616238
	BP	GO:0001893	maternal placenta development	0.0356251					BP	GO:0042327	positive regulation of phosphorylation	0.000163023				BP	GO:0007268	synaptic transmission	0.00424016	BP	GO:0008156	negative regulation of DNA replication	0.00546791	BP	GO:0001781	neutrophil apoptotic process	0.00157264	CC	GO:0016020	membrane	0.000400696							BP	GO:0071426	ribonucleoprotein complex export from nucleus	0.00616238
	BP	GO:0045824	negative regulation of innate immune response	0.0356251					BP	GO:0008219	cell death	0.000164727				BP	GO:0006997	nucleus organization	0.00424949	BP	GO:0016311	dephosphorylation	0.00558152	MF	GO:0017040	ceramidase activity	0.00158508	BP	GO:0010941	regulation of cell death	0.000404537							BP	GO:0009448	gamma-aminobutyric acid metabolic process	0.00616238
	BP	GO:1900119	positive regulation of execution phase of apoptosis	0.0358207					BP	GO:0032879	regulation of localization	0.000166309				BP	GO:0072521	purine-containing compound metabolic process	0.00449087	BP	GO:1901362	organic cyclic compound biosynthetic process	0.00569208	CC	GO:0020005	symbiont-containing vacuole membrane	0.00158656	BP	GO:0051282	regulation of sequestering of calcium ion	0.000408901							BP	GO:0080090	regulation of primary metabolic process	0.00619197
	BP	GO:0090140	regulation of mitochondrial fission	0.0358207					MF	GO:0003924	GTPase activity	0.000170595				BP	GO:0051493	regulation of cytoskeleton organization	0.00456373	CC	GO:0000151	ubiquitin ligase complex	0.00583276	CC	GO:0048471	perinuclear region of cytoplasm	0.00158834	MF	GO:0048020	CCR chemokine receptor binding	0.000409733							MF	GO:0004176	ATP-dependent peptidase activity	0.00633765
	BP	GO:0046184	aldehyde biosynthetic process	0.0358207					BP	GO:0048731	system development	0.000172099				BP	GO:1902749	regulation of cell cycle G2/M phase transition	0.00457692	BP	GO:0046785	microtubule polymerization	0.00584647	CC	GO:1902711	GABA-A receptor complex	0.00158957	BP	GO:0048522	positive regulation of cellular process	0.000416481							MF	GO:0003747	translation release factor activity	0.00633765
	BP	GO:0072109	glomerular mesangium development	0.0358207					BP	GO:0016265	death	0.000175617				BP	GO:0006605	protein targeting	0.00461085	BP	GO:0010638	positive regulation of organelle organization	0.00587175	CC	GO:1902710	GABA receptor complex	0.00158957	MF	GO:0004872	receptor activity	0.000435654							MF	GO:0008079	translation termination factor activity	0.00633765
	BP	GO:0035791	platelet-derived growth factor receptor-beta signaling pathway	0.0358207					BP	GO:0051480	cytosolic calcium ion homeostasis	0.000181018				MF	GO:0019899	enzyme binding	0.00464485	BP	GO:0006470	protein dephosphorylation	0.00595365	BP	GO:1901135	carbohydrate derivative metabolic process	0.0015931	BP	GO:0008219	cell death	0.000443154							BP	GO:0051049	regulation of transport	0.0064085
	BP	GO:1901722	regulation of cell proliferation involved in kidney development	0.0358207					BP	GO:0046903	secretion	0.000183151				BP	GO:0019439	aromatic compound catabolic process	0.00471873	BP	GO:0007018	microtubule-based movement	0.00595365	BP	GO:0043484	regulation of RNA splicing	0.00161306	BP	GO:0032897	negative regulation of viral transcription	0.000448736							BP	GO:0048468	cell development	0.00641579
	BP	GO:0043985	histone H4-R3 methylation	0.0358207					BP	GO:0007159	leukocyte cell-cell adhesion	0.000183783				BP	GO:0044839	cell cycle G2/M phase transition	0.00478613	CC	GO:0005741	mitochondrial outer membrane	0.00598823	BP	GO:0006351	transcription, DNA-templated	0.00161594	BP	GO:0032732	positive regulation of interleukin-1 production	0.000448736							BP	GO:0048814	regulation of dendrite morphogenesis	0.00642446
	BP	GO:0090051	negative regulation of cell migration involved in sprouting angiogenesis	0.0358207					BP	GO:0032606	type I interferon production	0.000183783				BP	GO:0006892	post-Golgi vesicle-mediated transport	0.00478613	BP	GO:0006457	protein folding	0.00604292	BP	GO:0002763	positive regulation of myeloid leukocyte differentiation	0.00165653	BP	GO:0050995	negative regulation of lipid catabolic process	0.000448736							BP	GO:0044802	single-organism membrane organization	0.00645588
	BP	GO:0045046	protein import into peroxisome membrane	0.0358207					BP	GO:0002709	regulation of T cell mediated immunity	0.000183783				BP	GO:0022406	membrane docking	0.00487752	BP	GO:0000209	protein polyubiquitination	0.00610264	BP	GO:0006915	apoptotic process	0.00167374	BP	GO:0016265	death	0.000465291							BP	GO:0007420	brain development	0.00652007
	BP	GO:0015919	peroxisomal membrane transport	0.0358207					BP	GO:0007249	I-kappaB kinase/NF-kappaB signaling	0.00019079				MF	GO:0031072	heat shock protein binding	0.00496618	BP	GO:0010564	regulation of cell cycle process	0.0061761	CC	GO:0045335	phagocytic vesicle	0.00170424	BP	GO:0048731	system development	0.000468236							BP	GO:0043044	ATP-dependent chromatin remodeling	0.00659599
	BP	GO:0003057	regulation of the force of heart contraction by chemical signal	0.0358207					BP	GO:0002920	regulation of humoral immune response	0.000198465				MF	GO:0044325	ion channel binding	0.00496618	CC	GO:0031090	organelle membrane	0.00620362	BP	GO:0022411	cellular component disassembly	0.00175264	BP	GO:0043067	regulation of programmed cell death	0.00047308							MF	GO:0043566	structure-specific DNA binding	0.00665388
	BP	GO:0032055	negative regulation of translation in response to stress	0.0358207					BP	GO:0032481	positive regulation of type I interferon production	0.000198465				BP	GO:1901361	organic cyclic compound catabolic process	0.00499951	CC	GO:0030425	dendrite	0.00624059	MF	GO:0032561	guanyl ribonucleotide binding	0.00175658	BP	GO:0002221	pattern recognition receptor signaling pathway	0.000475228							BP	GO:0050771	negative regulation of axonogenesis	0.00668086
	BP	GO:0046543	development of secondary female sexual characteristics	0.0358207					MF	GO:0005488	binding	0.000204181				CC	GO:0005694	chromosome	0.0050104	MF	GO:0030165	PDZ domain binding	0.0062535	BP	GO:1902532	negative regulation of intracellular signal transduction	0.00183041	BP	GO:0002758	innate immune response-activating signal transduction	0.000475228							BP	GO:0022900	electron transport chain	0.00668086
	BP	GO:0045589	regulation of regulatory T cell differentiation	0.0358207					BP	GO:0018108	peptidyl-tyrosine phosphorylation	0.000204757				BP	GO:0019693	ribose phosphate metabolic process	0.00510597	BP	GO:0006997	nucleus organization	0.00645903	BP	GO:0000280	nuclear division	0.00183947	BP	GO:0051817	modification of morphology or physiology of other organism involved in symbiotic interaction	0.000497185							BP	GO:0000018	regulation of DNA recombination	0.00668086
	BP	GO:0046386	deoxyribose phosphate catabolic process	0.0358207					BP	GO:0061081	positive regulation of myeloid leukocyte cytokine production involved in immune response	0.000208425				BP	GO:0090075	relaxation of muscle	0.00513027	BP	GO:0007616	long-term memory	0.00669483	BP	GO:0022406	membrane docking	0.00185299	BP	GO:0007165	signal transduction	0.000500136							BP	GO:0019693	ribose phosphate metabolic process	0.00680537
	BP	GO:0072033	renal vesicle formation	0.0358207					BP	GO:0010818	T cell chemotaxis	0.000208425				BP	GO:0033554	cellular response to stress	0.00513482	BP	GO:0090075	relaxation of muscle	0.00669483	BP	GO:0006753	nucleoside phosphate metabolic process	0.00186991	BP	GO:0035556	intracellular signal transduction	0.000502343							BP	GO:0043484	regulation of RNA splicing	0.00684062
	BP	GO:0071340	skeletal muscle acetylcholine-gated channel clustering	0.0358207					BP	GO:0031650	regulation of heat generation	0.000208425				BP	GO:0007411	axon guidance	0.00520021	BP	GO:1901018	positive regulation of potassium ion transmembrane transporter activity	0.00677828	BP	GO:0051770	positive regulation of nitric-oxide synthase biosynthetic process	0.00190987	BP	GO:0046425	regulation of JAK-STAT cascade	0.00051128							BP	GO:0009166	nucleotide catabolic process	0.00693486
	BP	GO:0002903	negative regulation of B cell apoptotic process	0.0358207					BP	GO:0042510	regulation of tyrosine phosphorylation of Stat1 protein	0.000208425				BP	GO:0097485	neuron projection guidance	0.00520021	BP	GO:0031297	replication fork processing	0.00677828	BP	GO:0055086	nucleobase-containing small molecule metabolic process	0.00193158	BP	GO:0046633	alpha-beta T cell proliferation	0.00054813							BP	GO:0051252	regulation of RNA metabolic process	0.00695424
	BP	GO:0032863	activation of Rac GTPase activity	0.0358207					BP	GO:0042535	positive regulation of tumor necrosis factor biosynthetic process	0.000208425				CC	GO:0035097	histone methyltransferase complex	0.00524501	MF	GO:0051020	GTPase binding	0.00683353	BP	GO:0050671	positive regulation of lymphocyte proliferation	0.00196751	BP	GO:0001916	positive regulation of T cell mediated cytotoxicity	0.00054813							MF	GO:0008026	ATP-dependent helicase activity	0.00696952
	BP	GO:0042135	neurotransmitter catabolic process	0.0358207					BP	GO:0002664	regulation of T cell tolerance induction	0.000208425				BP	GO:0031344	regulation of cell projection organization	0.00525071	CC	GO:0019867	outer membrane	0.00683446	BP	GO:0051493	regulation of cytoskeleton organization	0.00197993	BP	GO:0050714	positive regulation of protein secretion	0.000549351							MF	GO:0070035	purine NTP-dependent helicase activity	0.00696952
	MF	GO:0016417	S-acyltransferase activity	0.0360587					BP	GO:0001911	negative regulation of leukocyte mediated cytotoxicity	0.000208425				MF	GO:0031492	nucleosomal DNA binding	0.00536871	BP	GO:0048193	Golgi vesicle transport	0.00683591	BP	GO:0021761	limbic system development	0.00201212	BP	GO:0030888	regulation of B cell proliferation	0.000553024							CC	GO:0031461	cullin-RING ubiquitin ligase complex	0.0070163
	BP	GO:0051148	negative regulation of muscle cell differentiation	0.0364147					BP	GO:0031342	negative regulation of cell killing	0.000208425				BP	GO:0055086	nucleobase-containing small molecule metabolic process	0.00546135	MF	GO:0036002	pre-mRNA binding	0.00688154	BP	GO:0071417	cellular response to organonitrogen compound	0.00204996	BP	GO:0051046	regulation of secretion	0.000564243							CC	GO:0034702	ion channel complex	0.00703106
	BP	GO:0035065	regulation of histone acetylation	0.0364147					BP	GO:0001780	neutrophil homeostasis	0.000208425				CC	GO:0044451	nucleoplasm part	0.00561763	BP	GO:0051049	regulation of transport	0.0068846	BP	GO:0016601	Rac protein signal transduction	0.00205136	BP	GO:0010942	positive regulation of cell death	0.00057202							BP	GO:0051493	regulation of cytoskeleton organization	0.00708054
	MF	GO:0016749	N-succinyltransferase activity	0.0366497					BP	GO:0045069	regulation of viral genome replication	0.000211673				BP	GO:1901018	positive regulation of potassium ion transmembrane transporter activity	0.00562867	CC	GO:0014069	postsynaptic density	0.00698248	BP	GO:0031334	positive regulation of protein complex assembly	0.00206108	BP	GO:0048513	organ development	0.000577433							BP	GO:0051651	maintenance of location in cell	0.00712503
	BP	GO:0051336	regulation of hydrolase activity	0.0368896					BP	GO:0018212	peptidyl-tyrosine modification	0.00022452				BP	GO:0031297	replication fork processing	0.00562867	CC	GO:0031414	N-terminal protein acetyltransferase complex	0.00700757	MF	GO:0051018	protein kinase A binding	0.00208986	MF	GO:0070891	lipoteichoic acid binding	0.000590497							BP	GO:0034655	nucleobase-containing compound catabolic process	0.00715325
	BP	GO:0016573	histone acetylation	0.0369347					BP	GO:0045785	positive regulation of cell adhesion	0.000225119				BP	GO:0009452	7-methylguanosine RNA capping	0.00562867	BP	GO:0032876	negative regulation of DNA endoreduplication	0.00703995	MF	GO:0003725	double-stranded RNA binding	0.00212074	MF	GO:0042289	MHC class II protein binding	0.000590497							BP	GO:0044782	cilium organization	0.00717496
	BP	GO:0034340	response to type I interferon	0.0372229					BP	GO:0010942	positive regulation of cell death	0.000227214				BP	GO:0036260	RNA capping	0.00562867	BP	GO:0045634	regulation of melanocyte differentiation	0.00703995	BP	GO:0051223	regulation of protein transport	0.00213599	MF	GO:0001849	complement component C1q binding	0.000590497							CC	GO:0005955	calcineurin complex	0.00744883
	BP	GO:0060999	positive regulation of dendritic spine development	0.0372229					MF	GO:0046703	natural killer cell lectin-like receptor binding	0.000235144				BP	GO:0006891	intra-Golgi vesicle-mediated transport	0.00564025	BP	GO:0034088	maintenance of mitotic sister chromatid cohesion	0.00703995	BP	GO:0012501	programmed cell death	0.00214562	BP	GO:0070228	regulation of lymphocyte apoptotic process	0.000613179							CC	GO:0016939	kinesin II complex	0.00744883
	BP	GO:0000387	spliceosomal snRNP assembly	0.0372229					MF	GO:0023029	MHC class Ib protein binding	0.000235144				BP	GO:0071702	organic substance transport	0.00570122	BP	GO:0060916	mesenchymal cell proliferation involved in lung development	0.00703995	BP	GO:0046649	lymphocyte activation	0.00217133	BP	GO:2001234	negative regulation of apoptotic signaling pathway	0.000616276							CC	GO:0008274	gamma-tubulin ring complex	0.00744883
	BP	GO:0001961	positive regulation of cytokine-mediated signaling pathway	0.0372229					MF	GO:0046980	tapasin binding	0.000235144				BP	GO:0007018	microtubule-based movement	0.00570557	BP	GO:0014744	positive regulation of muscle adaptation	0.00703995	BP	GO:0044770	cell cycle phase transition	0.00221812	BP	GO:0016998	cell wall macromolecule catabolic process	0.000628119							CC	GO:0000931	gamma-tubulin large complex	0.00744883
	BP	GO:0022011	myelination in peripheral nervous system	0.0372229					BP	GO:0001932	regulation of protein phosphorylation	0.000236578				BP	GO:0006261	DNA-dependent DNA replication	0.00576656	BP	GO:1901142	insulin metabolic process	0.00703995	CC	GO:0030424	axon	0.00226593	BP	GO:0044036	cell wall macromolecule metabolic process	0.000628119							BP	GO:0070861	regulation of protein exit from endoplasmic reticulum	0.00747569
	BP	GO:0032292	peripheral nervous system axon ensheathment	0.0372229					CC	GO:0045335	phagocytic vesicle	0.000240584				MF	GO:0005543	phospholipid binding	0.00576741	BP	GO:2000109	regulation of macrophage apoptotic process	0.00703995	BP	GO:0051345	positive regulation of hydrolase activity	0.00227569	BP	GO:0071554	cell wall organization or biogenesis	0.000628119							BP	GO:0033182	regulation of histone ubiquitination	0.00747569
	BP	GO:1902230	negative regulation of intrinsic apoptotic signaling pathway in response to DNA damage	0.0372229					BP	GO:0055074	calcium ion homeostasis	0.00024072				BP	GO:0071824	protein-DNA complex subunit organization	0.00587072	BP	GO:0071888	macrophage apoptotic process	0.00703995	BP	GO:0051769	regulation of nitric-oxide synthase biosynthetic process	0.00232211	BP	GO:0002866	positive regulation of acute inflammatory response to antigenic stimulus	0.000628119							BP	GO:0038108	negative regulation of appetite by leptin-mediated signaling pathway	0.00747569
	BP	GO:0006007	glucose catabolic process	0.0372229					BP	GO:0031663	lipopolysaccharide-mediated signaling pathway	0.000242673				BP	GO:0006275	regulation of DNA replication	0.00588575	BP	GO:0009448	gamma-aminobutyric acid metabolic process	0.00703995	BP	GO:0051767	nitric-oxide synthase biosynthetic process	0.00232211	BP	GO:0002906	negative regulation of mature B cell apoptotic process	0.000628119							BP	GO:0006344	maintenance of chromatin silencing	0.00747569
	BP	GO:0070207	protein homotrimerization	0.0372229					BP	GO:0007260	tyrosine phosphorylation of STAT protein	0.000242673				BP	GO:0017157	regulation of exocytosis	0.00588575	BP	GO:1901897	regulation of relaxation of cardiac muscle	0.00703995	CC	GO:0005694	chromosome	0.00233839	BP	GO:0002905	regulation of mature B cell apoptotic process	0.000628119							BP	GO:0038026	reelin-mediated signaling pathway	0.00747569
	BP	GO:0032543	mitochondrial translation	0.0372229					BP	GO:2000503	positive regulation of natural killer cell chemotaxis	0.000251076				CC	GO:0016604	nuclear body	0.00594121	MF	GO:0005525	GTP binding	0.00705199	BP	GO:0006928	cellular component movement	0.00237221	BP	GO:0002901	mature B cell apoptotic process	0.000628119							BP	GO:0030070	insulin processing	0.00747569
	BP	GO:0071347	cellular response to interleukin-1	0.037268					BP	GO:2000501	regulation of natural killer cell chemotaxis	0.000251076				BP	GO:0065007	biological regulation	0.00597612	BP	GO:0031647	regulation of protein stability	0.00711282	BP	GO:0032946	positive regulation of mononuclear cell proliferation	0.00243363	BP	GO:0034154	toll-like receptor 7 signaling pathway	0.000628119							BP	GO:0006391	transcription initiation from mitochondrial promoter	0.00747569
	BP	GO:0019693	ribose phosphate metabolic process	0.0373912					BP	GO:0035747	natural killer cell chemotaxis	0.000251076				CC	GO:0005905	coated pit	0.00599455	MF	GO:0004176	ATP-dependent peptidase activity	0.00711873	BP	GO:0031329	regulation of cellular catabolic process	0.00244075	MF	GO:0038023	signaling receptor activity	0.000628938							BP	GO:0000722	telomere maintenance via recombination	0.00747569
	BP	GO:0002478	antigen processing and presentation of exogenous peptide antigen	0.0376286					BP	GO:0019060	intracellular transport of viral protein in host cell	0.000251076				BP	GO:0060384	innervation	0.00601675	MF	GO:0003747	translation release factor activity	0.00711873	MF	GO:0036459	ubiquitinyl hydrolase activity	0.00247596	CC	GO:0016021	integral component of membrane	0.000642927							BP	GO:0033047	regulation of mitotic sister chromatid segregation	0.00747569
	BP	GO:0032885	regulation of polysaccharide biosynthetic process	0.0376286					BP	GO:0046967	cytosol to ER transport	0.000251076				BP	GO:0006625	protein targeting to peroxisome	0.00601675	MF	GO:0008079	translation termination factor activity	0.00711873	BP	GO:0019637	organophosphate metabolic process	0.00249599	BP	GO:0051084	'de novo' posttranslational protein folding	0.000660576							BP	GO:0035589	G-protein coupled purinergic nucleotide receptor signaling pathway	0.00747569
	BP	GO:0014044	Schwann cell development	0.0376286					BP	GO:0030581	symbiont intracellular protein transport in host	0.000251076				BP	GO:0043574	peroxisomal transport	0.00601675	MF	GO:0043559	insulin binding	0.00711873	BP	GO:0002478	antigen processing and presentation of exogenous peptide antigen	0.00249713	BP	GO:0006458	'de novo' protein folding	0.000660576							BP	GO:0016344	meiotic chromosome movement towards spindle pole	0.00747569
	BP	GO:0040036	regulation of fibroblast growth factor receptor signaling pathway	0.0376286					BP	GO:0046719	regulation by virus of viral protein levels in host cell	0.000251076				BP	GO:0072663	establishment of protein localization to peroxisome	0.00601675	MF	GO:0005237	inhibitory extracellular ligand-gated ion channel activity	0.00711873	CC	GO:0044456	synapse part	0.00249792	CC	GO:0031985	Golgi cisterna	0.00067612							BP	GO:0051305	chromosome movement towards spindle pole	0.00747569
	CC	GO:0070161	anchoring junction	0.0380318					BP	GO:0006858	extracellular transport	0.000251076				BP	GO:0072662	protein localization to peroxisome	0.00601675	BP	GO:0006891	intra-Golgi vesicle-mediated transport	0.00721673	BP	GO:0010638	positive regulation of organelle organization	0.00250656	CC	GO:0070062	extracellular vesicular exosome	0.000678552							MF	GO:0016149	translation release factor activity, codon specific	0.00764243
	MF	GO:0019707	protein-cysteine S-acyltransferase activity	0.0382567					BP	GO:0051708	intracellular protein transport in other organism involved in symbiotic interaction	0.000251076				BP	GO:0031290	retinal ganglion cell axon guidance	0.00601675	CC	GO:0016604	nuclear body	0.00724115	MF	GO:0016787	hydrolase activity	0.00253295	BP	GO:0030003	cellular cation homeostasis	0.000720641							MF	GO:0004719	protein-L-isoaspartate (D-aspartate) O-methyltransferase activity	0.00764243
	CC	GO:1990204	oxidoreductase complex	0.03957					BP	GO:0033031	positive regulation of neutrophil apoptotic process	0.000251076				CC	GO:0043025	neuronal cell body	0.00602078	MF	GO:0008234	cysteine-type peptidase activity	0.00731205	CC	GO:0012506	vesicle membrane	0.00256666	BP	GO:0002218	activation of innate immune response	0.000723282							MF	GO:0005219	ryanodine-sensitive calcium-release channel activity	0.00764243
	BP	GO:0043409	negative regulation of MAPK cascade	0.0396621					BP	GO:0030888	regulation of B cell proliferation	0.000277008				BP	GO:0009150	purine ribonucleotide metabolic process	0.0060614	MF	GO:0031072	heat shock protein binding	0.00740908	BP	GO:0050864	regulation of B cell activation	0.0025855	BP	GO:0048585	negative regulation of response to stimulus	0.000729297							MF	GO:0048763	calcium-induced calcium release activity	0.00764243
	BP	GO:0010001	glial cell differentiation	0.0399517					BP	GO:0043065	positive regulation of apoptotic process	0.000279189				BP	GO:0060416	response to growth hormone	0.00610189	BP	GO:0031116	positive regulation of microtubule polymerization	0.00750058	BP	GO:2000106	regulation of leukocyte apoptotic process	0.00260666	BP	GO:0046427	positive regulation of JAK-STAT cascade	0.000747174							MF	GO:1990380	Lys48-specific deubiquitinase activity	0.00764243
	BP	GO:0031667	response to nutrient levels	0.0407539					MF	GO:0001848	complement binding	0.000280601				CC	GO:0031414	N-terminal protein acetyltransferase complex	0.00611472	BP	GO:0060416	response to growth hormone	0.00750058	BP	GO:0009617	response to bacterium	0.00263063	BP	GO:0002286	T cell activation involved in immune response	0.000747174							MF	GO:0008092	cytoskeletal protein binding	0.00774272
	BP	GO:0046129	purine ribonucleoside biosynthetic process	0.0409871					BP	GO:0006875	cellular metal ion homeostasis	0.000292518				BP	GO:0032876	negative regulation of DNA endoreduplication	0.0061425	BP	GO:0031290	retinal ganglion cell axon guidance	0.00754668	BP	GO:0010564	regulation of cell cycle process	0.00264305	CC	GO:0031984	organelle subcompartment	0.00074725							BP	GO:0042384	cilium assembly	0.00784478
	BP	GO:0042451	purine nucleoside biosynthetic process	0.0409871					MF	GO:0001664	G-protein coupled receptor binding	0.000293558				BP	GO:0045634	regulation of melanocyte differentiation	0.0061425	MF	GO:0016791	phosphatase activity	0.00765428	MF	GO:0031072	heat shock protein binding	0.00265442	BP	GO:0006928	cellular component movement	0.000759669							BP	GO:0031647	regulation of protein stability	0.00784478
	BP	GO:0009206	purine ribonucleoside triphosphate biosynthetic process	0.0413473					BP	GO:0072678	T cell migration	0.000298925				BP	GO:0034088	maintenance of mitotic sister chromatid cohesion	0.0061425	BP	GO:0048699	generation of neurons	0.00777677	BP	GO:0050867	positive regulation of cell activation	0.00267911	BP	GO:0051094	positive regulation of developmental process	0.000777933							MF	GO:0019003	GDP binding	0.00789911
	BP	GO:0009058	biosynthetic process	0.0419853					BP	GO:1901623	regulation of lymphocyte chemotaxis	0.000308983				BP	GO:0009448	gamma-aminobutyric acid metabolic process	0.0061425	BP	GO:0009058	biosynthetic process	0.00786626	BP	GO:0051704	multi-organism process	0.00269644	BP	GO:0043368	positive T cell selection	0.000786726							BP	GO:0046434	organophosphate catabolic process	0.00794333
	BP	GO:0051345	positive regulation of hydrolase activity	0.0421305					BP	GO:0001660	fever generation	0.000308983				BP	GO:0060916	mesenchymal cell proliferation involved in lung development	0.0061425	CC	GO:0035097	histone methyltransferase complex	0.00791239	BP	GO:0002696	positive regulation of leukocyte activation	0.00275286	BP	GO:0044707	single-multicellular organism process	0.00080555							CC	GO:0044451	nucleoplasm part	0.00797426
	BP	GO:0050790	regulation of catalytic activity	0.0426042					BP	GO:0045075	regulation of interleukin-12 biosynthetic process	0.000308983				BP	GO:1901142	insulin metabolic process	0.0061425	CC	GO:0000502	proteasome complex	0.00791239	BP	GO:0048583	regulation of response to stimulus	0.00277403	BP	GO:0008283	cell proliferation	0.000819285							BP	GO:0009150	purine ribonucleotide metabolic process	0.00804566
	BP	GO:0009142	nucleoside triphosphate biosynthetic process	0.0428131					BP	GO:0042090	interleukin-12 biosynthetic process	0.000308983				BP	GO:1901897	regulation of relaxation of cardiac muscle	0.0061425	BP	GO:0031329	regulation of cellular catabolic process	0.00812872	BP	GO:0061387	regulation of extent of cell growth	0.00283965	BP	GO:0014065	phosphatidylinositol 3-kinase signaling	0.000824277							BP	GO:0010769	regulation of cell morphogenesis involved in differentiation	0.00817883
	MF	GO:0019213	deacetylase activity	0.0428143					BP	GO:0002517	T cell tolerance induction	0.000308983				BP	GO:0044708	single-organism behavior	0.00621267	MF	GO:0003690	double-stranded DNA binding	0.00814394	BP	GO:0033044	regulation of chromosome organization	0.00287748	BP	GO:0097285	cell-type specific apoptotic process	0.000828604							BP	GO:0007416	synapse assembly	0.00819245
	MF	GO:0019205	nucleobase-containing compound kinase activity	0.0428143					BP	GO:0045351	type I interferon biosynthetic process	0.000308983				CC	GO:0000922	spindle pole	0.00628158	BP	GO:0030307	positive regulation of cell growth	0.00819596	BP	GO:0007059	chromosome segregation	0.00288762	BP	GO:0045597	positive regulation of cell differentiation	0.00086434							BP	GO:0009411	response to UV	0.00824588
	BP	GO:0001885	endothelial cell development	0.0436456					BP	GO:0045342	MHC class II biosynthetic process	0.000308983				MF	GO:0004176	ATP-dependent peptidase activity	0.00628652	BP	GO:0007270	neuron-neuron synaptic transmission	0.00826199	BP	GO:0000380	alternative mRNA splicing, via spliceosome	0.00296756	MF	GO:0005488	binding	0.000884291							MF	GO:0034593	phosphatidylinositol bisphosphate phosphatase activity	0.00833701
	BP	GO:0007565	female pregnancy	0.0439721					MF	GO:0004872	receptor activity	0.000310422				MF	GO:0043559	insulin binding	0.00628652	CC	GO:0016939	kinesin II complex	0.00827146	BP	GO:0043124	negative regulation of I-kappaB kinase/NF-kappaB signaling	0.00296756	BP	GO:0002456	T cell mediated immunity	0.000900647							BP	GO:0046700	heterocycle catabolic process	0.00846967
	BP	GO:0072659	protein localization to plasma membrane	0.044261					BP	GO:0048513	organ development	0.000312101				MF	GO:0003747	translation release factor activity	0.00628652	CC	GO:0005955	calcineurin complex	0.00827146	BP	GO:0006312	mitotic recombination	0.00299258	BP	GO:0032940	secretion by cell	0.000916739							BP	GO:0045185	maintenance of protein location	0.00848154
	BP	GO:0009259	ribonucleotide metabolic process	0.0444186					BP	GO:0070228	regulation of lymphocyte apoptotic process	0.000314906				MF	GO:0008079	translation termination factor activity	0.00628652	CC	GO:0008274	gamma-tubulin ring complex	0.00827146	BP	GO:0045075	regulation of interleukin-12 biosynthetic process	0.00299258	BP	GO:1901700	response to oxygen-containing compound	0.000919628							BP	GO:0050789	regulation of biological process	0.00852215
	MF	GO:0016765	transferase activity, transferring alkyl or aryl (other than methyl) groups	0.0446979					BP	GO:0035821	modification of morphology or physiology of other organism	0.000314906				MF	GO:0005237	inhibitory extracellular ligand-gated ion channel activity	0.00628652	CC	GO:0000931	gamma-tubulin large complex	0.00827146	BP	GO:0042090	interleukin-12 biosynthetic process	0.00299258	BP	GO:0001914	regulation of T cell mediated cytotoxicity	0.00092721							BP	GO:1901016	regulation of potassium ion transmembrane transporter activity	0.00854858
	BP	GO:0050679	positive regulation of epithelial cell proliferation	0.0448624					BP	GO:2000026	regulation of multicellular organismal development	0.000316317				BP	GO:0048814	regulation of dendrite morphogenesis	0.0063642	BP	GO:0070861	regulation of protein exit from endoplasmic reticulum	0.0083016	BP	GO:0048755	branching morphogenesis of a nerve	0.00299258	BP	GO:0006873	cellular ion homeostasis	0.000939283							MF	GO:0051219	phosphoprotein binding	0.00864104
	BP	GO:0001938	positive regulation of endothelial cell proliferation	0.0456749					MF	GO:0043548	phosphatidylinositol 3-kinase binding	0.000318568				BP	GO:0042692	muscle cell differentiation	0.00643545	BP	GO:0033182	regulation of histone ubiquitination	0.0083016	BP	GO:0048285	organelle fission	0.0031	BP	GO:0008285	negative regulation of cell proliferation	0.000944386							MF	GO:0016790	thiolester hydrolase activity	0.00864104
	CC	GO:0042175	nuclear outer membrane-endoplasmic reticulum membrane network	0.0457564					CC	GO:0016020	membrane	0.000319912				BP	GO:0035020	regulation of Rac protein signal transduction	0.00655232	BP	GO:0038108	negative regulation of appetite by leptin-mediated signaling pathway	0.0083016	MF	GO:0008766	UDP-N-acetylmuramoylalanyl-D-glutamyl-2,6-diaminopimelate-D-alanyl-D-alanine ligase activity	0.00310759	BP	GO:0030593	neutrophil chemotaxis	0.000985149							BP	GO:0009117	nucleotide metabolic process	0.00867239
	MF	GO:0046977	TAP binding	0.0458228					BP	GO:0043068	positive regulation of programmed cell death	0.000330847				BP	GO:0009117	nucleotide metabolic process	0.00662577	BP	GO:0006344	maintenance of chromatin silencing	0.0083016	MF	GO:0018169	ribosomal S6-glutamic acid ligase activity	0.00310759	BP	GO:0001932	regulation of protein phosphorylation	0.000998371							MF	GO:0072509	divalent inorganic cation transmembrane transporter activity	0.00887578
	MF	GO:0004861	cyclin-dependent protein serine/threonine kinase inhibitor activity	0.0458228					BP	GO:0033077	T cell differentiation in thymus	0.000364903				BP	GO:0050771	negative regulation of axonogenesis	0.00663162	BP	GO:0038026	reelin-mediated signaling pathway	0.0083016	MF	GO:0043773	coenzyme F420-0 gamma-glutamyl ligase activity	0.00310759	BP	GO:0043065	positive regulation of apoptotic process	0.0010146							BP	GO:0016568	chromatin modification	0.00895635
	MF	GO:1901682	sulfur compound transmembrane transporter activity	0.0458228					BP	GO:0045937	positive regulation of phosphate metabolic process	0.00036663				BP	GO:0022900	electron transport chain	0.00663162	BP	GO:0045636	positive regulation of melanocyte differentiation	0.0083016	MF	GO:0043774	coenzyme F420-2 alpha-glutamyl ligase activity	0.00310759	BP	GO:0055082	cellular chemical homeostasis	0.00102404							BP	GO:0006163	purine nucleotide metabolic process	0.00902573
	MF	GO:0031702	type 1 angiotensin receptor binding	0.0458228					BP	GO:0010562	positive regulation of phosphorus metabolic process	0.00036663				CC	GO:0030425	dendrite	0.00667659	BP	GO:1902913	positive regulation of neuroepithelial cell differentiation	0.0083016	MF	GO:0070735	protein-glycine ligase activity	0.00310759	BP	GO:2000109	regulation of macrophage apoptotic process	0.00103977							MF	GO:0032403	protein complex binding	0.00913156
	BP	GO:0006024	glycosaminoglycan biosynthetic process	0.0459308					BP	GO:0050920	regulation of chemotaxis	0.000369327				BP	GO:0006163	purine nucleotide metabolic process	0.00683098	BP	GO:0030070	insulin processing	0.0083016	MF	GO:0070736	protein-glycine ligase activity, initiating	0.00310759	BP	GO:0071888	macrophage apoptotic process	0.00103977							CC	GO:0036477	somatodendritic compartment	0.0091606
	BP	GO:0061178	regulation of insulin secretion involved in cellular response to glucose stimulus	0.0459308					BP	GO:0044700	single organism signaling	0.00037996				CC	GO:0000793	condensed chromosome	0.00692866	BP	GO:0000722	telomere maintenance via recombination	0.0083016	MF	GO:0070737	protein-glycine ligase activity, elongating	0.00310759	BP	GO:0051712	positive regulation of killing of cells of other organism	0.00103977							BP	GO:0000086	G2/M transition of mitotic cell cycle	0.00921731
	BP	GO:0070206	protein trimerization	0.0459308					BP	GO:0023052	signaling	0.00037996				BP	GO:2001020	regulation of response to DNA damage stimulus	0.00693339	BP	GO:0033047	regulation of mitotic sister chromatid segregation	0.0083016	MF	GO:0070738	tubulin-glycine ligase activity	0.00310759	BP	GO:0051709	regulation of killing of cells of other organism	0.00103977							BP	GO:0044270	cellular nitrogen compound catabolic process	0.00925174
	BP	GO:0009150	purine ribonucleotide metabolic process	0.0459428					BP	GO:0050793	regulation of developmental process	0.000384138				CC	GO:0031461	cullin-RING ubiquitin ligase complex	0.00694012	BP	GO:0035589	G-protein coupled purinergic nucleotide receptor signaling pathway	0.0083016	BP	GO:0006935	chemotaxis	0.00311593	BP	GO:2000343	positive regulation of chemokine (C-X-C motif) ligand 2 production	0.00103977							CC	GO:0031968	organelle outer membrane	0.00926375
	BP	GO:1901136	carbohydrate derivative catabolic process	0.0461029					CC	GO:0005771	multivesicular body	0.000400595				CC	GO:0048471	perinuclear region of cytoplasm	0.00700423	BP	GO:0006391	transcription initiation from mitochondrial promoter	0.0083016	BP	GO:0016265	death	0.0031231	BP	GO:0034112	positive regulation of homotypic cell-cell adhesion	0.00103977							CC	GO:0031090	organelle membrane	0.00932783
	BP	GO:0034969	histone arginine methylation	0.0463015					BP	GO:0019079	viral genome replication	0.00040235				MF	GO:0060090	binding, bridging	0.00706919	BP	GO:0090259	regulation of retinal ganglion cell axon guidance	0.0083016	MF	GO:0004843	ubiquitin-specific protease activity	0.00312887	BP	GO:0033632	regulation of cell-cell adhesion mediated by integrin	0.00103977							CC	GO:0030877	beta-catenin destruction complex	0.0093594
	BP	GO:0009084	glutamine family amino acid biosynthetic process	0.0463015					BP	GO:0007154	cell communication	0.000403607				MF	GO:0043130	ubiquitin binding	0.00727262	BP	GO:1902946	protein localization to early endosome	0.0083016	BP	GO:0002376	immune system process	0.0031366	BP	GO:0002667	regulation of T cell anergy	0.00103977							BP	GO:0061003	positive regulation of dendritic spine morphogenesis	0.00940912
	BP	GO:0009148	pyrimidine nucleoside triphosphate biosynthetic process	0.0463015					BP	GO:0051270	regulation of cellular component movement	0.000416631				BP	GO:0044087	regulation of cellular component biogenesis	0.00730928	MF	GO:0016149	translation release factor activity, codon specific	0.00837475	BP	GO:0009894	regulation of catabolic process	0.00314008	BP	GO:0002870	T cell anergy	0.00103977							BP	GO:0071786	endoplasmic reticulum tubular network organization	0.00940912
	BP	GO:0009151	purine deoxyribonucleotide metabolic process	0.0463015					BP	GO:0006953	acute-phase response	0.000431417				CC	GO:0031090	organelle membrane	0.00731174	MF	GO:0004719	protein-L-isoaspartate (D-aspartate) O-methyltransferase activity	0.00837475	BP	GO:0070936	protein K48-linked ubiquitination	0.00319745	BP	GO:0002911	regulation of lymphocyte anergy	0.00103977							BP	GO:0007064	mitotic sister chromatid cohesion	0.00940912
	BP	GO:0072431	signal transduction involved in mitotic G1 DNA damage checkpoint	0.0463015					BP	GO:0000768	syncytium formation by plasma membrane fusion	0.000431417				CC	GO:0031519	PcG protein complex	0.00737397	MF	GO:1990380	Lys48-specific deubiquitinase activity	0.00837475	BP	GO:0007346	regulation of mitotic cell cycle	0.00327898	BP	GO:0002249	lymphocyte anergy	0.00103977							BP	GO:0071709	membrane assembly	0.00940912
	BP	GO:1902400	intracellular signal transduction involved in G1 DNA damage checkpoint	0.0463015					BP	GO:0051094	positive regulation of developmental process	0.000433865				MF	GO:0008017	microtubule binding	0.00742275	CC	GO:0043025	neuronal cell body	0.00846159	BP	GO:0042345	regulation of NF-kappaB import into nucleus	0.00330851	BP	GO:0060558	regulation of calcidiol 1-monooxygenase activity	0.00103977							BP	GO:0034205	beta-amyloid formation	0.00940912
	BP	GO:0090150	establishment of protein localization to membrane	0.046467					BP	GO:0060333	interferon-gamma-mediated signaling pathway	0.000436248				CC	GO:0005955	calcineurin complex	0.00743016	BP	GO:0051130	positive regulation of cellular component organization	0.00864118	BP	GO:0042348	NF-kappaB import into nucleus	0.00330851	BP	GO:0032020	ISG15-protein conjugation	0.00103977							BP	GO:0031657	regulation of cyclin-dependent protein serine/threonine kinase activity involved in G1/S transition of mitotic cell cycle	0.00940912
	BP	GO:0017015	regulation of transforming growth factor beta receptor signaling pathway	0.0471892					BP	GO:0042508	tyrosine phosphorylation of Stat1 protein	0.000436248				CC	GO:0016939	kinesin II complex	0.00743016	BP	GO:0035020	regulation of Rac protein signal transduction	0.00865474	BP	GO:0010721	negative regulation of cell development	0.00339733	BP	GO:0033034	positive regulation of myeloid cell apoptotic process	0.00103977							CC	GO:0030134	ER to Golgi transport vesicle	0.00942104
	MF	GO:0016413	O-acetyltransferase activity	0.0473175					BP	GO:0050718	positive regulation of interleukin-1 beta secretion	0.000436248				BP	GO:0070861	regulation of protein exit from endoplasmic reticulum	0.00745672	CC	GO:0044454	nuclear chromosome part	0.00878453	BP	GO:0006508	proteolysis	0.00340862	BP	GO:0042590	antigen processing and presentation of exogenous peptide antigen via MHC class I	0.00103977							BP	GO:0060271	cilium morphogenesis	0.00943379
	BP	GO:0042168	heme metabolic process	0.048135					BP	GO:0050716	positive regulation of interleukin-1 secretion	0.000436248				BP	GO:0033182	regulation of histone ubiquitination	0.00745672	CC	GO:0005794	Golgi apparatus	0.00896108	MF	GO:0008026	ATP-dependent helicase activity	0.00342205	BP	GO:0019885	antigen processing and presentation of endogenous peptide antigen via MHC class I	0.00103977							CC	GO:0016363	nuclear matrix	0.00944672
	CC	GO:0032021	NELF complex	0.0484323					BP	GO:0042534	regulation of tumor necrosis factor biosynthetic process	0.000436248				BP	GO:0038108	negative regulation of appetite by leptin-mediated signaling pathway	0.00745672	BP	GO:0022900	electron transport chain	0.00903606	MF	GO:0070035	purine NTP-dependent helicase activity	0.00342205	BP	GO:0034162	toll-like receptor 9 signaling pathway	0.00103977							BP	GO:0007214	gamma-aminobutyric acid signaling pathway	0.00949066
	CC	GO:1990246	uniplex complex	0.0484323					BP	GO:0042533	tumor necrosis factor biosynthetic process	0.000436248				BP	GO:0006344	maintenance of chromatin silencing	0.00745672	BP	GO:0051179	localization	0.0090396	BP	GO:0042330	taxis	0.00343279	BP	GO:0060402	calcium ion transport into cytosol	0.00105738							BP	GO:0033522	histone H2A ubiquitination	0.00949066
	CC	GO:0005851	eukaryotic translation initiation factor 2B complex	0.0484323					BP	GO:0002643	regulation of tolerance induction	0.000436248				BP	GO:0038026	reelin-mediated signaling pathway	0.00745672	MF	GO:0030674	protein binding, bridging	0.00916491	MF	GO:0070739	protein-glutamic acid ligase activity	0.00351283	BP	GO:0022407	regulation of cell-cell adhesion	0.00105738							BP	GO:0021761	limbic system development	0.00956377
	CC	GO:1990111	spermatoproteasome complex	0.0484323					BP	GO:0045076	regulation of interleukin-2 biosynthetic process	0.000436248				BP	GO:0000722	telomere maintenance via recombination	0.00745672	BP	GO:0031344	regulation of cell projection organization	0.00930334	MF	GO:0070740	tubulin-glutamic acid ligase activity	0.00351283	BP	GO:0014068	positive regulation of phosphatidylinositol 3-kinase signaling	0.00107508							CC	GO:0044454	nuclear chromosome part	0.00963742
	MF	GO:0031694	alpha-2A adrenergic receptor binding	0.0485377					BP	GO:0032675	regulation of interleukin-6 production	0.000436468				BP	GO:0033047	regulation of mitotic sister chromatid segregation	0.00745672	BP	GO:0006275	regulation of DNA replication	0.00937172	BP	GO:1901699	cellular response to nitrogen compound	0.00353153	BP	GO:0071622	regulation of granulocyte chemotaxis	0.00108263							CC	GO:0014704	intercalated disc	0.00969053
	MF	GO:0004090	carbonyl reductase (NADPH) activity	0.0485377					BP	GO:0055082	cellular chemical homeostasis	0.000482155				BP	GO:0045636	positive regulation of melanocyte differentiation	0.00745672	BP	GO:0032271	regulation of protein polymerization	0.00939681	CC	GO:0044427	chromosomal part	0.00355855	BP	GO:2000108	positive regulation of leukocyte apoptotic process	0.00108263							BP	GO:0072521	purine-containing compound metabolic process	0.00970339
	MF	GO:1901474	azole transmembrane transporter activity	0.0485377					CC	GO:0016021	integral component of membrane	0.000498876				BP	GO:1902913	positive regulation of neuroepithelial cell differentiation	0.00745672	BP	GO:0045664	regulation of neuron differentiation	0.00953226	BP	GO:0010389	regulation of G2/M transition of mitotic cell cycle	0.00363853	MF	GO:0003924	GTPase activity	0.00108602							MF	GO:0045499	chemorepellent activity	0.00972011
	MF	GO:0045118	azole transporter activity	0.0485377					BP	GO:0051247	positive regulation of protein metabolic process	0.000499756				BP	GO:0030070	insulin processing	0.00745672	CC	GO:0005657	replication fork	0.00957291	BP	GO:0061640	cytoskeleton-dependent cytokinesis	0.00363853	CC	GO:0048237	rough endoplasmic reticulum lumen	0.00109462							MF	GO:0030215	semaphorin receptor binding	0.00972011
	MF	GO:0015556	C4-dicarboxylate transmembrane transporter activity	0.0485377					BP	GO:0032635	interleukin-6 production	0.000518539				BP	GO:0006391	transcription initiation from mitochondrial promoter	0.00745672	BP	GO:0071824	protein-DNA complex subunit organization	0.00965094	BP	GO:0016310	phosphorylation	0.00369321	CC	GO:0043020	NADPH oxidase complex	0.00109462							MF	GO:0034594	phosphatidylinositol trisphosphate phosphatase activity	0.00972577
	MF	GO:0051380	norepinephrine binding	0.0485377					BP	GO:0055065	metal ion homeostasis	0.000521204				BP	GO:0038109	Kit signaling pathway	0.00745672	BP	GO:0031109	microtubule polymerization or depolymerization	0.00987324	BP	GO:0021766	hippocampus development	0.00372206	BP	GO:0060401	cytosolic calcium ion transport	0.0011226							MF	GO:0043531	ADP binding	0.00972577
	MF	GO:0097371	MDM2/MDM4 family protein binding	0.0485377					BP	GO:0050714	positive regulation of protein secretion	0.000563833				BP	GO:0036216	cellular response to stem cell factor stimulus	0.00745672	BP	GO:0045927	positive regulation of growth	0.0101634	BP	GO:1902107	positive regulation of leukocyte differentiation	0.00374933	BP	GO:0002285	lymphocyte activation involved in immune response	0.0011226							CC	GO:0036464	cytoplasmic ribonucleoprotein granule	0.00978401
	MF	GO:0070891	lipoteichoic acid binding	0.0485377					BP	GO:0032940	secretion by cell	0.000589417				BP	GO:0036215	response to stem cell factor	0.00745672	BP	GO:0009894	regulation of catabolic process	0.0101843	BP	GO:1902043	positive regulation of extrinsic apoptotic signaling pathway via death domain receptors	0.00379745	BP	GO:0043068	positive regulation of programmed cell death	0.00115111							CC	GO:0016604	nuclear body	0.00985539
	MF	GO:0005332	gamma-aminobutyric acid:sodium symporter activity	0.0485377					BP	GO:0045059	positive thymic T cell selection	0.00059284				BP	GO:1902946	protein localization to early endosome	0.00745672	BP	GO:0071702	organic substance transport	0.0101889	BP	GO:0002755	MyD88-dependent toll-like receptor signaling pathway	0.00379745	BP	GO:0048525	negative regulation of viral process	0.00117062							BP	GO:0030900	forebrain development	0.009876
	MF	GO:0019912	cyclin-dependent protein kinase activating kinase activity	0.0485377					BP	GO:0010935	regulation of macrophage cytokine production	0.00059284				BP	GO:0090259	regulation of retinal ganglion cell axon guidance	0.00745672	MF	GO:0032403	protein complex binding	0.0103086	BP	GO:1901565	organonitrogen compound catabolic process	0.00381925	BP	GO:0051701	interaction with host	0.00117062							BP	GO:0050684	regulation of mRNA processing	0.00999767
	MF	GO:0046976	histone methyltransferase activity (H3-K27 specific)	0.0485377					BP	GO:0007252	I-kappaB phosphorylation	0.00059284				BP	GO:0048468	cell development	0.00751285	MF	GO:0043130	ubiquitin binding	0.0105942	BP	GO:0048813	dendrite morphogenesis	0.00382872	BP	GO:0050852	T cell receptor signaling pathway	0.00117062							CC	GO:0035861	site of double-strand break	0.0101456
	CC	GO:0008021	synaptic vesicle	0.0487638					BP	GO:0002438	acute inflammatory response to antigenic stimulus	0.00059284				MF	GO:0017137	Rab GTPase binding	0.00752975	MF	GO:0034593	phosphatidylinositol bisphosphate phosphatase activity	0.0106689	BP	GO:0060341	regulation of cellular localization	0.00383618	BP	GO:1990266	neutrophil migration	0.00117062							BP	GO:0044091	membrane biogenesis	0.0102137
	BP	GO:0022009	central nervous system vasculogenesis	0.0488887					BP	GO:0002825	regulation of T-helper 1 type immune response	0.00059284				MF	GO:0016149	translation release factor activity, codon specific	0.0075939	CC	GO:0019012	virion	0.0107107	BP	GO:0007091	metaphase/anaphase transition of mitotic cell cycle	0.00392416	BP	GO:0050829	defense response to Gram-negative bacterium	0.00125358							BP	GO:1901292	nucleoside phosphate catabolic process	0.0103049
	BP	GO:0072124	regulation of glomerular mesangial cell proliferation	0.0488887					BP	GO:0050706	regulation of interleukin-1 beta secretion	0.00059284				MF	GO:0004719	protein-L-isoaspartate (D-aspartate) O-methyltransferase activity	0.0075939	CC	GO:0044423	virion part	0.0107107	BP	GO:0044784	metaphase/anaphase transition of cell cycle	0.00392416	BP	GO:0070229	negative regulation of lymphocyte apoptotic process	0.00125358							CC	GO:0000242	pericentriolar material	0.0103308
	BP	GO:0097039	protein linear polyubiquitination	0.0488887					BP	GO:0006691	leukotriene metabolic process	0.00059284				MF	GO:0004724	magnesium-dependent protein serine/threonine phosphatase activity	0.0075939	BP	GO:1901016	regulation of potassium ion transmembrane transporter activity	0.0107967	BP	GO:0035456	response to interferon-beta	0.00392416	BP	GO:0042267	natural killer cell mediated cytotoxicity	0.00125358							BP	GO:0021537	telencephalon development	0.0103562
	BP	GO:1900015	regulation of cytokine production involved in inflammatory response	0.0488887					BP	GO:0046718	viral entry into host cell	0.0006012				MF	GO:0048763	calcium-induced calcium release activity	0.0075939	CC	GO:0044450	microtubule organizing center part	0.0108339	BP	GO:1902580	single-organism cellular localization	0.00392917	BP	GO:0002228	natural killer cell mediated immunity	0.00125358							BP	GO:0008105	asymmetric protein localization	0.010393
	BP	GO:0016557	peroxisome membrane biogenesis	0.0488887					BP	GO:0030260	entry into host cell	0.0006012				MF	GO:1990380	Lys48-specific deubiquitinase activity	0.0075939	CC	GO:0005685	U1 snRNP	0.0109193	BP	GO:1902578	single-organism localization	0.00392917	BP	GO:0051047	positive regulation of secretion	0.00129046							BP	GO:0007031	peroxisome organization	0.0105722
	BP	GO:0071474	cellular hyperosmotic response	0.0488887					BP	GO:0044409	entry into host	0.0006012				CC	GO:0030529	ribonucleoprotein complex	0.00791726	CC	GO:0033643	host cell part	0.0109193	BP	GO:0042692	muscle cell differentiation	0.00393387	MF	GO:0043548	phosphatidylinositol 3-kinase binding	0.00131758							CC	GO:0043596	nuclear replication fork	0.0106288
	BP	GO:0045591	positive regulation of regulatory T cell differentiation	0.0488887					BP	GO:0051806	entry into cell of other organism involved in symbiotic interaction	0.0006012				BP	GO:0021766	hippocampus development	0.00813817	CC	GO:0033655	host cell cytoplasm part	0.0109193	BP	GO:0071103	DNA conformation change	0.00393429	CC	GO:0031988	membrane-bounded vesicle	0.00131934							BP	GO:0031326	regulation of cellular biosynthetic process	0.0106344
	BP	GO:0046532	regulation of photoreceptor cell differentiation	0.0488887					BP	GO:0051828	entry into other organism involved in symbiotic interaction	0.0006012				BP	GO:0000910	cytokinesis	0.00815037	CC	GO:0033646	host intracellular part	0.0109193	BP	GO:0040011	locomotion	0.00393631	BP	GO:1901701	cellular response to oxygen-containing compound	0.00134633							BP	GO:0010556	regulation of macromolecule biosynthetic process	0.0106678
	BP	GO:0072173	metanephric tubule morphogenesis	0.0488887					BP	GO:0052126	movement in host environment	0.0006012				BP	GO:0006413	translational initiation	0.00835937	CC	GO:0030430	host cell cytoplasm	0.0109193	CC	GO:0036064	ciliary basal body	0.00395193	BP	GO:0032501	multicellular organismal process	0.00136164							BP	GO:0010389	regulation of G2/M transition of mitotic cell cycle	0.010719
	BP	GO:0032463	negative regulation of protein homooligomerization	0.0488887					BP	GO:0052192	movement in environment of other organism involved in symbiotic interaction	0.0006012				BP	GO:1901016	regulation of potassium ion transmembrane transporter activity	0.00849999	CC	GO:0043656	intracellular region of host	0.0109193	BP	GO:0032271	regulation of protein polymerization	0.00396241	BP	GO:0070372	regulation of ERK1 and ERK2 cascade	0.00139169							BP	GO:0030071	regulation of mitotic metaphase/anaphase transition	0.010719
	BP	GO:0071816	tail-anchored membrane protein insertion into ER membrane	0.0488887					BP	GO:0034121	regulation of toll-like receptor signaling pathway	0.0006012				BP	GO:0030318	melanocyte differentiation	0.00849999	CC	GO:0030877	beta-catenin destruction complex	0.0109193	CC	GO:0005794	Golgi apparatus	0.00398902	BP	GO:0033993	response to lipid	0.00140057							BP	GO:1902099	regulation of metaphase/anaphase transition of cell cycle	0.010719
	BP	GO:0045048	protein insertion into ER membrane	0.0488887					BP	GO:0032652	regulation of interleukin-1 production	0.0006012				BP	GO:0044802	single-organism membrane organization	0.00877521	MF	GO:0000149	SNARE binding	0.0109215	BP	GO:0008219	cell death	0.0040094	BP	GO:0045766	positive regulation of angiogenesis	0.00141362							MF	GO:0034236	protein kinase A catalytic subunit binding	0.0107832
	BP	GO:0006681	galactosylceramide metabolic process	0.0488887					BP	GO:0050853	B cell receptor signaling pathway	0.0006012				MF	GO:0001103	RNA polymerase II repressing transcription factor binding	0.00885422	CC	GO:0005798	Golgi-associated vesicle	0.0109415	BP	GO:0051046	regulation of secretion	0.00409048	BP	GO:0001934	positive regulation of protein phosphorylation	0.00143021							MF	GO:0008179	adenylate cyclase binding	0.0107832
	BP	GO:0019374	galactolipid metabolic process	0.0488887					BP	GO:0006949	syncytium formation	0.0006012				BP	GO:0006753	nucleoside phosphate metabolic process	0.00886647	CC	GO:0031461	cullin-RING ubiquitin ligase complex	0.010969	BP	GO:0070536	protein K63-linked deubiquitination	0.0041108	BP	GO:0034314	Arp2/3 complex-mediated actin nucleation	0.00144061							MF	GO:0044325	ion channel binding	0.0109823
	BP	GO:0044154	histone H3-K14 acetylation	0.0488887					BP	GO:0030003	cellular cation homeostasis	0.000607851				CC	GO:0044427	chromosomal part	0.00892085	BP	GO:0061003	positive regulation of dendritic spine morphogenesis	0.0109776	BP	GO:0050922	negative regulation of chemotaxis	0.0041108	BP	GO:0001913	T cell mediated cytotoxicity	0.00144061							BP	GO:0010256	endomembrane system organization	0.0110384
	BP	GO:0002906	negative regulation of mature B cell apoptotic process	0.0488887					BP	GO:0031401	positive regulation of protein modification process	0.000617606				BP	GO:0065002	intracellular protein transmembrane transport	0.00913658	BP	GO:0071786	endoplasmic reticulum tubular network organization	0.0109776	BP	GO:0002495	antigen processing and presentation of peptide antigen via MHC class II	0.0041108	BP	GO:0040013	negative regulation of locomotion	0.00145061							BP	GO:0055086	nucleobase-containing small molecule metabolic process	0.0112071
	BP	GO:0002905	regulation of mature B cell apoptotic process	0.0488887					CC	GO:0005770	late endosome	0.00061883				BP	GO:0051297	centrosome organization	0.00913908	BP	GO:0071709	membrane assembly	0.0109776	BP	GO:0051642	centrosome localization	0.00411204	MF	GO:0031730	CCR5 chemokine receptor binding	0.00145693							MF	GO:0031491	nucleosome binding	0.0112095
	BP	GO:0002901	mature B cell apoptotic process	0.0488887					BP	GO:0042592	homeostatic process	0.00063341				BP	GO:0043254	regulation of protein complex assembly	0.00926836	BP	GO:0007064	mitotic sister chromatid cohesion	0.0109776	BP	GO:0021544	subpallium development	0.00411204	MF	GO:0035325	Toll-like receptor binding	0.00145693							MF	GO:0034596	phosphatidylinositol phosphate 4-phosphatase activity	0.011291
	BP	GO:0015803	branched-chain amino acid transport	0.0488887					BP	GO:0009966	regulation of signal transduction	0.000648541				CC	GO:0005685	U1 snRNP	0.00932481	BP	GO:0034205	beta-amyloid formation	0.0109776	BP	GO:0032620	interleukin-17 production	0.00411204	MF	GO:0045236	CXCR chemokine receptor binding	0.00145693							BP	GO:0065007	biological regulation	0.0113016
	BP	GO:0018214	protein carboxylation	0.0488887					MF	GO:0003796	lysozyme activity	0.00069828				CC	GO:0030877	beta-catenin destruction complex	0.00932481	BP	GO:2000001	regulation of DNA damage checkpoint	0.0109776	MF	GO:0070717	poly-purine tract binding	0.00416517	BP	GO:1902106	negative regulation of leukocyte differentiation	0.00149274							BP	GO:0044839	cell cycle G2/M phase transition	0.0114769
	BP	GO:0061428	negative regulation of transcription from RNA polymerase II promoter in response to hypoxia	0.0488887					MF	GO:0031726	CCR1 chemokine receptor binding	0.00069828				BP	GO:0061003	positive regulation of dendritic spine morphogenesis	0.00937392	MF	GO:0051787	misfolded protein binding	0.0111197	CC	GO:0032839	dendrite cytoplasm	0.00418472	BP	GO:0002883	regulation of hypersensitivity	0.0015491							CC	GO:0035770	ribonucleoprotein granule	0.01148
	BP	GO:0033617	mitochondrial respiratory chain complex IV assembly	0.0488887					MF	GO:0048248	CXCR3 chemokine receptor binding	0.00069828				BP	GO:0007064	mitotic sister chromatid cohesion	0.00937392	MF	GO:0030215	semaphorin receptor binding	0.0111197	BP	GO:0001819	positive regulation of cytokine production	0.00418646	BP	GO:0002524	hypersensitivity	0.0015491							BP	GO:0006753	nucleoside phosphate metabolic process	0.0114943
	BP	GO:0097034	mitochondrial respiratory chain complex IV biogenesis	0.0488887					MF	GO:0019834	phospholipase A2 inhibitor activity	0.00069828				BP	GO:0071709	membrane assembly	0.00937392	MF	GO:0045295	gamma-catenin binding	0.0111197	BP	GO:0033627	cell adhesion mediated by integrin	0.00419122	BP	GO:0010820	positive regulation of T cell chemotaxis	0.0015491							CC	GO:0005741	mitochondrial outer membrane	0.0115612
	BP	GO:0018916	nitrobenzene metabolic process	0.0488887					MF	GO:0046978	TAP1 binding	0.00069828				BP	GO:0071786	endoplasmic reticulum tubular network organization	0.00937392	BP	GO:0007346	regulation of mitotic cell cycle	0.0112903	BP	GO:0002682	regulation of immune system process	0.00423889	BP	GO:0010819	regulation of T cell chemotaxis	0.0015491							CC	GO:0000932	cytoplasmic mRNA processing body	0.011579
	BP	GO:0016242	negative regulation of macroautophagy	0.0488887					MF	GO:0046979	TAP2 binding	0.00069828				BP	GO:0071679	commissural neuron axon guidance	0.00937392	BP	GO:0043241	protein complex disassembly	0.0113014	CC	GO:0045211	postsynaptic membrane	0.00424868	BP	GO:0034134	toll-like receptor 2 signaling pathway	0.0015491							BP	GO:0000209	protein polyubiquitination	0.0117583
	BP	GO:0042270	protection from natural killer cell mediated cytotoxicity	0.0488887					BP	GO:0008285	negative regulation of cell proliferation	0.000698861				BP	GO:0048016	inositol phosphate-mediated signaling	0.00944121	BP	GO:2001020	regulation of response to DNA damage stimulus	0.0113102	MF	GO:0031491	nucleosome binding	0.00426634	BP	GO:0042511	positive regulation of tyrosine phosphorylation of Stat1 protein	0.0015491							CC	GO:0035097	histone methyltransferase complex	0.0118396
	BP	GO:0032803	regulation of low-density lipoprotein particle receptor catabolic process	0.0488887					BP	GO:0050852	T cell receptor signaling pathway	0.000700657				CC	GO:0005814	centriole	0.00960956	CC	GO:0070603	SWI/SNF superfamily-type complex	0.0114669	MF	GO:0031593	polyubiquitin binding	0.00426634	BP	GO:0048302	regulation of isotype switching to IgG isotypes	0.0015491							MF	GO:0003725	double-stranded RNA binding	0.0118547
	BP	GO:0032802	low-density lipoprotein particle receptor catabolic process	0.0488887					BP	GO:0042531	positive regulation of tyrosine phosphorylation of STAT protein	0.000701753				MF	GO:0051787	misfolded protein binding	0.00962926	CC	GO:0097481	neuronal postsynaptic density	0.0116707	MF	GO:0017137	Rab GTPase binding	0.00428813	BP	GO:0002903	negative regulation of B cell apoptotic process	0.0015491							BP	GO:0010564	regulation of cell cycle process	0.0119073
	BP	GO:0031348	negative regulation of defense response	0.0490928					BP	GO:0032648	regulation of interferon-beta production	0.000701753				MF	GO:0030215	semaphorin receptor binding	0.00962926	BP	GO:0031112	positive regulation of microtubule polymerization or depolymerization	0.0117568	BP	GO:0043122	regulation of I-kappaB kinase/NF-kappaB signaling	0.00433113	BP	GO:0060556	regulation of vitamin D biosynthetic process	0.0015491							BP	GO:0006275	regulation of DNA replication	0.011971
	BP	GO:0016310	phosphorylation	0.0492703					BP	GO:0002606	positive regulation of dendritic cell antigen processing and presentation	0.000745333				MF	GO:0045295	gamma-catenin binding	0.00962926	BP	GO:0048016	inositol phosphate-mediated signaling	0.0117568	CC	GO:0014704	intercalated disc	0.00444133	BP	GO:0045589	regulation of regulatory T cell differentiation	0.0015491							BP	GO:0016311	dephosphorylation	0.0120194
	MF	GO:0016748	succinyltransferase activity	0.0493543					BP	GO:0002604	regulation of dendritic cell antigen processing and presentation	0.000745333				BP	GO:0050684	regulation of mRNA processing	0.00990468	BP	GO:0050919	negative chemotaxis	0.0117568	BP	GO:0007018	microtubule-based movement	0.00446072	BP	GO:0034116	positive regulation of heterotypic cell-cell adhesion	0.0015491							CC	GO:0019867	outer membrane	0.0120341
	MF	GO:0016776	phosphotransferase activity, phosphate group as acceptor	0.0493543					BP	GO:0002468	dendritic cell antigen processing and presentation	0.000745333				CC	GO:0034399	nuclear periphery	0.00992204	MF	GO:0016790	thiolester hydrolase activity	0.0119762	CC	GO:0044450	microtubule organizing center part	0.00447832	BP	GO:0043900	regulation of multi-organism process	0.00155668							CC	GO:0043025	neuronal cell body	0.0120493
									BP	GO:0001798	positive regulation of type IIa hypersensitivity	0.000745333				CC	GO:0035861	site of double-strand break	0.0100982	BP	GO:0070534	protein K63-linked ubiquitination	0.0119795	MF	GO:0005525	GTP binding	0.00452006	BP	GO:0051050	positive regulation of transport	0.00156845							BP	GO:0031570	DNA integrity checkpoint	0.0120788
									BP	GO:0001796	regulation of type IIa hypersensitivity	0.000745333				BP	GO:0006399	tRNA metabolic process	0.0101163	CC	GO:0005694	chromosome	0.0121605	BP	GO:0008361	regulation of cell size	0.00452306	BP	GO:0070374	positive regulation of ERK1 and ERK2 cascade	0.00157838							CC	GO:0032391	photoreceptor connecting cilium	0.0123089
									BP	GO:0002894	positive regulation of type II hypersensitivity	0.000745333				BP	GO:0044091	membrane biogenesis	0.0101654	MF	GO:0034594	phosphatidylinositol trisphosphate phosphatase activity	0.0122443	BP	GO:0042023	DNA endoreduplication	0.00457839	MF	GO:0001664	G-protein coupled receptor binding	0.00159897							BP	GO:0090329	regulation of DNA-dependent DNA replication	0.0124052
									BP	GO:0001794	type IIa hypersensitivity	0.000745333				MF	GO:0043566	structure-specific DNA binding	0.0102754	BP	GO:0022008	neurogenesis	0.0122917	BP	GO:0072600	establishment of protein localization to Golgi	0.00457839	BP	GO:0042100	B cell proliferation	0.00161257							BP	GO:0022904	respiratory electron transport chain	0.0125194
									BP	GO:0002892	regulation of type II hypersensitivity	0.000745333				BP	GO:0006613	cotranslational protein targeting to membrane	0.0103489	BP	GO:1901565	organonitrogen compound catabolic process	0.0123287	BP	GO:0043374	CD8-positive, alpha-beta T cell differentiation	0.00457839	BP	GO:0055065	metal ion homeostasis	0.00161525							MF	GO:0008022	protein C-terminus binding	0.0127056
									BP	GO:0002445	type II hypersensitivity	0.000745333				BP	GO:0060396	growth hormone receptor signaling pathway	0.0103489	BP	GO:0036092	phosphatidylinositol-3-phosphate biosynthetic process	0.0123753	BP	GO:0036037	CD8-positive, alpha-beta T cell activation	0.00457839	BP	GO:0032651	regulation of interleukin-1 beta production	0.00164427							CC	GO:0016529	sarcoplasmic reticulum	0.0131335
									BP	GO:0002885	positive regulation of hypersensitivity	0.000745333				BP	GO:0071378	cellular response to growth hormone stimulus	0.0103489	BP	GO:0060396	growth hormone receptor signaling pathway	0.0123753	BP	GO:0032700	negative regulation of interleukin-17 production	0.00457839	BP	GO:0000768	syncytium formation by plasma membrane fusion	0.00164427							BP	GO:0019637	organophosphate metabolic process	0.0131772
									BP	GO:0002888	positive regulation of myeloid leukocyte mediated immunity	0.000745333				BP	GO:0008105	asymmetric protein localization	0.0103489	BP	GO:0071378	cellular response to growth hormone stimulus	0.0123753	BP	GO:0045084	positive regulation of interleukin-12 biosynthetic process	0.00457839	BP	GO:0001782	B cell homeostasis	0.00164427							BP	GO:0048259	regulation of receptor-mediated endocytosis	0.0132746
									BP	GO:2000110	negative regulation of macrophage apoptotic process	0.000745333				CC	GO:0044297	cell body	0.0103881	BP	GO:0008105	asymmetric protein localization	0.0123753	BP	GO:0045410	positive regulation of interleukin-6 biosynthetic process	0.00457839	MF	GO:0042169	SH2 domain binding	0.00170658							BP	GO:0044708	single-organism behavior	0.0133719
									BP	GO:0033634	positive regulation of cell-cell adhesion mediated by integrin	0.000745333				BP	GO:0007031	peroxisome organization	0.0105009	BP	GO:0051770	positive regulation of nitric-oxide synthase biosynthetic process	0.0123753	BP	GO:0014812	muscle cell migration	0.00462915	BP	GO:0071396	cellular response to lipid	0.00172702							BP	GO:0006486	protein glycosylation	0.0134526
									BP	GO:0034124	regulation of MyD88-dependent toll-like receptor signaling pathway	0.000745333				BP	GO:0060627	regulation of vesicle-mediated transport	0.010549	BP	GO:0044091	membrane biogenesis	0.0124068	BP	GO:0030516	regulation of axon extension	0.00462915	BP	GO:0002437	inflammatory response to antigenic stimulus	0.00186506							BP	GO:0043413	macromolecule glycosylation	0.0134526
									BP	GO:0002291	T cell activation via T cell receptor contact with antigen bound to MHC molecule on antigen presenting cell	0.000745333				BP	GO:0061640	cytoskeleton-dependent cytokinesis	0.0106548	BP	GO:0051769	regulation of nitric-oxide synthase biosynthetic process	0.0124068	CC	GO:0031010	ISWI-type complex	0.00463523	BP	GO:0014911	positive regulation of smooth muscle cell migration	0.00186506							BP	GO:0009889	regulation of biosynthetic process	0.0135817
									BP	GO:0002476	antigen processing and presentation of endogenous peptide antigen via MHC class Ib	0.000745333				MF	GO:0034236	protein kinase A catalytic subunit binding	0.010669	BP	GO:0051767	nitric-oxide synthase biosynthetic process	0.0124068	BP	GO:2001020	regulation of response to DNA damage stimulus	0.00464599	BP	GO:0033628	regulation of cell adhesion mediated by integrin	0.00186506							BP	GO:0010608	posttranscriptional regulation of gene expression	0.0135879
									BP	GO:0048304	positive regulation of isotype switching to IgG isotypes	0.000745333				BP	GO:0010256	endomembrane system organization	0.0108322	BP	GO:0071108	protein K48-linked deubiquitination	0.0124068	BP	GO:0043085	positive regulation of catalytic activity	0.00473398	BP	GO:0070227	lymphocyte apoptotic process	0.001872							CC	GO:0014069	postsynaptic density	0.0136336
									BP	GO:0060559	positive regulation of calcidiol 1-monooxygenase activity	0.000745333				BP	GO:0051130	positive regulation of cellular component organization	0.0108631	MF	GO:0034236	protein kinase A catalytic subunit binding	0.0125565	BP	GO:0008156	negative regulation of DNA replication	0.00475404	BP	GO:0022610	biological adhesion	0.00191751							MF	GO:0008234	cysteine-type peptidase activity	0.0136699
									BP	GO:0033029	regulation of neutrophil apoptotic process	0.000745333				MF	GO:0031491	nucleosome binding	0.0110217	BP	GO:0006486	protein glycosylation	0.0126671	CC	GO:0005741	mitochondrial outer membrane	0.00488989	BP	GO:0048015	phosphatidylinositol-mediated signaling	0.00194967							BP	GO:0006325	chromatin organization	0.013952
									BP	GO:0070163	regulation of adiponectin secretion	0.000745333				CC	GO:1990351	transporter complex	0.011102	BP	GO:0043413	macromolecule glycosylation	0.0126671	BP	GO:0051169	nuclear transport	0.00493115	BP	GO:0048017	inositol lipid-mediated signaling	0.00205169							CC	GO:0005905	coated pit	0.0139907
									BP	GO:0070162	adiponectin secretion	0.000745333				CC	GO:0005769	early endosome	0.0111146	CC	GO:0030529	ribonucleoprotein complex	0.0127647	BP	GO:0002761	regulation of myeloid leukocyte differentiation	0.00494213	BP	GO:0046782	regulation of viral transcription	0.00210349							CC	GO:0000793	condensed chromosome	0.0140829
									BP	GO:0070487	monocyte aggregation	0.000745333				MF	GO:0016787	hydrolase activity	0.0112745	BP	GO:0032507	maintenance of protein location in cell	0.012904	BP	GO:0071887	leukocyte apoptotic process	0.00494213	BP	GO:0032652	regulation of interleukin-1 production	0.00210349							CC	GO:0031941	filamentous actin	0.0140981
									BP	GO:0034238	macrophage fusion	0.000745333				BP	GO:0006412	translation	0.0113045	BP	GO:0032984	macromolecular complex disassembly	0.0129435	BP	GO:0002521	leukocyte differentiation	0.00499701	BP	GO:0006949	syncytium formation	0.00210349							BP	GO:0007030	Golgi organization	0.0141519
									BP	GO:0030155	regulation of cell adhesion	0.000746142				CC	GO:0045335	phagocytic vesicle	0.0114986	BP	GO:0045185	maintenance of protein location	0.0131555	CC	GO:0043198	dendritic shaft	0.00505611	BP	GO:0034121	regulation of toll-like receptor signaling pathway	0.00210349							BP	GO:0010837	regulation of keratinocyte proliferation	0.014199
									BP	GO:0010934	macrophage cytokine production	0.000781235				BP	GO:0000209	protein polyubiquitination	0.0116162	BP	GO:0042692	muscle cell differentiation	0.013512	BP	GO:0034097	response to cytokine	0.00509857	BP	GO:0032729	positive regulation of interferon-gamma production	0.00210349							CC	GO:0000922	spindle pole	0.0142194
									BP	GO:0042119	neutrophil activation	0.000781235				MF	GO:0003725	double-stranded RNA binding	0.0116183	CC	GO:0044427	chromosomal part	0.0136492	BP	GO:0006913	nucleocytoplasmic transport	0.00510302	BP	GO:0002711	positive regulation of T cell mediated immunity	0.00210349							BP	GO:1901136	carbohydrate derivative catabolic process	0.0144355
									BP	GO:0033630	positive regulation of cell adhesion mediated by integrin	0.000781235				CC	GO:0000502	proteasome complex	0.0117359	CC	GO:1990351	transporter complex	0.0136568	BP	GO:0048193	Golgi vesicle transport	0.0051406	BP	GO:0070371	ERK1 and ERK2 cascade	0.00210704							BP	GO:0044087	regulation of cellular component biogenesis	0.0144843
									BP	GO:0036230	granulocyte activation	0.000781235				BP	GO:0055007	cardiac muscle cell differentiation	0.0119979	MF	GO:0035091	phosphatidylinositol binding	0.0136685	CC	GO:0016363	nuclear matrix	0.00516232	BP	GO:0043922	negative regulation by host of viral transcription	0.00215407							BP	GO:0031109	microtubule polymerization or depolymerization	0.0145186
									BP	GO:0050702	interleukin-1 beta secretion	0.000781235				BP	GO:0034728	nucleosome organization	0.0120262	BP	GO:0010389	regulation of G2/M transition of mitotic cell cycle	0.0137017	BP	GO:0034654	nucleobase-containing compound biosynthetic process	0.00533029	BP	GO:0002863	positive regulation of inflammatory response to antigenic stimulus	0.00215407							BP	GO:0016579	protein deubiquitination	0.0145236
									BP	GO:0050704	regulation of interleukin-1 secretion	0.000781235				BP	GO:0090329	regulation of DNA-dependent DNA replication	0.0123368	BP	GO:0007031	peroxisome organization	0.0139331	BP	GO:0045639	positive regulation of myeloid cell differentiation	0.00533436	BP	GO:0030449	regulation of complement activation	0.00215407							BP	GO:0050808	synapse organization	0.0146318
									BP	GO:0044130	negative regulation of growth of symbiont in host	0.000781235				BP	GO:0010765	positive regulation of sodium ion transport	0.0123368	BP	GO:1902115	regulation of organelle assembly	0.0139331	BP	GO:1902749	regulation of cell cycle G2/M phase transition	0.00534248	BP	GO:2000257	regulation of protein activation cascade	0.00215407							BP	GO:1902749	regulation of cell cycle G2/M phase transition	0.0147928
									BP	GO:0044126	regulation of growth of symbiont in host	0.000781235				BP	GO:0043414	macromolecule methylation	0.0123611	MF	GO:0034596	phosphatidylinositol phosphate 4-phosphatase activity	0.0139829	BP	GO:0048278	vesicle docking	0.00534248	BP	GO:0002922	positive regulation of humoral immune response	0.00215407							BP	GO:0051653	spindle localization	0.0147928
									BP	GO:0044146	negative regulation of growth of symbiont involved in interaction with host	0.000781235				CC	GO:0005913	cell-cell adherens junction	0.0123669	BP	GO:0048468	cell development	0.0145816	BP	GO:0019884	antigen processing and presentation of exogenous antigen	0.00534248	BP	GO:0090026	positive regulation of monocyte chemotaxis	0.00215407							BP	GO:0051899	membrane depolarization	0.0150564
									BP	GO:0044144	modulation of growth of symbiont involved in interaction with host	0.000781235				BP	GO:0071806	protein transmembrane transport	0.0124408	CC	GO:0044463	cell projection part	0.0148377	CC	GO:0019867	outer membrane	0.0055373	BP	GO:2000341	regulation of chemokine (C-X-C motif) ligand 2 production	0.00215407							BP	GO:0010927	cellular component assembly involved in morphogenesis	0.0152039
									BP	GO:0042094	interleukin-2 biosynthetic process	0.000781235				BP	GO:0003300	cardiac muscle hypertrophy	0.0124939	BP	GO:0072594	establishment of protein localization to organelle	0.0149987	BP	GO:0010033	response to organic substance	0.00585986	BP	GO:0072567	chemokine (C-X-C motif) ligand 2 production	0.00215407							BP	GO:0051169	nuclear transport	0.0154069
									CC	GO:0042825	TAP complex	0.000787285				BP	GO:0006405	RNA export from nucleus	0.0124939	MF	GO:0019899	enzyme binding	0.015152	BP	GO:0006892	post-Golgi vesicle-mediated transport	0.00591097	BP	GO:0033631	cell-cell adhesion mediated by integrin	0.00215407							BP	GO:0000910	cytokinesis	0.0154404
									BP	GO:0045058	T cell selection	0.000813648				BP	GO:0007420	brain development	0.0126841	CC	GO:0036464	cytoplasmic ribonucleoprotein granule	0.0152271	BP	GO:0043516	regulation of DNA damage response, signal transduction by p53 class mediator	0.00592511	BP	GO:0002921	negative regulation of humoral immune response	0.00215407							MF	GO:0032182	small conjugating protein binding	0.0155367
									BP	GO:0032608	interferon-beta production	0.000813648				CC	GO:1902495	transmembrane transporter complex	0.012829	MF	GO:0044325	ion channel binding	0.0154036	MF	GO:0015631	tubulin binding	0.00594309	BP	GO:0032700	negative regulation of interleukin-17 production	0.00215407							CC	GO:0016589	NURF complex	0.0155524
									BP	GO:0042345	regulation of NF-kappaB import into nucleus	0.000813648				MF	GO:0008066	glutamate receptor activity	0.0128354	BP	GO:0031345	negative regulation of cell projection organization	0.0154541	MF	GO:0044325	ion channel binding	0.00599208	BP	GO:0060907	positive regulation of macrophage cytokine production	0.00215407							CC	GO:0032300	mismatch repair complex	0.0155524
									BP	GO:0042348	NF-kappaB import into nucleus	0.000813648				CC	GO:0016529	sarcoplasmic reticulum	0.0130349	BP	GO:0034976	response to endoplasmic reticulum stress	0.01546	MF	GO:0031492	nucleosomal DNA binding	0.00601224	BP	GO:0071223	cellular response to lipoteichoic acid	0.00215407							CC	GO:0072669	tRNA-splicing ligase complex	0.0155524
									BP	GO:0006873	cellular ion homeostasis	0.000838389				BP	GO:0048259	regulation of receptor-mediated endocytosis	0.0131739	BP	GO:0050773	regulation of dendrite development	0.01546	BP	GO:0006952	defense response	0.00612601	BP	GO:0070391	response to lipoteichoic acid	0.00215407							CC	GO:0045254	pyruvate dehydrogenase complex	0.0155524
									BP	GO:0050777	negative regulation of immune response	0.000857434				MF	GO:0035091	phosphatidylinositol binding	0.0135931	BP	GO:0043624	cellular protein complex disassembly	0.01546	BP	GO:0031297	replication fork processing	0.00622306	BP	GO:0048291	isotype switching to IgG isotypes	0.00215407							CC	GO:0000808	origin recognition complex	0.0155524
									BP	GO:0048585	negative regulation of response to stimulus	0.00087028				BP	GO:0034654	nucleobase-containing compound biosynthetic process	0.0136021	MF	GO:0016787	hydrolase activity	0.0154964	BP	GO:0033033	negative regulation of myeloid cell apoptotic process	0.00622306	BP	GO:0002579	positive regulation of antigen processing and presentation	0.00215407							CC	GO:0005664	nuclear origin of replication recognition complex	0.0155524
									BP	GO:0050795	regulation of behavior	0.000891216				MF	GO:0005230	extracellular ligand-gated ion channel activity	0.0139116	CC	GO:0044297	cell body	0.0155545	CC	GO:0034708	methyltransferase complex	0.00625215	BP	GO:0045086	positive regulation of interleukin-2 biosynthetic process	0.00215407							CC	GO:0033180	proton-transporting V-type ATPase, V1 domain	0.0155524
									BP	GO:0042325	regulation of phosphorylation	0.000911965				MF	GO:0032403	protein complex binding	0.0139239	BP	GO:0090329	regulation of DNA-dependent DNA replication	0.0155573	CC	GO:0034399	nuclear periphery	0.00625215	BP	GO:0002666	positive regulation of T cell tolerance induction	0.00215407							MF	GO:0052744	phosphatidylinositol monophosphate phosphatase activity	0.0155594
									BP	GO:0032611	interleukin-1 beta production	0.000937569				BP	GO:0042384	cilium assembly	0.0140994	CC	GO:1902495	transmembrane transporter complex	0.0155687	MF	GO:0036002	pre-mRNA binding	0.00628695	BP	GO:0045080	positive regulation of chemokine biosynthetic process	0.00215407							BP	GO:0045292	mRNA cis splicing, via spliceosome	0.0156203
									BP	GO:1902106	negative regulation of leukocyte differentiation	0.000944958				CC	GO:0032838	cell projection cytoplasm	0.0142192	BP	GO:0048008	platelet-derived growth factor receptor signaling pathway	0.0155892	BP	GO:0008625	extrinsic apoptotic signaling pathway via death domain receptors	0.00630959	BP	GO:0045084	positive regulation of interleukin-12 biosynthetic process	0.00215407							BP	GO:0040016	embryonic cleavage	0.0156203
									BP	GO:0045597	positive regulation of cell differentiation	0.000961967				BP	GO:0006338	chromatin remodeling	0.0143897	MF	GO:0019905	syntaxin binding	0.0157701	CC	GO:0043657	host cell	0.00631024	BP	GO:0045410	positive regulation of interleukin-6 biosynthetic process	0.00215407							BP	GO:0016082	synaptic vesicle priming	0.0156203
									BP	GO:0046631	alpha-beta T cell activation	0.000973106				CC	GO:0005794	Golgi apparatus	0.0144329	MF	GO:0008066	glutamate receptor activity	0.0158519	CC	GO:0018995	host	0.00631024	BP	GO:0043374	CD8-positive, alpha-beta T cell differentiation	0.00215407							BP	GO:0071420	cellular response to histamine	0.0156203
									MF	GO:0004888	transmembrane signaling receptor activity	0.000975069				BP	GO:0050808	synapse organization	0.0144442	CC	GO:0044433	cytoplasmic vesicle part	0.015892	CC	GO:0002102	podosome	0.00631024	BP	GO:0036037	CD8-positive, alpha-beta T cell activation	0.00215407							BP	GO:0033206	meiotic cytokinesis	0.0156203
									BP	GO:0046597	negative regulation of viral entry into host cell	0.00100377				CC	GO:0016023	cytoplasmic membrane-bounded vesicle	0.014534	CC	GO:0043195	terminal bouton	0.0159271	CC	GO:0042613	MHC class II protein complex	0.00631024	BP	GO:0042368	vitamin D biosynthetic process	0.00215407							BP	GO:0034086	maintenance of sister chromatid cohesion	0.0156203
									BP	GO:0031649	heat generation	0.00100377				BP	GO:0051049	regulation of transport	0.0146417	BP	GO:0007411	axon guidance	0.0159669	BP	GO:0017038	protein import	0.00635627	BP	GO:0008284	positive regulation of cell proliferation	0.00216157							BP	GO:2001224	positive regulation of neuron migration	0.0156203
									BP	GO:0032660	regulation of interleukin-17 production	0.00100377				BP	GO:0048278	vesicle docking	0.0147067	BP	GO:0097485	neuron projection guidance	0.0159669	MF	GO:0016874	ligase activity	0.00635911	MF	GO:0061135	endopeptidase regulator activity	0.00218255							BP	GO:0051095	regulation of helicase activity	0.0156203
									BP	GO:0044117	growth of symbiont in host	0.00100377				BP	GO:0010611	regulation of cardiac muscle hypertrophy	0.0147067	BP	GO:0071103	DNA conformation change	0.0159669	BP	GO:0007270	neuron-neuron synaptic transmission	0.006412	BP	GO:0045595	regulation of cell differentiation	0.00225548							BP	GO:0046085	adenosine metabolic process	0.0156203
									BP	GO:0044116	growth of symbiont involved in interaction with host	0.00100377				BP	GO:0014743	regulation of muscle hypertrophy	0.0147067	BP	GO:0010975	regulation of neuron projection development	0.0159854	BP	GO:0044767	single-organism developmental process	0.00643994	BP	GO:0019083	viral transcription	0.00236003							BP	GO:0050774	negative regulation of dendrite morphogenesis	0.0156203
									BP	GO:0044110	growth involved in symbiotic interaction	0.00100377				MF	GO:0008026	ATP-dependent helicase activity	0.0151559	BP	GO:0010769	regulation of cell morphogenesis involved in differentiation	0.0162485	BP	GO:0030517	negative regulation of axon extension	0.00644469	BP	GO:0019080	viral gene expression	0.00236003							BP	GO:0019985	translesion synthesis	0.0156203
									BP	GO:0002507	tolerance induction	0.00100377				MF	GO:0070035	purine NTP-dependent helicase activity	0.0151559	CC	GO:0016605	PML body	0.0165234	BP	GO:0002504	antigen processing and presentation of peptide or polysaccharide antigen via MHC class II	0.00644469	BP	GO:0002287	alpha-beta T cell activation involved in immune response	0.00236003							BP	GO:1902003	regulation of beta-amyloid formation	0.0156203
									BP	GO:0044767	single-organism developmental process	0.0010334				MF	GO:0032182	small conjugating protein binding	0.0151624	BP	GO:0006399	tRNA metabolic process	0.0168165	BP	GO:0023052	signaling	0.00645038	MF	GO:0005525	GTP binding	0.00242808							MF	GO:0043130	ubiquitin binding	0.0157344
									BP	GO:0042100	B cell proliferation	0.00103896				MF	GO:0000149	SNARE binding	0.015374	MF	GO:0005543	phospholipid binding	0.0171627	BP	GO:0044700	single organism signaling	0.00645038	BP	GO:0051924	regulation of calcium ion transport	0.00246006							MF	GO:0016791	phosphatase activity	0.0157755
									BP	GO:0051049	regulation of transport	0.00106359				CC	GO:0016589	NURF complex	0.0155052	BP	GO:0061387	regulation of extent of cell growth	0.0171962	BP	GO:0050768	negative regulation of neurogenesis	0.00647476	BP	GO:0045765	regulation of angiogenesis	0.00246006							CC	GO:0032839	dendrite cytoplasm	0.0158595
									BP	GO:0051046	regulation of secretion	0.00108663				CC	GO:0072669	tRNA-splicing ligase complex	0.0155052	CC	GO:0019013	viral nucleocapsid	0.0173432	BP	GO:0051246	regulation of protein metabolic process	0.00651201	BP	GO:0048856	anatomical structure development	0.00246823
									BP	GO:0048856	anatomical structure development	0.00118586				CC	GO:0045254	pyruvate dehydrogenase complex	0.0155052	CC	GO:0019028	viral capsid	0.0173432	BP	GO:0010605	negative regulation of macromolecule metabolic process	0.00654121	BP	GO:0002377	immunoglobulin production	0.00247505
									BP	GO:0032502	developmental process	0.00119301				CC	GO:0033180	proton-transporting V-type ATPase, V1 domain	0.0155052	BP	GO:0050922	negative regulation of chemotaxis	0.0174669	CC	GO:0042734	presynaptic membrane	0.00658598	BP	GO:0006816	calcium ion transport	0.0025863
									BP	GO:0051924	regulation of calcium ion transport	0.00120557				CC	GO:0000808	origin recognition complex	0.0155052	BP	GO:0033032	regulation of myeloid cell apoptotic process	0.0174669	BP	GO:0032876	negative regulation of DNA endoreduplication	0.00661153	BP	GO:0044057	regulation of system process	0.0026053
									BP	GO:0045765	regulation of angiogenesis	0.00120557				CC	GO:0005664	nuclear origin of replication recognition complex	0.0155052	CC	GO:0072669	tRNA-splicing ligase complex	0.0176518	BP	GO:0045634	regulation of melanocyte differentiation	0.00661153	BP	GO:0001659	temperature homeostasis	0.00263514
									BP	GO:0032479	regulation of type I interferon production	0.00122421				BP	GO:0000042	protein targeting to Golgi	0.0155723	CC	GO:0032300	mismatch repair complex	0.0176518	BP	GO:0034088	maintenance of mitotic sister chromatid cohesion	0.00661153	BP	GO:0045010	actin nucleation	0.00263514
									BP	GO:0070227	lymphocyte apoptotic process	0.00124754				BP	GO:0040016	embryonic cleavage	0.0155723	CC	GO:0045254	pyruvate dehydrogenase complex	0.0176518	BP	GO:0060916	mesenchymal cell proliferation involved in lung development	0.00661153	BP	GO:0030838	positive regulation of actin filament polymerization	0.00264439
									BP	GO:0048661	positive regulation of smooth muscle cell proliferation	0.00124754				BP	GO:0071420	cellular response to histamine	0.0155723	CC	GO:0033180	proton-transporting V-type ATPase, V1 domain	0.0176518	BP	GO:0009448	gamma-aminobutyric acid metabolic process	0.00661153	BP	GO:0016032	viral process	0.00265243
									BP	GO:0048246	macrophage chemotaxis	0.00126265				BP	GO:0016082	synaptic vesicle priming	0.0155723	CC	GO:0000808	origin recognition complex	0.0176518	BP	GO:0033034	positive regulation of myeloid cell apoptotic process	0.00661153	MF	GO:0001846	opsonin binding	0.00268408
									BP	GO:0032731	positive regulation of interleukin-1 beta production	0.00126265				BP	GO:0034086	maintenance of sister chromatid cohesion	0.0155723	CC	GO:0005664	nuclear origin of replication recognition complex	0.0176518	BP	GO:1901142	insulin metabolic process	0.00661153	MF	GO:0042608	T cell receptor binding	0.00268408
									BP	GO:0050701	interleukin-1 secretion	0.00126265				BP	GO:0071166	ribonucleoprotein complex localization	0.0155723	BP	GO:0045292	mRNA cis splicing, via spliceosome	0.0177293	BP	GO:2000172	regulation of branching morphogenesis of a nerve	0.00661153	MF	GO:0030881	beta-2-microglobulin binding	0.00268408
									BP	GO:0042346	positive regulation of NF-kappaB import into nucleus	0.00126265				BP	GO:0046085	adenosine metabolic process	0.0155723	BP	GO:0000042	protein targeting to Golgi	0.0177293	CC	GO:0030659	cytoplasmic vesicle membrane	0.00662602	BP	GO:0044700	single organism signaling	0.00280123
									BP	GO:0051043	regulation of membrane protein ectodomain proteolysis	0.00126265				BP	GO:2001224	positive regulation of neuron migration	0.0155723	BP	GO:0071420	cellular response to histamine	0.0177293	MF	GO:0047485	protein N-terminus binding	0.00665152	BP	GO:0023052	signaling	0.00280123
									BP	GO:0051092	positive regulation of NF-kappaB transcription factor activity	0.00129225				BP	GO:0050774	negative regulation of dendrite morphogenesis	0.0155723	BP	GO:0016082	synaptic vesicle priming	0.0177293	MF	GO:0004176	ATP-dependent peptidase activity	0.00666134	BP	GO:2001243	negative regulation of intrinsic apoptotic signaling pathway	0.00282152
									BP	GO:0055080	cation homeostasis	0.00132807				BP	GO:0019985	translesion synthesis	0.0155723	BP	GO:0034086	maintenance of sister chromatid cohesion	0.0177293	MF	GO:0003747	translation release factor activity	0.00666134	BP	GO:0042535	positive regulation of tumor necrosis factor biosynthetic process	0.00285268
									MF	GO:0042289	MHC class II protein binding	0.00138241				MF	GO:0072509	divalent inorganic cation transmembrane transporter activity	0.0157048	BP	GO:0060297	regulation of sarcomere organization	0.0177293	MF	GO:0008079	translation termination factor activity	0.00666134	BP	GO:0061081	positive regulation of myeloid leukocyte cytokine production involved in immune response	0.00285268
									MF	GO:0070891	lipoteichoic acid binding	0.00138241				BP	GO:0044765	single-organism transport	0.0157597	BP	GO:0071166	ribonucleoprotein complex localization	0.0177293	MF	GO:0043559	insulin binding	0.00666134	BP	GO:0045830	positive regulation of isotype switching	0.00285268
									MF	GO:0001849	complement component C1q binding	0.00138241				CC	GO:0031968	organelle outer membrane	0.0158118	BP	GO:0019985	translesion synthesis	0.0177293	MF	GO:0045028	G-protein coupled purinergic nucleotide receptor activity	0.00666134	BP	GO:1902166	negative regulation of intrinsic apoptotic signaling pathway in response to DNA damage by p53 class mediator	0.00285268
									MF	GO:0004859	phospholipase inhibitor activity	0.00138241				BP	GO:0048024	regulation of mRNA splicing, via spliceosome	0.0158438	BP	GO:0046085	adenosine metabolic process	0.0177293	MF	GO:0001608	G-protein coupled nucleotide receptor activity	0.00666134	BP	GO:0030656	regulation of vitamin metabolic process	0.00285268
									BP	GO:2000107	negative regulation of leukocyte apoptotic process	0.0013883				BP	GO:0014897	striated muscle hypertrophy	0.0158438	BP	GO:0006167	AMP biosynthetic process	0.0177293	CC	GO:0070937	CRD-mediated mRNA stability complex	0.00667933	BP	GO:0042359	vitamin D metabolic process	0.00285268
									BP	GO:0033627	cell adhesion mediated by integrin	0.0013883				BP	GO:0051642	centrosome localization	0.0158894	BP	GO:2001224	positive regulation of neuron migration	0.0177293	CC	GO:0031414	N-terminal protein acetyltransferase complex	0.00667933	BP	GO:0045066	regulatory T cell differentiation	0.00285268
									BP	GO:0032755	positive regulation of interleukin-6 production	0.0013883				BP	GO:0045005	maintenance of fidelity involved in DNA-dependent DNA replication	0.0158894	BP	GO:0050774	negative regulation of dendrite morphogenesis	0.0177293	CC	GO:0042105	alpha-beta T cell receptor complex	0.00667933	BP	GO:0002381	immunoglobulin production involved in immunoglobulin mediated immune response	0.00292925
									MF	GO:0038023	signaling receptor activity	0.00139432				BP	GO:0021544	subpallium development	0.0158894	BP	GO:1902003	regulation of beta-amyloid formation	0.0177293	BP	GO:0032502	developmental process	0.00668237	BP	GO:1900077	negative regulation of cellular response to insulin stimulus	0.00292925
									MF	GO:0042056	chemoattractant activity	0.00141993				BP	GO:0071103	DNA conformation change	0.016079	CC	GO:0035770	ribonucleoprotein granule	0.0177344	BP	GO:0060627	regulation of vesicle-mediated transport	0.00669075	BP	GO:0032663	regulation of interleukin-2 production	0.00292925
									BP	GO:0048878	chemical homeostasis	0.00142312				BP	GO:0006461	protein complex assembly	0.0161	BP	GO:0030518	intracellular steroid hormone receptor signaling pathway	0.017814	CC	GO:0036464	cytoplasmic ribonucleoprotein granule	0.00671972	BP	GO:0014066	regulation of phosphatidylinositol 3-kinase signaling	0.00300661
									BP	GO:0016998	cell wall macromolecule catabolic process	0.00147506				CC	GO:0031410	cytoplasmic vesicle	0.016144	BP	GO:0032273	positive regulation of protein polymerization	0.0179838	BP	GO:0030182	neuron differentiation	0.00672276	BP	GO:0034109	homotypic cell-cell adhesion	0.00300661
									BP	GO:0044036	cell wall macromolecule metabolic process	0.00147506				MF	GO:0016917	GABA receptor activity	0.0164191	BP	GO:0035265	organ growth	0.0180738	MF	GO:0008092	cytoskeletal protein binding	0.00677456	BP	GO:0051049	regulation of transport	0.00306387
									BP	GO:0071554	cell wall organization or biogenesis	0.00147506				BP	GO:0016601	Rac protein signal transduction	0.0165786	MF	GO:0031625	ubiquitin protein ligase binding	0.0180888	BP	GO:0031290	retinal ganglion cell axon guidance	0.00680088	MF	GO:0046983	protein dimerization activity	0.00316491
									BP	GO:0002906	negative regulation of mature B cell apoptotic process	0.00147506				BP	GO:0045333	cellular respiration	0.0166208	MF	GO:0044389	small conjugating protein ligase binding	0.0180888	BP	GO:0023051	regulation of signaling	0.00680591	MF	GO:0032561	guanyl ribonucleotide binding	0.00318938
									BP	GO:0002905	regulation of mature B cell apoptotic process	0.00147506				BP	GO:0032507	maintenance of protein location in cell	0.016877	BP	GO:0048259	regulation of receptor-mediated endocytosis	0.0180973	BP	GO:0001932	regulation of protein phosphorylation	0.0068253	BP	GO:0002637	regulation of immunoglobulin production	0.00324278
									BP	GO:0002901	mature B cell apoptotic process	0.00147506				BP	GO:0070271	protein complex biogenesis	0.0168853	BP	GO:0017157	regulation of exocytosis	0.018104	BP	GO:0009615	response to virus	0.00689539	BP	GO:0055080	cation homeostasis	0.00325709
									BP	GO:0002866	positive regulation of acute inflammatory response to antigenic stimulus	0.00147506				CC	GO:0098562	cytoplasmic side of membrane	0.0169619	BP	GO:0022406	membrane docking	0.0182754	BP	GO:0042113	B cell activation	0.00689539	MF	GO:0019001	guanyl nucleotide binding	0.00326047
									BP	GO:0034154	toll-like receptor 7 signaling pathway	0.00147506				CC	GO:0070603	SWI/SNF superfamily-type complex	0.0170843	MF	GO:0005230	extracellular ligand-gated ion channel activity	0.0185643	BP	GO:0043066	negative regulation of apoptotic process	0.00700026	CC	GO:0005795	Golgi stack	0.003301
									BP	GO:0045348	positive regulation of MHC class II biosynthetic process	0.00147506				MF	GO:0031625	ubiquitin protein ligase binding	0.0171798	CC	GO:0005720	nuclear heterochromatin	0.0186233	MF	GO:0051082	unfolded protein binding	0.00712365	BP	GO:0009966	regulation of signal transduction	0.00338102
									BP	GO:0050801	ion homeostasis	0.00147997				MF	GO:0044389	small conjugating protein ligase binding	0.0171798	BP	GO:1902749	regulation of cell cycle G2/M phase transition	0.0187757	BP	GO:0050863	regulation of T cell activation	0.00722244	BP	GO:0032846	positive regulation of homeostatic process	0.00340136
									BP	GO:0032844	regulation of homeostatic process	0.0015218				BP	GO:0001952	regulation of cell-matrix adhesion	0.0172821	BP	GO:0090068	positive regulation of cell cycle process	0.0188129	BP	GO:0071310	cellular response to organic substance	0.00722315	MF	GO:0004950	chemokine receptor activity	0.00342838
									CC	GO:0042824	MHC class I peptide loading complex	0.00155762				BP	GO:0007416	synapse assembly	0.0173017	BP	GO:0006461	protein complex assembly	0.0188535	BP	GO:0032273	positive regulation of protein polymerization	0.00734004	MF	GO:0001637	G-protein coupled chemoattractant receptor activity	0.00342838
									CC	GO:0030670	phagocytic vesicle membrane	0.00155762				BP	GO:0044786	cell cycle DNA replication	0.0173143	BP	GO:0032879	regulation of localization	0.0189012	BP	GO:0010608	posttranscriptional regulation of gene expression	0.00740319	MF	GO:0046977	TAP binding	0.00342838
									BP	GO:0032897	negative regulation of viral transcription	0.00155994				BP	GO:0006301	postreplication repair	0.0173143	MF	GO:0052744	phosphatidylinositol monophosphate phosphatase activity	0.0191496	BP	GO:0048638	regulation of developmental growth	0.0074478	BP	GO:0044764	multi-organism cellular process	0.00353671
									BP	GO:0046596	regulation of viral entry into host cell	0.00155994				BP	GO:0033173	calcineurin-NFAT signaling cascade	0.0173143	BP	GO:0051642	centrosome localization	0.0192565	CC	GO:0031968	organelle outer membrane	0.00745821	BP	GO:0044033	multi-organism metabolic process	0.00357613
									BP	GO:0002720	positive regulation of cytokine production involved in immune response	0.00155994				BP	GO:1902043	positive regulation of extrinsic apoptotic signaling pathway via death domain receptors	0.0173143	BP	GO:0021544	subpallium development	0.0192565	BP	GO:0007030	Golgi organization	0.00746747	BP	GO:0050994	regulation of lipid catabolic process	0.00357613
									BP	GO:0032757	positive regulation of interleukin-8 production	0.00155994				BP	GO:0030949	positive regulation of vascular endothelial growth factor receptor signaling pathway	0.0173143	BP	GO:0045005	maintenance of fidelity involved in DNA-dependent DNA replication	0.0192565	BP	GO:0017157	regulation of exocytosis	0.00758109	BP	GO:0097192	extrinsic apoptotic signaling pathway in absence of ligand	0.00361136
									BP	GO:0032620	interleukin-17 production	0.00155994				BP	GO:0006103	2-oxoglutarate metabolic process	0.0173143	MF	GO:0016917	GABA receptor activity	0.019559	BP	GO:0007623	circadian rhythm	0.00759699	BP	GO:0038034	signal transduction in absence of ligand	0.00361136
									BP	GO:0050995	negative regulation of lipid catabolic process	0.00155994				BP	GO:0010259	multicellular organismal aging	0.0173259	BP	GO:0070271	protein complex biogenesis	0.019771	BP	GO:0007420	brain development	0.00760533	BP	GO:0042325	regulation of phosphorylation	0.00364053
									BP	GO:0032623	interleukin-2 production	0.00156713				CC	GO:0031105	septin complex	0.0176317	BP	GO:0001764	neuron migration	0.0201186	BP	GO:0043044	ATP-dependent chromatin remodeling	0.007618	BP	GO:0002864	regulation of acute inflammatory response to antigenic stimulus	0.00364296
									BP	GO:0051047	positive regulation of secretion	0.00161301				CC	GO:0032156	septin cytoskeleton	0.0176317	MF	GO:0017048	Rho GTPase binding	0.020266	BP	GO:0035020	regulation of Rac protein signal transduction	0.007618	BP	GO:0045911	positive regulation of DNA recombination	0.00364296
									MF	GO:0046983	protein dimerization activity	0.00163988				CC	GO:0044224	juxtaparanode region of axon	0.0176317	BP	GO:0048814	regulation of dendrite morphogenesis	0.0202705	BP	GO:0010769	regulation of cell morphogenesis involved in differentiation	0.00762261	BP	GO:0045060	negative thymic T cell selection	0.00364296
									MF	GO:0005525	GTP binding	0.00165396				CC	GO:0034464	BBSome	0.0176317	CC	GO:0035371	microtubule plus-end	0.0204429	MF	GO:0003823	antigen binding	0.00762475	BP	GO:0043383	negative T cell selection	0.00364296
									BP	GO:0043122	regulation of I-kappaB kinase/NF-kappaB signaling	0.0016779				BP	GO:0071242	cellular response to ammonium ion	0.0177207	CC	GO:0044224	juxtaparanode region of axon	0.020507	BP	GO:0010256	endomembrane system organization	0.00767978	BP	GO:0002645	positive regulation of tolerance induction	0.00364296
									BP	GO:0045766	positive regulation of angiogenesis	0.00168584				BP	GO:0006415	translational termination	0.0177207	CC	GO:0034464	BBSome	0.020507	BP	GO:0035303	regulation of dephosphorylation	0.00768288	BP	GO:0045073	regulation of chemokine biosynthetic process	0.00364296
									CC	GO:0005839	proteasome core complex	0.00168799				BP	GO:0040023	establishment of nucleus localization	0.0177207	BP	GO:0042347	negative regulation of NF-kappaB import into nucleus	0.0205614	BP	GO:0030595	leukocyte chemotaxis	0.00769607	BP	GO:0042033	chemokine biosynthetic process	0.00364296
									MF	GO:0004298	threonine-type endopeptidase activity	0.00172794				BP	GO:0021800	cerebral cortex tangential migration	0.0177207	BP	GO:0044786	cell cycle DNA replication	0.0205614	BP	GO:0051716	cellular response to stimulus	0.00772679	BP	GO:0045075	regulation of interleukin-12 biosynthetic process	0.00364296
									MF	GO:0070003	threonine-type peptidase activity	0.00172794				BP	GO:0006983	ER overload response	0.0177207	BP	GO:0033173	calcineurin-NFAT signaling cascade	0.0205614	BP	GO:0080135	regulation of cellular response to stress	0.00778467	BP	GO:0042090	interleukin-12 biosynthetic process	0.00364296
									BP	GO:0032270	positive regulation of cellular protein metabolic process	0.00174459				BP	GO:0048755	branching morphogenesis of a nerve	0.0177207	BP	GO:0006301	postreplication repair	0.0205614	BP	GO:0070201	regulation of establishment of protein localization	0.00778467	BP	GO:0070486	leukocyte aggregation	0.00364296
									BP	GO:0030316	osteoclast differentiation	0.00175545				BP	GO:0044249	cellular biosynthetic process	0.0178006	BP	GO:1902043	positive regulation of extrinsic apoptotic signaling pathway via death domain receptors	0.0205614	BP	GO:0070861	regulation of protein exit from endoplasmic reticulum	0.00790111	BP	GO:0007275	multicellular organismal development	0.00373864
									BP	GO:2001234	negative regulation of apoptotic signaling pathway	0.0017559				CC	GO:0034702	ion channel complex	0.0178261	BP	GO:0006103	2-oxoglutarate metabolic process	0.0205614	BP	GO:0033182	regulation of histone ubiquitination	0.00790111	BP	GO:0070838	divalent metal ion transport	0.00380947
									BP	GO:0070838	divalent metal ion transport	0.00179343				CC	GO:0005876	spindle microtubule	0.0178532	BP	GO:0006415	translational termination	0.0206116	BP	GO:0006344	maintenance of chromatin silencing	0.00790111	BP	GO:0032675	regulation of interleukin-6 production	0.00382999
									BP	GO:0048660	regulation of smooth muscle cell proliferation	0.0017971				BP	GO:0030433	ER-associated ubiquitin-dependent protein catabolic process	0.018014	BP	GO:0071242	cellular response to ammonium ion	0.0206116	BP	GO:0038108	negative regulation of appetite by leptin-mediated signaling pathway	0.00790111	BP	GO:0030183	B cell differentiation	0.00382999
									BP	GO:0061082	myeloid leukocyte cytokine production	0.00189761				BP	GO:1901135	carbohydrate derivative metabolic process	0.0180484	BP	GO:0040023	establishment of nucleus localization	0.0206116	BP	GO:2000110	negative regulation of macrophage apoptotic process	0.00790111	CC	GO:0000137	Golgi cis cisterna	0.00383236
									BP	GO:0002548	monocyte chemotaxis	0.00189761				MF	GO:0043560	insulin receptor substrate binding	0.0181828	BP	GO:0021800	cerebral cortex tangential migration	0.0206116	BP	GO:0045636	positive regulation of melanocyte differentiation	0.00790111	BP	GO:0019725	cellular homeostasis	0.00387126
									BP	GO:0046633	alpha-beta T cell proliferation	0.00189761				MF	GO:0042043	neurexin family protein binding	0.0181828	BP	GO:0006983	ER overload response	0.0206116	BP	GO:1902913	positive regulation of neuroepithelial cell differentiation	0.00790111	CC	GO:0043235	receptor complex	0.00388236
									BP	GO:0070374	positive regulation of ERK1 and ERK2 cascade	0.00191384				CC	GO:0036464	cytoplasmic ribonucleoprotein granule	0.0183144	BP	GO:0048755	branching morphogenesis of a nerve	0.0206116	BP	GO:0000722	telomere maintenance via recombination	0.00790111	BP	GO:1901342	regulation of vasculature development	0.00391923
									BP	GO:0007275	multicellular organismal development	0.00201837				BP	GO:0031329	regulation of cellular catabolic process	0.0184634	CC	GO:0036064	ciliary basal body	0.0206986	BP	GO:0033047	regulation of mitotic sister chromatid segregation	0.00790111	BP	GO:0032755	positive regulation of interleukin-6 production	0.00392968
									BP	GO:0051928	positive regulation of calcium ion transport	0.00205963				BP	GO:0051168	nuclear export	0.0185696	CC	GO:0034702	ion channel complex	0.0208009	BP	GO:0035589	G-protein coupled purinergic nucleotide receptor signaling pathway	0.00790111	BP	GO:0034612	response to tumor necrosis factor	0.00405744
									BP	GO:0050794	regulation of cellular process	0.00208606				BP	GO:0071417	cellular response to organonitrogen compound	0.018978	MF	GO:0008026	ATP-dependent helicase activity	0.0208476	BP	GO:0090259	regulation of retinal ganglion cell axon guidance	0.00790111	BP	GO:0019058	viral life cycle	0.0040914
									BP	GO:0048659	smooth muscle cell proliferation	0.00216446				BP	GO:0034976	response to endoplasmic reticulum stress	0.0190155	MF	GO:0070035	purine NTP-dependent helicase activity	0.0208476	BP	GO:1902946	protein localization to early endosome	0.00790111	BP	GO:2001242	regulation of intrinsic apoptotic signaling pathway	0.0040914
									BP	GO:1901342	regulation of vasculature development	0.00218996				BP	GO:0050773	regulation of dendrite development	0.0190155	MF	GO:0003756	protein disulfide isomerase activity	0.0208504	BP	GO:0030070	insulin processing	0.00790111	BP	GO:0007154	cell communication	0.00423099
									BP	GO:0014015	positive regulation of gliogenesis	0.00219883				BP	GO:1902275	regulation of chromatin organization	0.0190155	MF	GO:0016864	intramolecular oxidoreductase activity, transposing S-S bonds	0.0208504	BP	GO:0033029	regulation of neutrophil apoptotic process	0.00790111	MF	GO:0051400	BH domain binding	0.00425745
									BP	GO:0002275	myeloid cell activation involved in immune response	0.00219883				BP	GO:0018022	peptidyl-lysine methylation	0.0190801	MF	GO:0043560	insulin receptor substrate binding	0.0208666	BP	GO:0006391	transcription initiation from mitochondrial promoter	0.00790111	MF	GO:0001614	purinergic nucleotide receptor activity	0.00425745
									BP	GO:0001776	leukocyte homeostasis	0.00222536				CC	GO:0005875	microtubule associated complex	0.0191815	MF	GO:0042043	neurexin family protein binding	0.0208666	BP	GO:0034238	macrophage fusion	0.00790111	MF	GO:0016502	nucleotide receptor activity	0.00425745
									BP	GO:0001961	positive regulation of cytokine-mediated signaling pathway	0.00227747				BP	GO:0045664	regulation of neuron differentiation	0.0192411	CC	GO:0000793	condensed chromosome	0.02093	BP	GO:0002322	B cell proliferation involved in immune response	0.00790111	BP	GO:0032635	interleukin-6 production	0.00429385
									MF	GO:0032561	guanyl ribonucleotide binding	0.00232424				BP	GO:0009894	regulation of catabolic process	0.0192912	BP	GO:0010605	negative regulation of macromolecule metabolic process	0.0211402	BP	GO:0033629	negative regulation of cell adhesion mediated by integrin	0.00790111	BP	GO:0032623	interleukin-2 production	0.00430378
									CC	GO:0030139	endocytic vesicle	0.00233849				BP	GO:0010948	negative regulation of cell cycle process	0.0196116	BP	GO:0051651	maintenance of location in cell	0.0211453	MF	GO:0016149	translation release factor activity, codon specific	0.00794796	BP	GO:0051247	positive regulation of protein metabolic process	0.00443594
									BP	GO:0023051	regulation of signaling	0.0023599				BP	GO:1901379	regulation of potassium ion transmembrane transport	0.0198033	BP	GO:0050821	protein stabilization	0.0212078	MF	GO:0004719	protein-L-isoaspartate (D-aspartate) O-methyltransferase activity	0.00794796	BP	GO:0002891	positive regulation of immunoglobulin mediated immune response	0.00452298
									MF	GO:0019001	guanyl nucleotide binding	0.00238889				BP	GO:0010171	body morphogenesis	0.0198393	MF	GO:0016740	transferase activity	0.0212482	MF	GO:0048763	calcium-induced calcium release activity	0.00794796	BP	GO:0002714	positive regulation of B cell mediated immunity	0.00452298
									BP	GO:0006928	cellular component movement	0.00240578				BP	GO:0014896	muscle hypertrophy	0.0198393	BP	GO:0060627	regulation of vesicle-mediated transport	0.0212942	CC	GO:0034663	endoplasmic reticulum chaperone complex	0.00796478	BP	GO:0090025	regulation of monocyte chemotaxis	0.00452298
									BP	GO:2000343	positive regulation of chemokine (C-X-C motif) ligand 2 production	0.00243273				CC	GO:0005741	mitochondrial outer membrane	0.0199166	BP	GO:0048024	regulation of mRNA splicing, via spliceosome	0.0213597	CC	GO:0016939	kinesin II complex	0.00796478	BP	GO:0033033	negative regulation of myeloid cell apoptotic process	0.00452298
									BP	GO:0031584	activation of phospholipase D activity	0.00243273				CC	GO:0019867	outer membrane	0.0201233	BP	GO:0071346	cellular response to interferon-gamma	0.0214224	CC	GO:0005955	calcineurin complex	0.00796478	BP	GO:0060333	interferon-gamma-mediated signaling pathway	0.00452298
									BP	GO:0034112	positive regulation of homotypic cell-cell adhesion	0.00243273				MF	GO:0060590	ATPase regulator activity	0.0210239	BP	GO:0016601	Rac protein signal transduction	0.0214224	CC	GO:0060053	neurofilament cytoskeleton	0.00796478	BP	GO:0034123	positive regulation of toll-like receptor signaling pathway	0.00452298
									BP	GO:0048245	eosinophil chemotaxis	0.00243273				CC	GO:0005829	cytosol	0.0210378	BP	GO:0010259	multicellular organismal aging	0.0216929	CC	GO:0035770	ribonucleoprotein granule	0.00797171	BP	GO:0042534	regulation of tumor necrosis factor biosynthetic process	0.00452298
									BP	GO:2000109	regulation of macrophage apoptotic process	0.00243273				CC	GO:0044454	nuclear chromosome part	0.0210729	MF	GO:0017137	Rab GTPase binding	0.021885	CC	GO:0000922	spindle pole	0.0081112	BP	GO:0042533	tumor necrosis factor biosynthetic process	0.00452298
									BP	GO:0071888	macrophage apoptotic process	0.00243273				CC	GO:0044441	ciliary part	0.0210948	MF	GO:0032182	small conjugating protein binding	0.0219055	CC	GO:0036477	somatodendritic compartment	0.00818923	BP	GO:0002902	regulation of B cell apoptotic process	0.00452298
									BP	GO:0033632	regulation of cell-cell adhesion mediated by integrin	0.00243273				CC	GO:0035770	ribonucleoprotein granule	0.0211653	MF	GO:0008969	phosphohistidine phosphatase activity	0.0220905	BP	GO:0080134	regulation of response to stress	0.00858774	BP	GO:1902165	regulation of intrinsic apoptotic signaling pathway in response to DNA damage by p53 class mediator	0.00452298
									BP	GO:0051712	positive regulation of killing of cells of other organism	0.00243273				BP	GO:0044782	cilium organization	0.0212402	MF	GO:0017161	inositol-1,3,4-trisphosphate 4-phosphatase activity	0.0220905	MF	GO:0043130	ubiquitin binding	0.00867759	BP	GO:1902254	negative regulation of intrinsic apoptotic signaling pathway by p53 class mediator	0.00452298
									BP	GO:0051709	regulation of killing of cells of other organism	0.00243273				MF	GO:0008092	cytoskeletal protein binding	0.0213663	MF	GO:0019178	NADP phosphatase activity	0.0220905	BP	GO:0016579	protein deubiquitination	0.00869567	BP	GO:0046635	positive regulation of alpha-beta T cell activation	0.00469878
									BP	GO:0032020	ISG15-protein conjugation	0.00243273				CC	GO:0030660	Golgi-associated vesicle membrane	0.0214829	MF	GO:0043726	5-amino-6-(5-phosphoribitylamino)uracil phosphatase activity	0.0220905	CC	GO:0030529	ribonucleoprotein complex	0.00873304	CC	GO:0070971	endoplasmic reticulum exit site	0.00475726
									BP	GO:0042590	antigen processing and presentation of exogenous peptide antigen via MHC class I	0.00243273				BP	GO:0010638	positive regulation of organelle organization	0.0215359	MF	GO:0043813	phosphatidylinositol-3,5-bisphosphate 5-phosphatase activity	0.0220905	BP	GO:0008064	regulation of actin polymerization or depolymerization	0.00873714	BP	GO:0072511	divalent inorganic cation transport	0.00484622
									BP	GO:0002667	regulation of T cell anergy	0.00243273				BP	GO:0030900	forebrain development	0.0215359	MF	GO:0052825	inositol-1,3,4,5,6-pentakisphosphate 1-phosphatase activity	0.0220905	BP	GO:0030832	regulation of actin filament length	0.00873714	BP	GO:0051222	positive regulation of protein transport	0.00493037
									BP	GO:0002870	T cell anergy	0.00243273				BP	GO:0060563	neuroepithelial cell differentiation	0.0216626	MF	GO:0052828	inositol-3,4-bisphosphate 4-phosphatase activity	0.0220905	MF	GO:0048365	Rac GTPase binding	0.00876174	BP	GO:0009968	negative regulation of signal transduction	0.00507832
									BP	GO:0002911	regulation of lymphocyte anergy	0.00243273				BP	GO:0035265	organ growth	0.0220412	MF	GO:0052829	inositol-1,3,4-trisphosphate 1-phosphatase activity	0.0220905	BP	GO:0030888	regulation of B cell proliferation	0.00887015	BP	GO:0032606	type I interferon production	0.00511501
									BP	GO:0002249	lymphocyte anergy	0.00243273				BP	GO:0019637	organophosphate metabolic process	0.0224723	MF	GO:0052830	inositol-1,3,4,6-tetrakisphosphate 6-phosphatase activity	0.0220905	BP	GO:0043241	protein complex disassembly	0.00900199	BP	GO:0002709	regulation of T cell mediated immunity	0.00511501
									BP	GO:0034162	toll-like receptor 9 signaling pathway	0.00243273				MF	GO:0034593	phosphatidylinositol bisphosphate phosphatase activity	0.0226074	MF	GO:0052831	inositol-1,3,4,6-tetrakisphosphate 1-phosphatase activity	0.0220905	MF	GO:0004722	protein serine/threonine phosphatase activity	0.00902741	BP	GO:0007252	I-kappaB phosphorylation	0.00549081
									BP	GO:0032667	regulation of interleukin-23 production	0.00243273				BP	GO:0010975	regulation of neuron projection development	0.0228649	MF	GO:0052867	phosphatidylinositol-1,4,5-trisphosphate 5-phosphatase activity	0.0220905	BP	GO:0002768	immune response-regulating cell surface receptor signaling pathway	0.00903932	BP	GO:0031640	killing of cells of other organism	0.00549081
									BP	GO:0032627	interleukin-23 production	0.00243273				BP	GO:0006486	protein glycosylation	0.0228814	MF	GO:1990003	IDP phosphatase activity	0.0220905	BP	GO:0070646	protein modification by small protein removal	0.00903932	BP	GO:0044364	disruption of cells of other organism	0.00549081
									BP	GO:0060558	regulation of calcidiol 1-monooxygenase activity	0.00243273				BP	GO:0043413	macromolecule glycosylation	0.0228814	MF	GO:0043812	phosphatidylinositol-4-phosphate phosphatase activity	0.0220905	MF	GO:0008135	translation factor activity, nucleic acid binding	0.00906848	BP	GO:0010935	regulation of macrophage cytokine production	0.00549081
									BP	GO:0033034	positive regulation of myeloid cell apoptotic process	0.00243273				BP	GO:0031570	DNA integrity checkpoint	0.0231441	MF	GO:0031492	nucleosomal DNA binding	0.0220905	BP	GO:0042129	regulation of T cell proliferation	0.00907414	BP	GO:0034315	regulation of Arp2/3 complex-mediated actin nucleation	0.00549081
									BP	GO:0051817	modification of morphology or physiology of other organism involved in symbiotic interaction	0.00244335				BP	GO:0043241	protein complex disassembly	0.0231696	BP	GO:0007268	synaptic transmission	0.0221212	MF	GO:0001085	RNA polymerase II transcription factor binding	0.00918928	BP	GO:0002825	regulation of T-helper 1 type immune response	0.00549081
									BP	GO:0045670	regulation of osteoclast differentiation	0.00244335				BP	GO:1901576	organic substance biosynthetic process	0.0231717	BP	GO:0032880	regulation of protein localization	0.0222698	BP	GO:0019220	regulation of phosphate metabolic process	0.00919167	BP	GO:0043518	negative regulation of DNA damage response, signal transduction by p53 class mediator	0.00549081
									BP	GO:0072511	divalent inorganic cation transport	0.00245574				CC	GO:0005768	endosome	0.0232949	BP	GO:0080135	regulation of cellular response to stress	0.0231444	BP	GO:0007265	Ras protein signal transduction	0.00932813	BP	GO:0050755	chemokine metabolic process	0.00549081
									BP	GO:0010646	regulation of cell communication	0.00246324				CC	GO:0014069	postsynaptic density	0.0233837	CC	GO:0005876	spindle microtubule	0.0233459	CC	GO:0030139	endocytic vesicle	0.00939877	BP	GO:0045408	regulation of interleukin-6 biosynthetic process	0.00549081
									CC	GO:0048237	rough endoplasmic reticulum lumen	0.00256813				CC	GO:0030125	clathrin vesicle coat	0.0234228	CC	GO:0000228	nuclear chromosome	0.0234397	BP	GO:0032101	regulation of response to external stimulus	0.00955794	BP	GO:0042226	interleukin-6 biosynthetic process	0.00549081
									CC	GO:0043020	NADPH oxidase complex	0.00256813				BP	GO:2000300	regulation of synaptic vesicle exocytosis	0.023568	BP	GO:0007528	neuromuscular junction development	0.023555	MF	GO:0008234	cysteine-type peptidase activity	0.00968758	BP	GO:0042362	fat-soluble vitamin biosynthetic process	0.00549081
									BP	GO:0051209	release of sequestered calcium ion into cytosol	0.00258567				BP	GO:0018023	peptidyl-lysine trimethylation	0.023568	BP	GO:0030433	ER-associated ubiquitin-dependent protein catabolic process	0.023555	BP	GO:0008037	cell recognition	0.00974182	BP	GO:0045954	positive regulation of natural killer cell mediated cytotoxicity	0.00549081
									BP	GO:0051283	negative regulation of sequestering of calcium ion	0.00258567				BP	GO:0007265	Ras protein signal transduction	0.0235809	MF	GO:0052866	phosphatidylinositol phosphate phosphatase activity	0.0240688	BP	GO:0042981	regulation of apoptotic process	0.00979887	BP	GO:0002717	positive regulation of natural killer cell mediated immunity	0.00549081
									BP	GO:0048017	inositol lipid-mediated signaling	0.00258585				BP	GO:0021987	cerebral cortex development	0.0236424	BP	GO:0001952	regulation of cell-matrix adhesion	0.0243713	MF	GO:0001103	RNA polymerase II repressing transcription factor binding	0.00980234	BP	GO:0014015	positive regulation of gliogenesis	0.00555278
									BP	GO:0043410	positive regulation of MAPK cascade	0.00260942				BP	GO:0010927	cellular component assembly involved in morphogenesis	0.0237882	CC	GO:0048471	perinuclear region of cytoplasm	0.0246166	CC	GO:0019012	virion	0.00984937	BP	GO:0007249	I-kappaB kinase/NF-kappaB signaling	0.00558791
									MF	GO:0005539	glycosaminoglycan binding	0.00262511				BP	GO:0050658	RNA transport	0.0239238	BP	GO:0030517	negative regulation of axon extension	0.0249216	CC	GO:0044423	virion part	0.00984937	BP	GO:0031334	positive regulation of protein complex assembly	0.00563255
									BP	GO:0019725	cellular homeostasis	0.00263058				BP	GO:0050657	nucleic acid transport	0.0239238	CC	GO:0031519	PcG protein complex	0.025009	BP	GO:0002684	positive regulation of immune system process	0.00993614	BP	GO:0048523	negative regulation of cellular process	0.00573265
									BP	GO:0051246	regulation of protein metabolic process	0.00268869				BP	GO:0051236	establishment of RNA localization	0.0239238	MF	GO:0051219	phosphoprotein binding	0.0250498	BP	GO:0042110	T cell activation	0.0100525	BP	GO:0032273	positive regulation of protein polymerization	0.00590955
									BP	GO:0060760	positive regulation of response to cytokine stimulus	0.00270123				BP	GO:0055013	cardiac muscle cell development	0.0239474	BP	GO:0043044	ATP-dependent chromatin remodeling	0.0251014	BP	GO:0043623	cellular protein complex assembly	0.010175	MF	GO:0042287	MHC protein binding	0.00616296
									BP	GO:0043368	positive T cell selection	0.00270123				CC	GO:0043198	dendritic shaft	0.0243168	BP	GO:1901379	regulation of potassium ion transmembrane transport	0.0251014	BP	GO:0035493	SNARE complex assembly	0.0102085	BP	GO:0042327	positive regulation of phosphorylation	0.00621744
									BP	GO:0050856	regulation of T cell receptor signaling pathway	0.00270123				MF	GO:0005217	intracellular ligand-gated ion channel activity	0.0243255	BP	GO:0018022	peptidyl-lysine methylation	0.0252424	BP	GO:0071786	endoplasmic reticulum tubular network organization	0.0102085	MF	GO:0061134	peptidase regulator activity	0.00640361
									BP	GO:0002367	cytokine production involved in immune response	0.00270594				BP	GO:0055006	cardiac cell development	0.0245494	MF	GO:0052743	inositol tetrakisphosphate phosphatase activity	0.025586	BP	GO:0071709	membrane assembly	0.0102085	MF	GO:0001948	glycoprotein binding	0.00644892
									BP	GO:0002444	myeloid leukocyte mediated immunity	0.00270594				BP	GO:0032984	macromolecular complex disassembly	0.0246081	MF	GO:0004722	protein serine/threonine phosphatase activity	0.0258164	BP	GO:0007064	mitotic sister chromatid cohesion	0.0102085	BP	GO:0002444	myeloid leukocyte mediated immunity	0.00649409
									BP	GO:0070372	regulation of ERK1 and ERK2 cascade	0.00273756				CC	GO:0031594	neuromuscular junction	0.0246384	CC	GO:0005777	peroxisome	0.0258202	BP	GO:0035520	monoubiquitinated protein deubiquitination	0.0102085	BP	GO:0033622	integrin activation	0.00654458
									MF	GO:0061135	endopeptidase regulator activity	0.00275469				CC	GO:0016605	PML body	0.0246879	CC	GO:0042579	microbody	0.0258202	BP	GO:2000001	regulation of DNA damage checkpoint	0.0102085	BP	GO:0044130	negative regulation of growth of symbiont in host	0.00654458
									BP	GO:0051282	regulation of sequestering of calcium ion	0.00278087				CC	GO:0043195	terminal bouton	0.0247478	BP	GO:0050770	regulation of axonogenesis	0.0262046	BP	GO:0071679	commissural neuron axon guidance	0.0102085	BP	GO:0002755	MyD88-dependent toll-like receptor signaling pathway	0.00654458
									BP	GO:0002573	myeloid leukocyte differentiation	0.00287044				CC	GO:0034993	SUN-KASH complex	0.0253739	BP	GO:1903320	regulation of protein modification by small protein conjugation or removal	0.026466	BP	GO:0001780	neutrophil homeostasis	0.0102085	BP	GO:0044126	regulation of growth of symbiont in host	0.00654458
									BP	GO:0051222	positive regulation of protein transport	0.00293466				CC	GO:0034992	microtubule organizing center attachment site	0.0253739	BP	GO:0010171	body morphogenesis	0.0265512	BP	GO:0032984	macromolecular complex disassembly	0.0102502	BP	GO:0044146	negative regulation of growth of symbiont involved in interaction with host	0.00654458
									BP	GO:0050871	positive regulation of B cell activation	0.00298724				CC	GO:0031313	extrinsic component of endosome membrane	0.0253739	BP	GO:0032535	regulation of cellular component size	0.0266125	BP	GO:0031647	regulation of protein stability	0.0102502	BP	GO:0044144	modulation of growth of symbiont involved in interaction with host	0.00654458
									BP	GO:0022610	biological adhesion	0.00305134				CC	GO:0030915	Smc5-Smc6 complex	0.0253739	BP	GO:0031623	receptor internalization	0.0275409	BP	GO:0051247	positive regulation of protein metabolic process	0.010284	BP	GO:0010934	macrophage cytokine production	0.00654458
									BP	GO:0034612	response to tumor necrosis factor	0.00320293				CC	GO:0034715	pICln-Sm protein complex	0.0253739	CC	GO:0030660	Golgi-associated vesicle membrane	0.0275614	MF	GO:0051787	misfolded protein binding	0.0102975	BP	GO:0002467	germinal center formation	0.00654458
									BP	GO:0097285	cell-type specific apoptotic process	0.00321199				BP	GO:0032527	protein exit from endoplasmic reticulum	0.0254595	BP	GO:0001578	microtubule bundle formation	0.027791	MF	GO:0045295	gamma-catenin binding	0.0102975	BP	GO:0090023	positive regulation of neutrophil chemotaxis	0.00654458
									CC	GO:0005768	endosome	0.00322181				BP	GO:1900044	regulation of protein K63-linked ubiquitination	0.0254595	BP	GO:0030521	androgen receptor signaling pathway	0.027791	BP	GO:0065008	regulation of biological quality	0.0103157	BP	GO:0051044	positive regulation of membrane protein ectodomain proteolysis	0.00654458
									CC	GO:0031985	Golgi cisterna	0.00329774				BP	GO:0070535	histone H2A K63-linked ubiquitination	0.0254595	CC	GO:0030915	Smc5-Smc6 complex	0.0280707	CC	GO:0005685	U1 snRNP	0.0103298	CC	GO:0005768	endosome	0.00654732
									MF	GO:0035325	Toll-like receptor binding	0.00338651				BP	GO:0060789	hair follicle placode formation	0.0254595	CC	GO:0034715	pICln-Sm protein complex	0.0280707	CC	GO:0031209	SCAR complex	0.0103298	BP	GO:0051223	regulation of protein transport	0.00664658
									MF	GO:0045236	CXCR chemokine receptor binding	0.00338651				BP	GO:0010612	regulation of cardiac muscle adaptation	0.0254595	BP	GO:0032527	protein exit from endoplasmic reticulum	0.0281669	MF	GO:0016879	ligase activity, forming carbon-nitrogen bonds	0.0103591	BP	GO:0050794	regulation of cellular process	0.00676866
									MF	GO:0008329	signaling pattern recognition receptor activity	0.00338651				BP	GO:0000055	ribosomal large subunit export from nucleus	0.0254595	BP	GO:1900044	regulation of protein K63-linked ubiquitination	0.0281669	MF	GO:0016881	acid-amino acid ligase activity	0.0104028	BP	GO:0019722	calcium-mediated signaling	0.0068511
									MF	GO:0038187	pattern recognition receptor activity	0.00338651				BP	GO:0016926	protein desumoylation	0.0254595	BP	GO:0060789	hair follicle placode formation	0.0281669	BP	GO:0009966	regulation of signal transduction	0.0104613	BP	GO:0050871	positive regulation of B cell activation	0.00699816
									MF	GO:0015197	peptide transporter activity	0.00338651				BP	GO:0090286	cytoskeletal anchoring at nuclear membrane	0.0254595	BP	GO:0016926	protein desumoylation	0.0281669	CC	GO:0043235	receptor complex	0.0104799	BP	GO:0045937	positive regulation of phosphate metabolic process	0.00704143
									BP	GO:0046425	regulation of JAK-STAT cascade	0.00343042				BP	GO:0010838	positive regulation of keratinocyte proliferation	0.0254595	BP	GO:0010612	regulation of cardiac muscle adaptation	0.0281669	BP	GO:0006281	DNA repair	0.0105535	BP	GO:0010562	positive regulation of phosphorus metabolic process	0.00704143
									BP	GO:0015833	peptide transport	0.00357777				BP	GO:0033045	regulation of sister chromatid segregation	0.0254595	BP	GO:0034773	histone H4-K20 trimethylation	0.0281669	BP	GO:0000910	cytokinesis	0.0105967	MF	GO:0005539	glycosaminoglycan binding	0.00736215
									BP	GO:0006816	calcium ion transport	0.00360674				BP	GO:1990182	exosomal secretion	0.0254595	BP	GO:0000055	ribosomal large subunit export from nucleus	0.0281669	BP	GO:0002274	myeloid leukocyte activation	0.0105967	MF	GO:0004896	cytokine receptor activity	0.00741588
									BP	GO:0046427	positive regulation of JAK-STAT cascade	0.00360849				BP	GO:0034773	histone H4-K20 trimethylation	0.0254595	BP	GO:0016998	cell wall macromolecule catabolic process	0.0281669	BP	GO:0032507	maintenance of protein location in cell	0.0106149	BP	GO:0050801	ion homeostasis	0.00743775
									BP	GO:0002903	negative regulation of B cell apoptotic process	0.00361099				CC	GO:0010494	cytoplasmic stress granule	0.0258779	BP	GO:0044036	cell wall macromolecule metabolic process	0.0281669	BP	GO:0000281	mitotic cytokinesis	0.0106306	BP	GO:0014910	regulation of smooth muscle cell migration	0.00752486
									BP	GO:0002883	regulation of hypersensitivity	0.00361099				MF	GO:0004971	alpha-amino-3-hydroxy-5-methyl-4-isoxazole propionate selective glutamate receptor activity	0.0259008	BP	GO:0071554	cell wall organization or biogenesis	0.0281669	BP	GO:0010574	regulation of vascular endothelial growth factor production	0.0106306	BP	GO:0050792	regulation of viral process	0.00753099
									BP	GO:0002524	hypersensitivity	0.00361099				MF	GO:0033192	calmodulin-dependent protein phosphatase activity	0.0259008	BP	GO:1990182	exosomal secretion	0.0281669	BP	GO:0050919	negative chemotaxis	0.0106306	BP	GO:0031401	positive regulation of protein modification process	0.00755017
									BP	GO:0010820	positive regulation of T cell chemotaxis	0.00361099				MF	GO:0004723	calcium-dependent protein serine/threonine phosphatase activity	0.0259008	BP	GO:0033045	regulation of sister chromatid segregation	0.0281669	BP	GO:0051084	'de novo' posttranslational protein folding	0.0106306	BP	GO:0043921	modulation by host of viral transcription	0.00768244
									BP	GO:0010819	regulation of T cell chemotaxis	0.00361099				MF	GO:0036033	mediator complex binding	0.0259008	BP	GO:0010838	positive regulation of keratinocyte proliferation	0.0281669	BP	GO:0006458	'de novo' protein folding	0.0106306	BP	GO:0052472	modulation by host of symbiont transcription	0.00768244
									BP	GO:0072677	eosinophil migration	0.00361099				MF	GO:0000405	bubble DNA binding	0.0259008	BP	GO:0090043	regulation of tubulin deacetylation	0.0281669	CC	GO:0031090	organelle membrane	0.0106863	BP	GO:0052312	modulation of transcription in other organism involved in symbiotic interaction	0.00768244
									BP	GO:0045589	regulation of regulatory T cell differentiation	0.00361099				MF	GO:0051880	G-quadruplex DNA binding	0.0259008	BP	GO:0031547	brain-derived neurotrophic factor receptor signaling pathway	0.0281669	BP	GO:0010921	regulation of phosphatase activity	0.0106886	BP	GO:0032660	regulation of interleukin-17 production	0.00768244
									BP	GO:0034134	toll-like receptor 2 signaling pathway	0.00361099				MF	GO:0016929	SUMO-specific protease activity	0.0259008	CC	GO:0030125	clathrin vesicle coat	0.0281885	BP	GO:0002819	regulation of adaptive immune response	0.0107094	BP	GO:0044117	growth of symbiont in host	0.00768244
									BP	GO:0002827	positive regulation of T-helper 1 type immune response	0.00361099				MF	GO:0035613	RNA stem-loop binding	0.0259008	CC	GO:0043601	nuclear replisome	0.0281885	BP	GO:0045185	maintenance of protein location	0.0107182	BP	GO:0044116	growth of symbiont involved in interaction with host	0.00768244
									BP	GO:0002583	regulation of antigen processing and presentation of peptide antigen	0.00361099				MF	GO:0008526	phosphatidylinositol transporter activity	0.0259008	BP	GO:0000086	G2/M transition of mitotic cell cycle	0.0282628	MF	GO:0043531	ADP binding	0.0107391	BP	GO:0044110	growth involved in symbiotic interaction	0.00768244
									BP	GO:0042511	positive regulation of tyrosine phosphorylation of Stat1 protein	0.00361099				BP	GO:1901565	organonitrogen compound catabolic process	0.0259768	BP	GO:0014812	muscle cell migration	0.0282628	BP	GO:0043069	negative regulation of programmed cell death	0.0107656	BP	GO:0051125	regulation of actin nucleation	0.00768244
									BP	GO:0048302	regulation of isotype switching to IgG isotypes	0.00361099				BP	GO:0070534	protein K63-linked ubiquitination	0.0260778	BP	GO:0030516	regulation of axon extension	0.0282628	CC	GO:0010494	cytoplasmic stress granule	0.0107977	BP	GO:0046597	negative regulation of viral entry into host cell	0.00768244
									BP	GO:0060556	regulation of vitamin D biosynthetic process	0.00361099				BP	GO:0021955	central nervous system neuron axonogenesis	0.0260778	CC	GO:0005875	microtubule associated complex	0.0283578	MF	GO:1901981	phosphatidylinositol phosphate binding	0.010866	BP	GO:0035455	response to interferon-alpha	0.00768244
									BP	GO:0002283	neutrophil activation involved in immune response	0.00361099				BP	GO:0043666	regulation of phosphoprotein phosphatase activity	0.0260778	BP	GO:0006625	protein targeting to peroxisome	0.0283642	BP	GO:1901701	cellular response to oxygen-containing compound	0.0109069	BP	GO:0071624	positive regulation of granulocyte chemotaxis	0.00768244
									BP	GO:0034116	positive regulation of heterotypic cell-cell adhesion	0.00361099				BP	GO:0060271	cilium morphogenesis	0.0267765	BP	GO:0043574	peroxisomal transport	0.0283642	BP	GO:0006606	protein import into nucleus	0.0109523	BP	GO:1902624	positive regulation of neutrophil migration	0.00768244
									CC	GO:0031984	organelle subcompartment	0.00362838				CC	GO:0031307	integral component of mitochondrial outer membrane	0.026777	BP	GO:0072663	establishment of protein localization to peroxisome	0.0283642	BP	GO:1902593	single-organism nuclear import	0.0109523	BP	GO:0032770	positive regulation of monooxygenase activity	0.00768244
									BP	GO:0071622	regulation of granulocyte chemotaxis	0.00368676				BP	GO:0007099	centriole replication	0.0269249	BP	GO:0072662	protein localization to peroxisome	0.0283642	BP	GO:0044744	protein targeting to nucleus	0.0109523	BP	GO:0051246	regulation of protein metabolic process	0.00768495
									BP	GO:2000108	positive regulation of leukocyte apoptotic process	0.00368676				BP	GO:0098534	centriole assembly	0.0269249	BP	GO:0060384	innervation	0.0283642	BP	GO:0010646	regulation of cell communication	0.0109891	BP	GO:2000021	regulation of ion homeostasis	0.00781174
									BP	GO:0051223	regulation of protein transport	0.00370294				BP	GO:2000479	regulation of cAMP-dependent protein kinase activity	0.0269249	BP	GO:1902808	positive regulation of cell cycle G1/S phase transition	0.0283642	BP	GO:0042100	B cell proliferation	0.0110822	CC	GO:0005770	late endosome	0.00782509
									CC	GO:0043235	receptor complex	0.00372588				BP	GO:0008340	determination of adult lifespan	0.0269249	BP	GO:2000300	regulation of synaptic vesicle exocytosis	0.0283642	CC	GO:0071944	cell periphery	0.0112044	BP	GO:0051092	positive regulation of NF-kappaB transcription factor activity	0.00788701
									BP	GO:0043123	positive regulation of I-kappaB kinase/NF-kappaB signaling	0.00380631				BP	GO:1902667	regulation of axon guidance	0.0269249	BP	GO:0018023	peptidyl-lysine trimethylation	0.0283642	BP	GO:1901069	guanosine-containing compound catabolic process	0.0112555	CC	GO:0005797	Golgi medial cisterna	0.008076
									BP	GO:0045860	positive regulation of protein kinase activity	0.00380851				BP	GO:0045910	negative regulation of DNA recombination	0.0269249	MF	GO:0004971	alpha-amino-3-hydroxy-5-methyl-4-isoxazole propionate selective glutamate receptor activity	0.0284002	BP	GO:0090066	regulation of anatomical structure size	0.0112881	MF	GO:0035586	purinergic receptor activity	0.00838694
									MF	GO:0005547	phosphatidylinositol-3,4,5-trisphosphate binding	0.00387865				BP	GO:0021537	telencephalon development	0.0270115	MF	GO:0033192	calmodulin-dependent protein phosphatase activity	0.0284002	BP	GO:0034067	protein localization to Golgi apparatus	0.0113217	BP	GO:0042592	homeostatic process	0.00839331
									BP	GO:0061077	chaperone-mediated protein folding	0.00394969				MF	GO:0034594	phosphatidylinositol trisphosphate phosphatase activity	0.0271256	MF	GO:0004723	calcium-dependent protein serine/threonine phosphatase activity	0.0284002	BP	GO:0044091	membrane biogenesis	0.0113217	BP	GO:0010648	negative regulation of cell communication	0.00851878
									MF	GO:0004871	signal transducer activity	0.0041417				CC	GO:0030054	cell junction	0.0271273	MF	GO:0036033	mediator complex binding	0.0284002	BP	GO:0042026	protein refolding	0.0113217	BP	GO:0023057	negative regulation of signaling	0.00862671
									MF	GO:0060089	molecular transducer activity	0.0041417				MF	GO:0046872	metal ion binding	0.0273299	MF	GO:0051880	G-quadruplex DNA binding	0.0284002	BP	GO:0010575	positive regulation vascular endothelial growth factor production	0.0113217	BP	GO:0031399	regulation of protein modification process	0.00863593
									BP	GO:0002702	positive regulation of production of molecular mediator of immune response	0.0042514				MF	GO:0005086	ARF guanyl-nucleotide exchange factor activity	0.027694	MF	GO:0008486	diphosphoinositol-polyphosphate diphosphatase activity	0.0284002	BP	GO:0051174	regulation of phosphorus metabolic process	0.0113337	BP	GO:0061077	chaperone-mediated protein folding	0.00864701
									BP	GO:0070229	negative regulation of lymphocyte apoptotic process	0.0042514				MF	GO:0005248	voltage-gated sodium channel activity	0.027694	MF	GO:0000405	bubble DNA binding	0.0284002	BP	GO:0006613	cotranslational protein targeting to membrane	0.0113989	BP	GO:0019220	regulation of phosphate metabolic process	0.00868238
									BP	GO:0070371	ERK1 and ERK2 cascade	0.00430074				BP	GO:0000186	activation of MAPKK activity	0.0278016	MF	GO:0017040	ceramidase activity	0.0284002	BP	GO:0036092	phosphatidylinositol-3-phosphate biosynthetic process	0.0113989	BP	GO:0016337	single organismal cell-cell adhesion	0.00881849
									BP	GO:0040013	negative regulation of locomotion	0.00432517				BP	GO:0042551	neuron maturation	0.0278016	MF	GO:0016929	SUMO-specific protease activity	0.0284002	BP	GO:0060396	growth hormone receptor signaling pathway	0.0113989	BP	GO:0010575	positive regulation vascular endothelial growth factor production	0.00890256
									BP	GO:0031399	regulation of protein modification process	0.00435752				BP	GO:0032268	regulation of cellular protein metabolic process	0.0278578	MF	GO:0035613	RNA stem-loop binding	0.0284002	BP	GO:0071378	cellular response to growth hormone stimulus	0.0113989	BP	GO:0048246	macrophage chemotaxis	0.00890256
									BP	GO:0009893	positive regulation of metabolic process	0.00441395				BP	GO:0032271	regulation of protein polymerization	0.0278696	MF	GO:0008526	phosphatidylinositol transporter activity	0.0284002	BP	GO:0008105	asymmetric protein localization	0.0113989	BP	GO:0042346	positive regulation of NF-kappaB import into nucleus	0.00890256
									BP	GO:0002761	regulation of myeloid leukocyte differentiation	0.00445743				BP	GO:1903311	regulation of mRNA metabolic process	0.0282171	BP	GO:1902275	regulation of chromatin organization	0.0284051	BP	GO:0043518	negative regulation of DNA damage response, signal transduction by p53 class mediator	0.0113989	BP	GO:0001783	B cell apoptotic process	0.00890256
									BP	GO:0050790	regulation of catalytic activity	0.00446165				CC	GO:0036064	ciliary basal body	0.0284858	BP	GO:0031334	positive regulation of protein complex assembly	0.0284396	BP	GO:0008210	estrogen metabolic process	0.0113989	BP	GO:0046640	regulation of alpha-beta T cell proliferation	0.00890256
									MF	GO:0055102	lipase inhibitor activity	0.00469327				CC	GO:0005777	peroxisome	0.0284973	BP	GO:0048638	regulation of developmental growth	0.0284396	MF	GO:0023026	MHC class II protein complex binding	0.0114463	BP	GO:0051043	regulation of membrane protein ectodomain proteolysis	0.00890256
									MF	GO:0042288	MHC class I protein binding	0.00469327				CC	GO:0042579	microbody	0.0284973	CC	GO:0030496	midbody	0.0286191	MF	GO:0023023	MHC protein complex binding	0.0114463	BP	GO:0034114	regulation of heterotypic cell-cell adhesion	0.00890256
									BP	GO:0042088	T-helper 1 type immune response	0.0048657				BP	GO:0006897	endocytosis	0.0287434	BP	GO:0044708	single-organism behavior	0.0287447	MF	GO:0034236	protein kinase A catalytic subunit binding	0.0115115	BP	GO:2001233	regulation of apoptotic signaling pathway	0.00891485
									BP	GO:0034314	Arp2/3 complex-mediated actin nucleation	0.0048657				BP	GO:0035249	synaptic transmission, glutamatergic	0.0288062	CC	GO:0005814	centriole	0.0287498	BP	GO:0006984	ER-nucleus signaling pathway	0.0115217	BP	GO:0019932	second-messenger-mediated signaling	0.00894635
									MF	GO:1901981	phosphatidylinositol phosphate binding	0.00495738				BP	GO:0046785	microtubule polymerization	0.0289598	BP	GO:0031023	microtubule organizing center organization	0.0287604	BP	GO:0031023	microtubule organizing center organization	0.0115664	BP	GO:0051174	regulation of phosphorus metabolic process	0.00909514
									BP	GO:2000341	regulation of chemokine (C-X-C motif) ligand 2 production	0.00500266				BP	GO:0048008	platelet-derived growth factor receptor signaling pathway	0.0289598	BP	GO:0021761	limbic system development	0.0287604	BP	GO:0097191	extrinsic apoptotic signaling pathway	0.0118048	BP	GO:0043066	negative regulation of apoptotic process	0.00915069
									BP	GO:0072567	chemokine (C-X-C motif) ligand 2 production	0.00500266				BP	GO:0030031	cell projection assembly	0.0289794	BP	GO:0007265	Ras protein signal transduction	0.0290946	BP	GO:0050770	regulation of axonogenesis	0.0120259	BP	GO:0051279	regulation of release of sequestered calcium ion into cytosol	0.00924288
									BP	GO:0043922	negative regulation by host of viral transcription	0.00500266				BP	GO:0031109	microtubule polymerization or depolymerization	0.0293194	BP	GO:0035556	intracellular signal transduction	0.0290954	BP	GO:0051170	nuclear import	0.012195	CC	GO:0005788	endoplasmic reticulum lumen	0.00928038
									BP	GO:0002863	positive regulation of inflammatory response to antigenic stimulus	0.00500266				CC	GO:0000781	chromosome, telomeric region	0.0294113	BP	GO:0009101	glycoprotein biosynthetic process	0.029163	BP	GO:0032886	regulation of microtubule-based process	0.012198	MF	GO:0042056	chemoattractant activity	0.00961421
									BP	GO:0030449	regulation of complement activation	0.00500266				CC	GO:0098687	chromosomal region	0.0294113	CC	GO:0060076	excitatory synapse	0.0291723	BP	GO:0048536	spleen development	0.0122095	BP	GO:0048660	regulation of smooth muscle cell proliferation	0.00983317
									BP	GO:2000257	regulation of protein activation cascade	0.00500266				BP	GO:0051726	regulation of cell cycle	0.0294988	BP	GO:0006493	protein O-linked glycosylation	0.0293852	BP	GO:0030071	regulation of mitotic metaphase/anaphase transition	0.0122095	BP	GO:0014909	smooth muscle cell migration	0.00986221
									BP	GO:0002922	positive regulation of humoral immune response	0.00500266				BP	GO:0072594	establishment of protein localization to organelle	0.0296127	BP	GO:0070085	glycosylation	0.0296677	BP	GO:1902099	regulation of metaphase/anaphase transition of cell cycle	0.0122095	BP	GO:0032649	regulation of interferon-gamma production	0.00986221
									BP	GO:0090026	positive regulation of monocyte chemotaxis	0.00500266				CC	GO:0032279	asymmetric synapse	0.0296694	MF	GO:0008579	JUN kinase phosphatase activity	0.0299063	BP	GO:0014911	positive regulation of smooth muscle cell migration	0.0122095	BP	GO:0023051	regulation of signaling	0.0101071
									BP	GO:0071675	regulation of mononuclear cell migration	0.00500266				BP	GO:0036010	protein localization to endosome	0.0298128	MF	GO:0030351	inositol-1,3,4,5,6-pentakisphosphate 3-phosphatase activity	0.0299063	CC	GO:0005814	centriole	0.0122883	BP	GO:0002861	regulation of inflammatory response to antigenic stimulus	0.0102031
									BP	GO:0033631	cell-cell adhesion mediated by integrin	0.00500266				BP	GO:0072583	clathrin-mediated endocytosis	0.0298128	MF	GO:0030352	inositol-1,4,5,6-tetrakisphosphate 6-phosphatase activity	0.0299063	BP	GO:0032319	regulation of Rho GTPase activity	0.0123496	BP	GO:0060337	type I interferon signaling pathway	0.0102031
									BP	GO:0043374	CD8-positive, alpha-beta T cell differentiation	0.00500266				BP	GO:0055119	relaxation of cardiac muscle	0.0298128	MF	GO:0030487	inositol-4,5-bisphosphate 5-phosphatase activity	0.0299063	CC	GO:0030425	dendrite	0.012375	BP	GO:0071357	cellular response to type I interferon	0.0102031
									BP	GO:0036037	CD8-positive, alpha-beta T cell activation	0.00500266				BP	GO:0007063	regulation of sister chromatid cohesion	0.0298128	MF	GO:0052629	phosphatidylinositol-3,5-bisphosphate 3-phosphatase activity	0.0299063	BP	GO:0048675	axon extension	0.0124377	BP	GO:0032757	positive regulation of interleukin-8 production	0.0102031
									BP	GO:0002921	negative regulation of humoral immune response	0.00500266				BP	GO:0032793	positive regulation of CREB transcription factor activity	0.0298128	MF	GO:0052827	inositol pentakisphosphate phosphatase activity	0.0299063	BP	GO:0006184	GTP catabolic process	0.0124981	BP	GO:0032620	interleukin-17 production	0.0102031
									BP	GO:0060142	regulation of syncytium formation by plasma membrane fusion	0.00500266				BP	GO:0006457	protein folding	0.0299353	BP	GO:0010608	posttranscriptional regulation of gene expression	0.0299476	BP	GO:0031345	negative regulation of cell projection organization	0.0125755	BP	GO:0002720	positive regulation of cytokine production involved in immune response	0.0102031
									BP	GO:0002666	positive regulation of T cell tolerance induction	0.00500266				BP	GO:0000819	sister chromatid segregation	0.030041	MF	GO:0015631	tubulin binding	0.0306828	BP	GO:0030705	cytoskeleton-dependent intracellular transport	0.0125755	BP	GO:0045191	regulation of isotype switching	0.0102031
									BP	GO:0002281	macrophage activation involved in immune response	0.00500266				BP	GO:0048041	focal adhesion assembly	0.030041	CC	GO:0005769	early endosome	0.0308536	CC	GO:0005938	cell cortex	0.0126386	BP	GO:0046596	regulation of viral entry into host cell	0.0102031
									BP	GO:0048291	isotype switching to IgG isotypes	0.00500266				BP	GO:0007045	cell-substrate adherens junction assembly	0.030041	BP	GO:1901069	guanosine-containing compound catabolic process	0.0309031	BP	GO:0043624	cellular protein complex disassembly	0.0126405	BP	GO:0090022	regulation of neutrophil chemotaxis	0.0102031
									BP	GO:0045086	positive regulation of interleukin-2 biosynthetic process	0.00500266				BP	GO:0007269	neurotransmitter secretion	0.0301351	BP	GO:0048588	developmental cell growth	0.0309891	BP	GO:1902275	regulation of chromatin organization	0.0126405	BP	GO:0002828	regulation of type 2 immune response	0.0102031
									BP	GO:0045080	positive regulation of chemokine biosynthetic process	0.00500266				BP	GO:0045185	maintenance of protein location	0.0301351	BP	GO:0035264	multicellular organism growth	0.0313599	BP	GO:0009636	response to toxic substance	0.0126661	BP	GO:1902253	regulation of intrinsic apoptotic signaling pathway by p53 class mediator	0.0102031
									BP	GO:0042368	vitamin D biosynthetic process	0.00500266				BP	GO:0034333	adherens junction assembly	0.0301356	BP	GO:0042147	retrograde transport, endosome to Golgi	0.031453	BP	GO:0010927	cellular component assembly involved in morphogenesis	0.0127905	BP	GO:0009110	vitamin biosynthetic process	0.0102031
									BP	GO:0042886	amide transport	0.00500533				BP	GO:0051169	nuclear transport	0.0304857	BP	GO:0006984	ER-nucleus signaling pathway	0.031453	BP	GO:0051338	regulation of transferase activity	0.0128895	BP	GO:0033198	response to ATP	0.0102031
									BP	GO:0014068	positive regulation of phosphatidylinositol 3-kinase signaling	0.0051028				MF	GO:0070530	K63-linked polyubiquitin binding	0.030556	BP	GO:0055013	cardiac muscle cell development	0.031453	BP	GO:0045927	positive regulation of growth	0.0131386	BP	GO:0010646	regulation of cell communication	0.0104091
									BP	GO:0014065	phosphatidylinositol 3-kinase signaling	0.00535928				MF	GO:0019789	SUMO ligase activity	0.030556	BP	GO:0060341	regulation of cellular localization	0.0315397	MF	GO:0016791	phosphatase activity	0.0131492	MF	GO:0004866	endopeptidase inhibitor activity	0.0104356
									CC	GO:0005765	lysosomal membrane	0.00543227				MF	GO:0036002	pre-mRNA binding	0.030556	CC	GO:0031307	integral component of mitochondrial outer membrane	0.0315807	BP	GO:0002260	lymphocyte homeostasis	0.0131637	BP	GO:0045833	negative regulation of lipid metabolic process	0.0105052
									BP	GO:0001782	B cell homeostasis	0.00553084				MF	GO:0015095	magnesium ion transmembrane transporter activity	0.030556	CC	GO:0043194	axon initial segment	0.0315807	BP	GO:0050790	regulation of catalytic activity	0.0133179	BP	GO:0043069	negative regulation of programmed cell death	0.0107725
									BP	GO:0032651	regulation of interleukin-1 beta production	0.00553084				CC	GO:0031512	motile primary cilium	0.0306246	CC	GO:0097546	ciliary base	0.0315807	BP	GO:0044249	cellular biosynthetic process	0.0135031	BP	GO:0006468	protein phosphorylation	0.0108873
									BP	GO:0032653	regulation of interleukin-10 production	0.00553084				CC	GO:0000930	gamma-tubulin complex	0.0306246	BP	GO:0051172	negative regulation of nitrogen compound metabolic process	0.0316272	BP	GO:1902105	regulation of leukocyte differentiation	0.0135821	MF	GO:0004871	signal transducer activity	0.0110298
									MF	GO:0042169	SH2 domain binding	0.00570657				CC	GO:0034709	methylosome	0.0306246	BP	GO:2000479	regulation of cAMP-dependent protein kinase activity	0.0317563	MF	GO:0031625	ubiquitin protein ligase binding	0.013616	MF	GO:0060089	molecular transducer activity	0.0110298
									BP	GO:0030154	cell differentiation	0.00578765				BP	GO:0019438	aromatic compound biosynthetic process	0.0306378	BP	GO:0008340	determination of adult lifespan	0.0317563	MF	GO:0044389	small conjugating protein ligase binding	0.013616	BP	GO:0048659	smooth muscle cell proliferation	0.0111382
									BP	GO:0033674	positive regulation of kinase activity	0.00585038				BP	GO:0035264	multicellular organism growth	0.0306687	BP	GO:1902667	regulation of axon guidance	0.0317563	BP	GO:0046785	microtubule polymerization	0.0136233	BP	GO:0008630	intrinsic apoptotic signaling pathway in response to DNA damage	0.0111382
									BP	GO:0001525	angiogenesis	0.00585038				BP	GO:0072600	establishment of protein localization to Golgi	0.0307506	BP	GO:0009100	glycoprotein metabolic process	0.0320528	BP	GO:0048008	platelet-derived growth factor receptor signaling pathway	0.0136233	BP	GO:0046634	regulation of alpha-beta T cell activation	0.0111719
									BP	GO:0019220	regulation of phosphate metabolic process	0.0058794				BP	GO:2000480	negative regulation of cAMP-dependent protein kinase activity	0.0307506	MF	GO:0005086	ARF guanyl-nucleotide exchange factor activity	0.0321844	BP	GO:0007399	nervous system development	0.0136614	BP	GO:0044767	single-organism developmental process	0.0112275
									BP	GO:0045595	regulation of cell differentiation	0.0059424				BP	GO:0050932	regulation of pigment cell differentiation	0.0307506	CC	GO:0043198	dendritic shaft	0.0323113	BP	GO:0061024	membrane organization	0.0137846	BP	GO:0097191	extrinsic apoptotic signaling pathway	0.0112313
									MF	GO:0042608	T cell receptor binding	0.00619463				BP	GO:0048172	regulation of short-term neuronal synaptic plasticity	0.0307506	BP	GO:0045934	negative regulation of nucleobase-containing compound metabolic process	0.0325223	BP	GO:0002253	activation of immune response	0.0138628	CC	GO:0031410	cytoplasmic vesicle	0.0113443
									MF	GO:0030881	beta-2-microglobulin binding	0.00619463				BP	GO:0030007	cellular potassium ion homeostasis	0.0307506	CC	GO:0010494	cytoplasmic stress granule	0.0325694	BP	GO:0090329	regulation of DNA-dependent DNA replication	0.0139873	BP	GO:0002548	monocyte chemotaxis	0.0115824
									MF	GO:0001846	opsonin binding	0.00619463				BP	GO:0060285	cilium-dependent cell motility	0.0307506	BP	GO:0055006	cardiac cell development	0.032617	BP	GO:0045429	positive regulation of nitric oxide biosynthetic process	0.0139873	BP	GO:0044003	modification by symbiont of host morphology or physiology	0.0115824
									MF	GO:0019865	immunoglobulin binding	0.00619463				BP	GO:0001539	cilium or flagellum-dependent cell motility	0.0307506	BP	GO:0032386	regulation of intracellular transport	0.0327003	BP	GO:0010765	positive regulation of sodium ion transport	0.0139873	BP	GO:0032728	positive regulation of interferon-beta production	0.0115824
									BP	GO:0043085	positive regulation of catalytic activity	0.00619636				BP	GO:0048843	negative regulation of axon extension involved in axon guidance	0.0307506	BP	GO:0065002	intracellular protein transmembrane transport	0.0328201	BP	GO:0010559	regulation of glycoprotein biosynthetic process	0.0139873	BP	GO:0061082	myeloid leukocyte cytokine production	0.0115824
									BP	GO:0051174	regulation of phosphorus metabolic process	0.00624113				BP	GO:0006895	Golgi to endosome transport	0.0307506	BP	GO:0006897	endocytosis	0.0331081	BP	GO:0031401	positive regulation of protein modification process	0.0140572	BP	GO:0010829	negative regulation of glucose transport	0.0115824
									BP	GO:0002437	inflammatory response to antigenic stimulus	0.00624792				BP	GO:0035561	regulation of chromatin binding	0.0307506	BP	GO:0043414	macromolecule methylation	0.0338595	CC	GO:0000151	ubiquitin ligase complex	0.0140662	BP	GO:0006775	fat-soluble vitamin metabolic process	0.0115824
									BP	GO:0014911	positive regulation of smooth muscle cell migration	0.00624792				BP	GO:2000794	regulation of epithelial cell proliferation involved in lung morphogenesis	0.0307506	CC	GO:0030135	coated vesicle	0.0339385	BP	GO:0045787	positive regulation of cell cycle	0.0141098	BP	GO:0042269	regulation of natural killer cell mediated cytotoxicity	0.0115824
									BP	GO:0033628	regulation of cell adhesion mediated by integrin	0.00624792				BP	GO:0045176	apical protein localization	0.0307506	BP	GO:0051100	negative regulation of binding	0.0339455	MF	GO:0008066	glutamate receptor activity	0.0141665	BP	GO:0002715	regulation of natural killer cell mediated immunity	0.0115824
									BP	GO:0050854	regulation of antigen receptor-mediated signaling pathway	0.00624792				BP	GO:1901077	regulation of relaxation of muscle	0.0307506	BP	GO:0034728	nucleosome organization	0.0339455	MF	GO:0045296	cadherin binding	0.0141665	BP	GO:0031345	negative regulation of cell projection organization	0.0115968
									BP	GO:0051091	positive regulation of sequence-specific DNA binding transcription factor activity	0.00646131				BP	GO:0010921	regulation of phosphatase activity	0.0310633	BP	GO:0021987	cerebral cortex development	0.0339455	MF	GO:0005547	phosphatidylinositol-3,4,5-trisphosphate binding	0.0141665	BP	GO:0097190	apoptotic signaling pathway	0.0117421
									BP	GO:0006690	icosanoid metabolic process	0.00646226				BP	GO:0021543	pallium development	0.0310969	BP	GO:0044839	cell cycle G2/M phase transition	0.0339814	BP	GO:1901576	organic substance biosynthetic process	0.0142098	BP	GO:0002260	lymphocyte homeostasis	0.0118626
									BP	GO:1901568	fatty acid derivative metabolic process	0.00646226				CC	GO:0043596	nuclear replication fork	0.0312051	BP	GO:0006892	post-Golgi vesicle-mediated transport	0.0339814	BP	GO:0042116	macrophage activation	0.014351	BP	GO:0030336	negative regulation of cell migration	0.0119058
									BP	GO:0044248	cellular catabolic process	0.00659574				MF	GO:0008022	protein C-terminus binding	0.0312461	BP	GO:0045666	positive regulation of neuron differentiation	0.0342147	BP	GO:0043067	regulation of programmed cell death	0.0143696	BP	GO:0006184	GTP catabolic process	0.0121096
									BP	GO:1902166	negative regulation of intrinsic apoptotic signaling pathway in response to DNA damage by p53 class mediator	0.00660074				MF	GO:0031681	G-protein beta-subunit binding	0.0314027	MF	GO:0003725	double-stranded RNA binding	0.0342401	BP	GO:0042787	protein ubiquitination involved in ubiquitin-dependent protein catabolic process	0.0145267	MF	GO:0030414	peptidase inhibitor activity	0.0122069
									BP	GO:0071674	mononuclear cell migration	0.00660074				BP	GO:0045840	positive regulation of mitosis	0.0314259	CC	GO:0032279	asymmetric synapse	0.0342779	BP	GO:0032956	regulation of actin cytoskeleton organization	0.0145283	MF	GO:0017124	SH3 domain binding	0.0122069
									BP	GO:0045066	regulatory T cell differentiation	0.00660074				BP	GO:0031113	regulation of microtubule polymerization	0.0314259	CC	GO:0043657	host cell	0.0342779	BP	GO:0002573	myeloid leukocyte differentiation	0.014566	BP	GO:0032502	developmental process	0.0122871
									BP	GO:0042730	fibrinolysis	0.00660074				BP	GO:0044743	intracellular protein transmembrane import	0.0314259	CC	GO:0018995	host	0.0342779	CC	GO:0016605	PML body	0.0145815	BP	GO:0070201	regulation of establishment of protein localization	0.0123969
									BP	GO:0060340	positive regulation of type I interferon-mediated signaling pathway	0.00660074				BP	GO:0006099	tricarboxylic acid cycle	0.0314259	BP	GO:0035235	ionotropic glutamate receptor signaling pathway	0.0343382	CC	GO:0031410	cytoplasmic vesicle	0.0145839	BP	GO:0051093	negative regulation of developmental process	0.0124314
									BP	GO:0032490	detection of molecule of bacterial origin	0.00660074				MF	GO:0017048	Rho GTPase binding	0.0316065	BP	GO:0030318	melanocyte differentiation	0.0343382	MF	GO:0019900	kinase binding	0.0146162	BP	GO:1900076	regulation of cellular response to insulin stimulus	0.0125774
									BP	GO:0045830	positive regulation of isotype switching	0.00660074				BP	GO:0006913	nucleocytoplasmic transport	0.0318469	BP	GO:0033028	myeloid cell apoptotic process	0.0343382	BP	GO:0040017	positive regulation of locomotion	0.0146663	BP	GO:0030154	cell differentiation	0.0126518
									BP	GO:0036035	osteoclast development	0.00660074				BP	GO:0030307	positive regulation of cell growth	0.0322301	BP	GO:0055007	cardiac muscle cell differentiation	0.0343784	BP	GO:0014910	regulation of smooth muscle cell migration	0.0147513	BP	GO:1901069	guanosine-containing compound catabolic process	0.0126771
									BP	GO:0045346	regulation of MHC class II biosynthetic process	0.00660074				BP	GO:0061024	membrane organization	0.0325404	CC	GO:0030054	cell junction	0.0344246	BP	GO:0055007	cardiac muscle cell differentiation	0.0147577	BP	GO:2000146	negative regulation of cell motility	0.0130243
									BP	GO:0030656	regulation of vitamin metabolic process	0.00660074				MF	GO:0034596	phosphatidylinositol phosphate 4-phosphatase activity	0.0325803	BP	GO:0072583	clathrin-mediated endocytosis	0.034445	BP	GO:2000045	regulation of G1/S transition of mitotic cell cycle	0.0147577	BP	GO:0002886	regulation of myeloid leukocyte mediated immunity	0.0130387
									BP	GO:0042359	vitamin D metabolic process	0.00660074				BP	GO:1901991	negative regulation of mitotic cell cycle phase transition	0.0326325	BP	GO:0033160	positive regulation of protein import into nucleus, translocation	0.034445	BP	GO:0034504	protein localization to nucleus	0.0147602	BP	GO:0010574	regulation of vascular endothelial growth factor production	0.0130387
									BP	GO:0032727	positive regulation of interferon-alpha production	0.00660074				MF	GO:0008270	zinc ion binding	0.0326607	BP	GO:0007063	regulation of sister chromatid cohesion	0.034445	BP	GO:0006275	regulation of DNA replication	0.0149261	BP	GO:0006911	phagocytosis, engulfment	0.0130387
									BP	GO:0022407	regulation of cell-cell adhesion	0.00675295				BP	GO:0018130	heterocycle biosynthetic process	0.0330924	BP	GO:0009452	7-methylguanosine RNA capping	0.034445	BP	GO:0048520	positive regulation of behavior	0.0149261	BP	GO:0045672	positive regulation of osteoclast differentiation	0.0130387
									BP	GO:0060402	calcium ion transport into cytosol	0.00675295				CC	GO:0080008	Cul4-RING E3 ubiquitin ligase complex	0.0332579	BP	GO:0036260	RNA capping	0.034445	CC	GO:0035097	histone methyltransferase complex	0.0149349	BP	GO:0034340	response to type I interferon	0.0130387
									MF	GO:0008289	lipid binding	0.00681075				CC	GO:0030134	ER to Golgi transport vesicle	0.0332579	BP	GO:0032239	regulation of nucleobase-containing compound transport	0.034445	CC	GO:0005874	microtubule	0.0149617	BP	GO:0001961	positive regulation of cytokine-mediated signaling pathway	0.0130387
									BP	GO:0071902	positive regulation of protein serine/threonine kinase activity	0.00683378				BP	GO:0030705	cytoskeleton-dependent intracellular transport	0.033381	BP	GO:0055119	relaxation of cardiac muscle	0.034445	BP	GO:0002822	regulation of adaptive immune response based on somatic recombination of immune receptors built from immunoglobulin superfamily domains	0.0149757	BP	GO:1902622	regulation of neutrophil migration	0.0130387
									BP	GO:0001959	regulation of cytokine-mediated signaling pathway	0.00696383				BP	GO:0031345	negative regulation of cell projection organization	0.033381	BP	GO:0032793	positive regulation of CREB transcription factor activity	0.034445	MF	GO:0070491	repressing transcription factor binding	0.0150007	BP	GO:1902230	negative regulation of intrinsic apoptotic signaling pathway in response to DNA damage	0.0130387
									BP	GO:0033559	unsaturated fatty acid metabolic process	0.00696383				MF	GO:0016740	transferase activity	0.0333874	MF	GO:0001948	glycoprotein binding	0.0345987	CC	GO:0044451	nucleoplasm part	0.0151474	BP	GO:0001959	regulation of cytokine-mediated signaling pathway	0.0133164
									BP	GO:0046782	regulation of viral transcription	0.00701793				BP	GO:0007214	gamma-aminobutyric acid signaling pathway	0.0334568	CC	GO:0071782	endoplasmic reticulum tubular network	0.0346384	BP	GO:0048519	negative regulation of biological process	0.0154718	BP	GO:0060341	regulation of cellular localization	0.0136379
									BP	GO:0030890	positive regulation of B cell proliferation	0.00701793				BP	GO:0007620	copulation	0.0334568	CC	GO:0031512	motile primary cilium	0.0346384	BP	GO:0016050	vesicle organization	0.0156075	BP	GO:0046039	GTP metabolic process	0.0136673
									BP	GO:0032613	interleukin-10 production	0.00701793				BP	GO:0033522	histone H2A ubiquitination	0.0334568	CC	GO:0034709	methylosome	0.0346384	BP	GO:0042098	T cell proliferation	0.0156075	BP	GO:0014812	muscle cell migration	0.0140797
									BP	GO:0042993	positive regulation of transcription factor import into nucleus	0.00701793				BP	GO:0000281	mitotic cytokinesis	0.0334568	BP	GO:2000480	negative regulation of cAMP-dependent protein kinase activity	0.0347828	BP	GO:0014909	smooth muscle cell migration	0.0156523	BP	GO:0032609	interferon-gamma production	0.0140797
									BP	GO:0060401	cytosolic calcium ion transport	0.00713751				BP	GO:0007611	learning or memory	0.033532	BP	GO:0072600	establishment of protein localization to Golgi	0.0347828	BP	GO:0048259	regulation of receptor-mediated endocytosis	0.0156523	MF	GO:0019955	cytokine binding	0.0144372
									BP	GO:0006184	GTP catabolic process	0.00745995				BP	GO:0022904	respiratory electron transport chain	0.0336539	BP	GO:0050932	regulation of pigment cell differentiation	0.0347828	BP	GO:0032103	positive regulation of response to external stimulus	0.0156727	BP	GO:0050850	positive regulation of calcium-mediated signaling	0.0145702
									BP	GO:0043066	negative regulation of apoptotic process	0.00772468				BP	GO:0007610	behavior	0.0339712	BP	GO:0048172	regulation of short-term neuronal synaptic plasticity	0.0347828	BP	GO:0046039	GTP metabolic process	0.0156805	BP	GO:0010573	vascular endothelial growth factor production	0.0145702
									BP	GO:0019083	viral transcription	0.00784177				MF	GO:0051019	mitogen-activated protein kinase binding	0.0344925	BP	GO:0030007	cellular potassium ion homeostasis	0.0347828	BP	GO:0010573	vascular endothelial growth factor production	0.0158464	BP	GO:0050922	negative regulation of chemotaxis	0.0145702
									BP	GO:0019080	viral gene expression	0.00784177				BP	GO:0043624	cellular protein complex disassembly	0.0345446	BP	GO:0060285	cilium-dependent cell motility	0.0347828	BP	GO:0019438	aromatic compound biosynthetic process	0.015853	BP	GO:0050856	regulation of T cell receptor signaling pathway	0.0145702
									BP	GO:0002287	alpha-beta T cell activation involved in immune response	0.00784177				MF	GO:0005158	insulin receptor binding	0.0349649	BP	GO:0001539	cilium or flagellum-dependent cell motility	0.0347828	BP	GO:0051607	defense response to virus	0.015938	BP	GO:0060760	positive regulation of response to cytokine stimulus	0.0145702
									MF	GO:0004950	chemokine receptor activity	0.00788435				BP	GO:0007098	centrosome cycle	0.0350965	BP	GO:0060044	negative regulation of cardiac muscle cell proliferation	0.0347828	BP	GO:0042325	regulation of phosphorylation	0.0160966	BP	GO:0007520	myoblast fusion	0.0145702
									MF	GO:0001637	G-protein coupled chemoattractant receptor activity	0.00788435				BP	GO:0060323	head morphogenesis	0.0350965	BP	GO:0048843	negative regulation of axon extension involved in axon guidance	0.0347828	CC	GO:0019013	viral nucleocapsid	0.0161001	BP	GO:0042092	type 2 immune response	0.0145702
									BP	GO:0000165	MAPK cascade	0.00791691				BP	GO:0050890	cognition	0.0351233	BP	GO:0035561	regulation of chromatin binding	0.0347828	CC	GO:0019028	viral capsid	0.0161001	BP	GO:1901797	negative regulation of signal transduction by p53 class mediator	0.0145702
									BP	GO:1901069	guanosine-containing compound catabolic process	0.00791691				BP	GO:0008037	cell recognition	0.0351602	BP	GO:0006895	Golgi to endosome transport	0.0347828	BP	GO:0060326	cell chemotaxis	0.0161036	BP	GO:0030041	actin filament polymerization	0.0146038
									BP	GO:0031325	positive regulation of cellular metabolic process	0.00810192				MF	GO:0016301	kinase activity	0.035188	BP	GO:0006370	7-methylguanosine mRNA capping	0.0347828	MF	GO:0008017	microtubule binding	0.0161349	BP	GO:0051271	negative regulation of cellular component movement	0.0146234
									BP	GO:0031334	positive regulation of protein complex assembly	0.00813628				BP	GO:0035303	regulation of dephosphorylation	0.0352449	BP	GO:2000794	regulation of epithelial cell proliferation involved in lung morphogenesis	0.0347828	BP	GO:0007154	cell communication	0.0161697	BP	GO:0010827	regulation of glucose transport	0.0148674
									BP	GO:0070201	regulation of establishment of protein localization	0.00827103				BP	GO:0016050	vesicle organization	0.0352635	BP	GO:0045176	apical protein localization	0.0347828	BP	GO:0044763	single-organism cellular process	0.0165365	BP	GO:1901068	guanosine-containing compound metabolic process	0.0151503
									BP	GO:0045060	negative thymic T cell selection	0.00839838				CC	GO:0005798	Golgi-associated vesicle	0.0353857	BP	GO:1901077	regulation of relaxation of muscle	0.0347828	BP	GO:0044271	cellular nitrogen compound biosynthetic process	0.0166219	MF	GO:0008528	G-protein coupled peptide receptor activity	0.0152112
									BP	GO:0043383	negative T cell selection	0.00839838				BP	GO:1903308	regulation of chromatin modification	0.0357147	MF	GO:0070530	K63-linked polyubiquitin binding	0.0348516	BP	GO:0045292	mRNA cis splicing, via spliceosome	0.016702	BP	GO:0016485	protein processing	0.0153933
									BP	GO:0002864	regulation of acute inflammatory response to antigenic stimulus	0.00839838				BP	GO:0044271	cellular nitrogen compound biosynthetic process	0.0357652	MF	GO:0016303	1-phosphatidylinositol-3-kinase activity	0.0348516	BP	GO:0040016	embryonic cleavage	0.016702	BP	GO:0048661	positive regulation of smooth muscle cell proliferation	0.0156796
									BP	GO:0006968	cellular defense response	0.00839838				CC	GO:0005938	cell cortex	0.0358526	MF	GO:0015095	magnesium ion transmembrane transporter activity	0.0348516	BP	GO:0016082	synaptic vesicle priming	0.016702	BP	GO:0030833	regulation of actin filament polymerization	0.0157058
									BP	GO:0032733	positive regulation of interleukin-10 production	0.00839838				CC	GO:0005778	peroxisomal membrane	0.0360495	MF	GO:0001103	RNA polymerase II repressing transcription factor binding	0.0348925	BP	GO:0071420	cellular response to histamine	0.016702	BP	GO:0032535	regulation of cellular component size	0.0157381
									BP	GO:0002645	positive regulation of tolerance induction	0.00839838				CC	GO:0031903	microbody membrane	0.0360495	BP	GO:0032409	regulation of transporter activity	0.0350191	BP	GO:0034086	maintenance of sister chromatid cohesion	0.016702	BP	GO:0019835	cytolysis	0.0161752
									BP	GO:0045911	positive regulation of DNA recombination	0.00839838				CC	GO:0005657	replication fork	0.0360495	MF	GO:0031681	G-protein beta-subunit binding	0.0351335	BP	GO:0060297	regulation of sarcomere organization	0.016702	BP	GO:0030517	negative regulation of axon extension	0.0161752
									BP	GO:0045073	regulation of chemokine biosynthetic process	0.00839838				CC	GO:0000794	condensed nuclear chromosome	0.0360495	CC	GO:0031965	nuclear membrane	0.0353434	BP	GO:0071166	ribonucleoprotein complex localization	0.016702	BP	GO:0034110	regulation of homotypic cell-cell adhesion	0.0161752
									BP	GO:0042033	chemokine biosynthetic process	0.00839838				BP	GO:0006289	nucleotide-excision repair	0.0363333	BP	GO:0042551	neuron maturation	0.0354129	BP	GO:0046085	adenosine metabolic process	0.016702	BP	GO:0032481	positive regulation of type I interferon production	0.0161752
									BP	GO:0060252	positive regulation of glial cell proliferation	0.00839838				BP	GO:1901988	negative regulation of cell cycle phase transition	0.0367223	BP	GO:0044765	single-organism transport	0.035477	BP	GO:0019985	translesion synthesis	0.016702	BP	GO:0045581	negative regulation of T cell differentiation	0.0161752
									BP	GO:0070486	leukocyte aggregation	0.00839838				BP	GO:1901699	cellular response to nitrogen compound	0.0368824	CC	GO:0044441	ciliary part	0.0359337	BP	GO:2001224	positive regulation of neuron migration	0.016702	BP	GO:0031644	regulation of neurological system process	0.0165164
									MF	GO:0042802	identical protein binding	0.00839899				MF	GO:0051219	phosphoprotein binding	0.0370493	MF	GO:0031491	nucleosome binding	0.0361091	BP	GO:0050774	negative regulation of dendrite morphogenesis	0.016702	BP	GO:0050886	endocrine process	0.0165164
									BP	GO:0044765	single-organism transport	0.00861028				CC	GO:0032391	photoreceptor connecting cilium	0.0376656	CC	GO:0005768	endosome	0.0361754	BP	GO:0002634	regulation of germinal center formation	0.016702	MF	GO:0001653	peptide receptor activity	0.0168283
									BP	GO:0001659	temperature homeostasis	0.00872029				BP	GO:0006898	receptor-mediated endocytosis	0.0378714	BP	GO:1902580	single-organism cellular localization	0.0363282	BP	GO:0048255	mRNA stabilization	0.0167874	BP	GO:0043410	positive regulation of MAPK cascade	0.0169758
									BP	GO:0045010	actin nucleation	0.00872029				MF	GO:0003727	single-stranded RNA binding	0.0379836	BP	GO:1902578	single-organism localization	0.0363282	BP	GO:0043489	RNA stabilization	0.0167874	BP	GO:0060759	regulation of response to cytokine stimulus	0.0173778
									BP	GO:0030968	endoplasmic reticulum unfolded protein response	0.00872029				CC	GO:0000235	astral microtubule	0.0380901	CC	GO:0042175	nuclear outer membrane-endoplasmic reticulum membrane network	0.0363947	BP	GO:0030890	positive regulation of B cell proliferation	0.0167874	BP	GO:0002698	negative regulation of immune effector process	0.0173778
									BP	GO:0046039	GTP metabolic process	0.00872777				CC	GO:0005818	aster	0.0380901	BP	GO:1901068	guanosine-containing compound metabolic process	0.0364467	MF	GO:0031730	CCR5 chemokine receptor binding	0.0168217	BP	GO:0010522	regulation of calcium ion transport into cytosol	0.0173778
									CC	GO:0000137	Golgi cis cisterna	0.00885535				CC	GO:0031417	NatC complex	0.0380901	BP	GO:0022604	regulation of cell morphogenesis	0.036588	CC	GO:0016589	NURF complex	0.0168649	BP	GO:1902532	negative regulation of intracellular signal transduction	0.01764
									BP	GO:0048523	negative regulation of cellular process	0.00895684				CC	GO:0071920	cleavage body	0.0380901	CC	GO:0045335	phagocytic vesicle	0.0370133	CC	GO:0045254	pyruvate dehydrogenase complex	0.0168649	BP	GO:0051851	modification by host of symbiont morphology or physiology	0.0178522
									BP	GO:0051241	negative regulation of multicellular organismal process	0.00909357				CC	GO:0048269	methionine adenosyltransferase complex	0.0380901	BP	GO:0031324	negative regulation of cellular metabolic process	0.0374354	CC	GO:0072669	tRNA-splicing ligase complex	0.0168649	BP	GO:0030212	hyaluronan metabolic process	0.0178522
									BP	GO:0009056	catabolic process	0.00910165				CC	GO:0000308	cytoplasmic cyclin-dependent protein kinase holoenzyme complex	0.0380901	MF	GO:0035064	methylated histone binding	0.0380956	CC	GO:0033180	proton-transporting V-type ATPase, V1 domain	0.0168649	BP	GO:0044248	cellular catabolic process	0.0179161
									BP	GO:0031644	regulation of neurological system process	0.0092259				CC	GO:1990452	Parkin-FBXW7-Cul1 ubiquitin ligase complex	0.0380901	CC	GO:0042645	mitochondrial nucleoid	0.0383563	CC	GO:0000808	origin recognition complex	0.0168649	BP	GO:0052548	regulation of endopeptidase activity	0.018007
									BP	GO:0007596	blood coagulation	0.00923244				CC	GO:0008074	guanylate cyclase complex, soluble	0.0380901	CC	GO:0009295	nucleoid	0.0383563	CC	GO:0005664	nuclear origin of replication recognition complex	0.0168649	CC	GO:0030140	trans-Golgi network transport vesicle	0.0187433
									MF	GO:0061134	peptidase regulator activity	0.00932879				CC	GO:0031213	RSF complex	0.0380901	BP	GO:0050808	synapse organization	0.0386719	BP	GO:0006986	response to unfolded protein	0.0168855	BP	GO:0098602	single organism cell adhesion	0.0190231
									BP	GO:0043069	negative regulation of programmed cell death	0.00945431				CC	GO:0005846	nuclear cap binding complex	0.0380901	BP	GO:0003300	cardiac muscle hypertrophy	0.0386955	CC	GO:0005720	nuclear heterochromatin	0.0170972	BP	GO:0090207	regulation of triglyceride metabolic process	0.0195994
									BP	GO:0019538	protein metabolic process	0.00952345				CC	GO:0005879	axonemal microtubule	0.0380901	BP	GO:0006405	RNA export from nucleus	0.0386955	MF	GO:0030674	protein binding, bridging	0.0172026	BP	GO:0097178	ruffle assembly	0.0195994
									BP	GO:0045123	cellular extravasation	0.00965422				BP	GO:0000395	mRNA 5'-splice site recognition	0.0381809	BP	GO:0065004	protein-DNA complex assembly	0.0387286	BP	GO:0018130	heterocycle biosynthetic process	0.0172324	BP	GO:2000178	negative regulation of neural precursor cell proliferation	0.0195994
									BP	GO:0002381	immunoglobulin production involved in immunoglobulin mediated immune response	0.00965422				BP	GO:0070863	positive regulation of protein exit from endoplasmic reticulum	0.0381809	BP	GO:0045840	positive regulation of mitosis	0.0387953	BP	GO:2001233	regulation of apoptotic signaling pathway	0.0173038	BP	GO:0002702	positive regulation of production of molecular mediator of immune response	0.0195994
									BP	GO:0051930	regulation of sensory perception of pain	0.00965422				BP	GO:0051660	establishment of centrosome localization	0.0381809	BP	GO:0046854	phosphatidylinositol phosphorylation	0.0387953	CC	GO:0005905	coated pit	0.0173213	BP	GO:0051604	protein maturation	0.0197426
									BP	GO:0051931	regulation of sensory perception	0.00965422				BP	GO:0035523	protein K29-linked deubiquitination	0.0381809	BP	GO:0006099	tricarboxylic acid cycle	0.0387953	BP	GO:0031344	regulation of cell projection organization	0.0173737	BP	GO:0060548	negative regulation of cell death	0.019808
									BP	GO:0032663	regulation of interleukin-2 production	0.00965422				BP	GO:1990168	protein K33-linked deubiquitination	0.0381809	BP	GO:0009892	negative regulation of metabolic process	0.0392102	BP	GO:0051651	maintenance of location in cell	0.0174948	BP	GO:0051336	regulation of hydrolase activity	0.0199637
									BP	GO:1900077	negative regulation of cellular response to insulin stimulus	0.00965422				BP	GO:1901315	negative regulation of histone H2A K63-linked ubiquitination	0.0381809	CC	GO:0016023	cytoplasmic membrane-bounded vesicle	0.0392469	BP	GO:0042108	positive regulation of cytokine biosynthetic process	0.0175231	BP	GO:0010959	regulation of metal ion transport	0.0204914
									BP	GO:0034620	cellular response to unfolded protein	0.00965422				BP	GO:0033183	negative regulation of histone ubiquitination	0.0381809	CC	GO:0016529	sarcoplasmic reticulum	0.0392647	BP	GO:0031109	microtubule polymerization or depolymerization	0.017526	BP	GO:0045596	negative regulation of cell differentiation	0.0210187
									MF	GO:0051400	BH domain binding	0.00975635				BP	GO:1900045	negative regulation of protein K63-linked ubiquitination	0.0381809	MF	GO:0098519	nucleotide phosphatase activity, acting on free nucleotides	0.0394603	BP	GO:0045005	maintenance of fidelity involved in DNA-dependent DNA replication	0.0176302	BP	GO:0051928	positive regulation of calcium ion transport	0.021071
									MF	GO:0001614	purinergic nucleotide receptor activity	0.00975635				BP	GO:1901314	regulation of histone H2A K63-linked ubiquitination	0.0381809	MF	GO:0003824	catalytic activity	0.039524	BP	GO:1902806	regulation of cell cycle G1/S phase transition	0.0176759	BP	GO:0043491	protein kinase B signaling	0.0213061
									MF	GO:0016502	nucleotide receptor activity	0.00975635				BP	GO:1902915	negative regulation of protein polyubiquitination	0.0381809	BP	GO:0000819	sister chromatid segregation	0.0396265	BP	GO:0002429	immune response-activating cell surface receptor signaling pathway	0.0177163	BP	GO:0051702	interaction with symbiont	0.0214153
									BP	GO:0042454	ribonucleoside catabolic process	0.00983622				BP	GO:0016081	synaptic vesicle docking involved in exocytosis	0.0381809	CC	GO:0030134	ER to Golgi transport vesicle	0.039751	BP	GO:0050821	protein stabilization	0.0177163	BP	GO:0045071	negative regulation of viral genome replication	0.0214153
									BP	GO:0060759	regulation of response to cytokine stimulus	0.00985776				BP	GO:0044565	dendritic cell proliferation	0.0381809	CC	GO:0030894	replisome	0.039751	BP	GO:0006338	chromatin remodeling	0.0177347	BP	GO:0097028	dendritic cell differentiation	0.0214153
									MF	GO:0004866	endopeptidase inhibitor activity	0.00991163				BP	GO:0036334	epidermal stem cell homeostasis	0.0381809	BP	GO:0051899	membrane depolarization	0.0398185	BP	GO:0060548	negative regulation of cell death	0.0177583	BP	GO:0042088	T-helper 1 type immune response	0.0214153
									BP	GO:1901068	guanosine-containing compound metabolic process	0.00997211				BP	GO:0006556	S-adenosylmethionine biosynthetic process	0.0381809	BP	GO:0007214	gamma-aminobutyric acid signaling pathway	0.0399894	MF	GO:0042056	chemoattractant activity	0.0178173	BP	GO:0043516	regulation of DNA damage response, signal transduction by p53 class mediator	0.0214153
									BP	GO:0009164	nucleoside catabolic process	0.00999038				BP	GO:0045329	carnitine biosynthetic process	0.0381809	BP	GO:0001953	negative regulation of cell-matrix adhesion	0.0399894	BP	GO:0002252	immune effector process	0.018038	BP	GO:0051353	positive regulation of oxidoreductase activity	0.0214153
									BP	GO:0015031	protein transport	0.0100137				BP	GO:0006578	amino-acid betaine biosynthetic process	0.0381809	BP	GO:0000959	mitochondrial RNA metabolic process	0.0399894	CC	GO:0031461	cullin-RING ubiquitin ligase complex	0.0180495	BP	GO:0009056	catabolic process	0.0221449
									BP	GO:0007599	hemostasis	0.0100195				BP	GO:1902340	negative regulation of chromosome condensation	0.0381809	CC	GO:0032838	cell projection cytoplasm	0.040019	BP	GO:0071495	cellular response to endogenous stimulus	0.0180884	BP	GO:0051235	maintenance of location	0.0223276
									BP	GO:0050817	coagulation	0.0100195				BP	GO:0043686	co-translational protein modification	0.0381809	CC	GO:0005635	nuclear envelope	0.0400369	MF	GO:0000149	SNARE binding	0.0181108	BP	GO:2001240	negative regulation of extrinsic apoptotic signaling pathway in absence of ligand	0.0232982
									BP	GO:0044093	positive regulation of molecular function	0.0100232				BP	GO:1903378	positive regulation of oxidative stress-induced neuron intrinsic apoptotic signaling pathway	0.0381809	BP	GO:0035249	synaptic transmission, glutamatergic	0.0401752	CC	GO:0000793	condensed chromosome	0.0181774	BP	GO:1901099	negative regulation of signal transduction in absence of ligand	0.0232982
									CC	GO:0010008	endosome membrane	0.010063				BP	GO:2000791	negative regulation of mesenchymal cell proliferation involved in lung development	0.0381809	BP	GO:0010927	cellular component assembly involved in morphogenesis	0.0401811	BP	GO:0030098	lymphocyte differentiation	0.0182063	BP	GO:0010951	negative regulation of endopeptidase activity	0.0234122
									CC	GO:0044440	endosomal part	0.010063				BP	GO:2000790	regulation of mesenchymal cell proliferation involved in lung development	0.0381809	BP	GO:0031110	regulation of microtubule polymerization or depolymerization	0.0402053	BP	GO:1901068	guanosine-containing compound metabolic process	0.018288	BP	GO:0051345	positive regulation of hydrolase activity	0.024242
									CC	GO:0031225	anchored component of membrane	0.0103866				BP	GO:1903244	positive regulation of cardiac muscle hypertrophy in response to stress	0.0381809	BP	GO:0050772	positive regulation of axonogenesis	0.0402053	CC	GO:0031965	nuclear membrane	0.0183939	BP	GO:0032270	positive regulation of cellular protein metabolic process	0.0244885
									BP	GO:0002902	regulation of B cell apoptotic process	0.0103889				BP	GO:0010615	positive regulation of cardiac muscle adaptation	0.0381809	BP	GO:0043623	cellular protein complex assembly	0.0404042	BP	GO:0045934	negative regulation of nucleobase-containing compound metabolic process	0.0184559	CC	GO:0005581	collagen trimer	0.0246686
									BP	GO:1902165	regulation of intrinsic apoptotic signaling pathway in response to DNA damage by p53 class mediator	0.0103889				BP	GO:0030327	prenylated protein catabolic process	0.0381809	BP	GO:0007215	glutamate receptor signaling pathway	0.0405	BP	GO:0043549	regulation of kinase activity	0.0185517	BP	GO:0008064	regulation of actin polymerization or depolymerization	0.0248842
									BP	GO:1902254	negative regulation of intrinsic apoptotic signaling pathway by p53 class mediator	0.0103889				BP	GO:0000961	negative regulation of mitochondrial RNA catabolic process	0.0381809	MF	GO:0051019	mitogen-activated protein kinase binding	0.0405708	BP	GO:0030335	positive regulation of cell migration	0.0185544	BP	GO:0030832	regulation of actin filament length	0.0248842
									BP	GO:0002891	positive regulation of immunoglobulin mediated immune response	0.0103889				BP	GO:2000507	positive regulation of energy homeostasis	0.0381809	BP	GO:0009411	response to UV	0.0407784	BP	GO:0048024	regulation of mRNA splicing, via spliceosome	0.018633	BP	GO:0010324	membrane invagination	0.0252467
									BP	GO:0002714	positive regulation of B cell mediated immunity	0.0103889				BP	GO:0000019	regulation of mitotic recombination	0.0381809	CC	GO:0000235	astral microtubule	0.040913	BP	GO:0043488	regulation of mRNA stability	0.018633	BP	GO:0001960	negative regulation of cytokine-mediated signaling pathway	0.0252467
									BP	GO:0090025	regulation of monocyte chemotaxis	0.0103889				BP	GO:0035408	histone H3-T6 phosphorylation	0.0381809	CC	GO:0005818	aster	0.040913	BP	GO:0022604	regulation of cell morphogenesis	0.0187564	BP	GO:0050854	regulation of antigen receptor-mediated signaling pathway	0.0252467
									BP	GO:0033033	negative regulation of myeloid cell apoptotic process	0.0103889				BP	GO:0061033	secretion by lung epithelial cell involved in lung growth	0.0381809	CC	GO:0071920	cleavage body	0.040913	BP	GO:0048699	generation of neurons	0.0188598	BP	GO:0045687	positive regulation of glial cell differentiation	0.0252467
									BP	GO:0018149	peptide cross-linking	0.0103889				BP	GO:0034184	positive regulation of maintenance of mitotic sister chromatid cohesion	0.0381809	CC	GO:0031417	NatC complex	0.040913	BP	GO:0007289	spermatid nucleus differentiation	0.0190003	BP	GO:0045620	negative regulation of lymphocyte differentiation	0.0252467
									BP	GO:0034123	positive regulation of toll-like receptor signaling pathway	0.0103889				BP	GO:0034182	regulation of maintenance of mitotic sister chromatid cohesion	0.0381809	CC	GO:0000308	cytoplasmic cyclin-dependent protein kinase holoenzyme complex	0.040913	BP	GO:0042347	negative regulation of NF-kappaB import into nucleus	0.0190003	BP	GO:0043623	cellular protein complex assembly	0.0261968
									BP	GO:0075733	intracellular transport of virus	0.0103889				BP	GO:0009449	gamma-aminobutyric acid biosynthetic process	0.0381809	CC	GO:0032389	MutLalpha complex	0.040913	BP	GO:0044786	cell cycle DNA replication	0.0190003	BP	GO:2000045	regulation of G1/S transition of mitotic cell cycle	0.0262461
									BP	GO:1902583	multi-organism intracellular transport	0.0103889				BP	GO:0043490	malate-aspartate shuttle	0.0381809	CC	GO:0048269	methionine adenosyltransferase complex	0.040913	BP	GO:0006301	postreplication repair	0.0190003	BP	GO:0048646	anatomical structure formation involved in morphogenesis	0.0263433
									BP	GO:0044766	multi-organism transport	0.0103889				BP	GO:0044337	canonical Wnt signaling pathway involved in positive regulation of apoptotic process	0.0381809	CC	GO:1990452	Parkin-FBXW7-Cul1 ubiquitin ligase complex	0.040913	BP	GO:0097284	hepatocyte apoptotic process	0.0190003	BP	GO:0010721	negative regulation of cell development	0.026411
									BP	GO:0046794	transport of virus	0.0103889				BP	GO:1902261	positive regulation of delayed rectifier potassium channel activity	0.0381809	CC	GO:0008074	guanylate cyclase complex, soluble	0.040913	BP	GO:0002467	germinal center formation	0.0190003	BP	GO:0051208	sequestering of calcium ion	0.0272592
									CC	GO:0005774	vacuolar membrane	0.0104004				BP	GO:0097324	melanocyte migration	0.0381809	CC	GO:0031213	RSF complex	0.040913	MF	GO:0019901	protein kinase binding	0.0190009	BP	GO:0042993	positive regulation of transcription factor import into nucleus	0.0272592
									BP	GO:1901658	glycosyl compound catabolic process	0.0106265				BP	GO:0048021	regulation of melanin biosynthetic process	0.0381809	CC	GO:0008622	epsilon DNA polymerase complex	0.040913	BP	GO:0048640	negative regulation of developmental growth	0.0190499	BP	GO:0030890	positive regulation of B cell proliferation	0.0272592
									BP	GO:0002718	regulation of cytokine production involved in immune response	0.0106442				BP	GO:1900376	regulation of secondary metabolite biosynthetic process	0.0381809	BP	GO:0000395	mRNA 5'-splice site recognition	0.0410125	BP	GO:0050766	positive regulation of phagocytosis	0.0190499	BP	GO:0046718	viral entry into host cell	0.0272592
									BP	GO:0050766	positive regulation of phagocytosis	0.0106442				BP	GO:0034230	enkephalin processing	0.0381809	BP	GO:0070863	positive regulation of protein exit from endoplasmic reticulum	0.0410125	BP	GO:0007268	synaptic transmission	0.0191718	BP	GO:0030260	entry into host cell	0.0272592
									BP	GO:0002637	regulation of immunoglobulin production	0.0106442				BP	GO:0010825	positive regulation of centrosome duplication	0.0381809	BP	GO:0051660	establishment of centrosome localization	0.0410125	MF	GO:0003756	protein disulfide isomerase activity	0.0191807	BP	GO:0044409	entry into host	0.0272592
									CC	GO:0070971	endoplasmic reticulum exit site	0.010951				BP	GO:0032071	regulation of endodeoxyribonuclease activity	0.0381809	BP	GO:0035523	protein K29-linked deubiquitination	0.0410125	MF	GO:0016864	intramolecular oxidoreductase activity, transposing S-S bonds	0.0191807	BP	GO:0051806	entry into cell of other organism involved in symbiotic interaction	0.0272592
									CC	GO:0002102	podosome	0.010951				BP	GO:2000111	positive regulation of macrophage apoptotic process	0.0381809	BP	GO:1990168	protein K33-linked deubiquitination	0.0410125	MF	GO:0004890	GABA-A receptor activity	0.0191807	BP	GO:0051828	entry into other organism involved in symbiotic interaction	0.0272592
									BP	GO:0006468	protein phosphorylation	0.0110442				BP	GO:0010747	positive regulation of plasma membrane long-chain fatty acid transport	0.0381809	BP	GO:0090204	protein localization to nuclear pore	0.0410125	BP	GO:0006415	translational termination	0.0192283	BP	GO:0052126	movement in host environment	0.0272592
									CC	GO:0044437	vacuolar part	0.0111497				BP	GO:0045204	MAPK export from nucleus	0.0381809	BP	GO:1901315	negative regulation of histone H2A K63-linked ubiquitination	0.0410125	BP	GO:0071242	cellular response to ammonium ion	0.0192283	BP	GO:0052192	movement in environment of other organism involved in symbiotic interaction	0.0272592
									BP	GO:0051347	positive regulation of transferase activity	0.0111577				BP	GO:0046100	hypoxanthine metabolic process	0.0381809	BP	GO:0033183	negative regulation of histone ubiquitination	0.0410125	BP	GO:0040023	establishment of nucleus localization	0.0192283	BP	GO:1902229	regulation of intrinsic apoptotic signaling pathway in response to DNA damage	0.0272592
									BP	GO:0042990	regulation of transcription factor import into nucleus	0.0112043				BP	GO:0046098	guanine metabolic process	0.0381809	BP	GO:1900045	negative regulation of protein K63-linked ubiquitination	0.0410125	BP	GO:0045651	positive regulation of macrophage differentiation	0.0192283	BP	GO:0002293	alpha-beta T cell differentiation involved in immune response	0.0272592
									BP	GO:0002377	immunoglobulin production	0.0112043				BP	GO:0046101	hypoxanthine biosynthetic process	0.0381809	BP	GO:1901314	regulation of histone H2A K63-linked ubiquitination	0.0410125	BP	GO:0006983	ER overload response	0.0192283	BP	GO:0002292	T cell differentiation involved in immune response	0.0272592
									CC	GO:0000786	nucleosome	0.0114652				BP	GO:0021589	cerebellum structural organization	0.0381809	BP	GO:1902915	negative regulation of protein polyubiquitination	0.0410125	BP	GO:0032069	regulation of nuclease activity	0.0192283	BP	GO:0046627	negative regulation of insulin receptor signaling pathway	0.0272592
									CC	GO:1990104	DNA bending complex	0.0114652				BP	GO:0021577	hindbrain structural organization	0.0381809	BP	GO:0044565	dendritic cell proliferation	0.0410125	BP	GO:0021800	cerebral cortex tangential migration	0.0192283	BP	GO:1902806	regulation of cell cycle G1/S phase transition	0.0273555
									BP	GO:0010604	positive regulation of macromolecule metabolic process	0.0116297				BP	GO:0060152	microtubule-based peroxisome localization	0.0381809	BP	GO:0036334	epidermal stem cell homeostasis	0.0410125	MF	GO:0043008	ATP-dependent protein binding	0.0193888	BP	GO:0022603	regulation of anatomical structure morphogenesis	0.0274199
									BP	GO:0044033	multi-organism metabolic process	0.0116909				BP	GO:0060151	peroxisome localization	0.0381809	BP	GO:0045329	carnitine biosynthetic process	0.0410125	MF	GO:0043560	insulin receptor substrate binding	0.0193888	MF	GO:0030545	receptor regulator activity	0.0277036
									BP	GO:0050994	regulation of lipid catabolic process	0.0116909				BP	GO:0071864	positive regulation of cell proliferation in bone marrow	0.0381809	BP	GO:0006578	amino-acid betaine biosynthetic process	0.0410125	MF	GO:0042043	neurexin family protein binding	0.0193888	BP	GO:0001525	angiogenesis	0.0284792
									BP	GO:0006509	membrane protein ectodomain proteolysis	0.0116909				BP	GO:0071863	regulation of cell proliferation in bone marrow	0.0381809	BP	GO:2000791	negative regulation of mesenchymal cell proliferation involved in lung development	0.0410125	MF	GO:0034237	protein kinase A regulatory subunit binding	0.0193888	BP	GO:0008154	actin polymerization or depolymerization	0.0288048
									BP	GO:0033002	muscle cell proliferation	0.0117348				BP	GO:0070346	positive regulation of fat cell proliferation	0.0381809	BP	GO:2000790	regulation of mesenchymal cell proliferation involved in lung development	0.0410125	CC	GO:0044224	juxtaparanode region of axon	0.0194469	BP	GO:0032648	regulation of interferon-beta production	0.0293341
									BP	GO:2000021	regulation of ion homeostasis	0.0117348				BP	GO:1902966	positive regulation of protein localization to early endosome	0.0381809	BP	GO:0048021	regulation of melanin biosynthetic process	0.0410125	CC	GO:0034464	BBSome	0.0194469	BP	GO:0045190	isotype switching	0.0293341
									BP	GO:0023014	signal transduction by phosphorylation	0.0117729				BP	GO:1902959	regulation of aspartic-type endopeptidase activity involved in amyloid precursor protein catabolic process	0.0381809	BP	GO:1900376	regulation of secondary metabolite biosynthetic process	0.0410125	BP	GO:0048468	cell development	0.0194867	BP	GO:0002204	somatic recombination of immunoglobulin genes involved in immune response	0.0293341
									BP	GO:0048015	phosphatidylinositol-mediated signaling	0.0118569				BP	GO:1902965	regulation of protein localization to early endosome	0.0381809	BP	GO:0006556	S-adenosylmethionine biosynthetic process	0.0410125	BP	GO:0010259	multicellular organismal aging	0.0195688	BP	GO:0002208	somatic diversification of immunoglobulins involved in immune response	0.0293341
									BP	GO:0001818	negative regulation of cytokine production	0.0118569				BP	GO:0060595	fibroblast growth factor receptor signaling pathway involved in mammary gland specification	0.0381809	BP	GO:1902340	negative regulation of chromosome condensation	0.0410125	BP	GO:0016572	histone phosphorylation	0.0195688	BP	GO:2000351	regulation of endothelial cell apoptotic process	0.0293341
									BP	GO:0030838	positive regulation of actin filament polymerization	0.0119197				BP	GO:0060615	mammary gland bud formation	0.0381809	BP	GO:0043686	co-translational protein modification	0.0410125	BP	GO:0090075	relaxation of muscle	0.0195688	BP	GO:0014013	regulation of gliogenesis	0.0296485
									MF	GO:0030414	peptidase inhibitor activity	0.0119447				BP	GO:0060667	branch elongation involved in salivary gland morphogenesis	0.0381809	BP	GO:0030327	prenylated protein catabolic process	0.0410125	BP	GO:0050869	negative regulation of B cell activation	0.0195688	BP	GO:0048878	chemical homeostasis	0.0296996
									BP	GO:1901136	carbohydrate derivative catabolic process	0.0120078				BP	GO:0060915	mesenchymal cell differentiation involved in lung development	0.0381809	BP	GO:2000507	positive regulation of energy homeostasis	0.0410125	CC	GO:0044297	cell body	0.0196601	MF	GO:0004869	cysteine-type endopeptidase inhibitor activity	0.0297269
									BP	GO:0043406	positive regulation of MAP kinase activity	0.0121941				BP	GO:0038190	VEGF-activated neuropilin signaling pathway	0.0381809	BP	GO:1903244	positive regulation of cardiac muscle hypertrophy in response to stress	0.0410125	BP	GO:0071345	cellular response to cytokine stimulus	0.0198806	MF	GO:0016763	transferase activity, transferring pentosyl groups	0.0297269
									BP	GO:0043518	negative regulation of DNA damage response, signal transduction by p53 class mediator	0.0125658				BP	GO:1902336	positive regulation of retinal ganglion cell axon guidance	0.0381809	BP	GO:0010615	positive regulation of cardiac muscle adaptation	0.0410125	CC	GO:0005771	multivesicular body	0.0199008	BP	GO:0043405	regulation of MAP kinase activity	0.0302371
									BP	GO:0031640	killing of cells of other organism	0.0125658				BP	GO:0038189	neuropilin signaling pathway	0.0381809	BP	GO:1903378	positive regulation of oxidative stress-induced neuron intrinsic apoptotic signaling pathway	0.0410125	CC	GO:0005768	endosome	0.0199891	BP	GO:0002791	regulation of peptide secretion	0.0304702
									BP	GO:0044364	disruption of cells of other organism	0.0125658				BP	GO:1902669	positive regulation of axon guidance	0.0381809	BP	GO:0000961	negative regulation of mitochondrial RNA catabolic process	0.0410125	BP	GO:0048659	smooth muscle cell proliferation	0.0201081	BP	GO:0045666	positive regulation of neuron differentiation	0.0308321
									BP	GO:0050860	negative regulation of T cell receptor signaling pathway	0.0125658				BP	GO:0035022	positive regulation of Rac protein signal transduction	0.0381809	BP	GO:0000019	regulation of mitotic recombination	0.0410125	BP	GO:0050920	regulation of chemotaxis	0.0201081	BP	GO:0040008	regulation of growth	0.0309109
									BP	GO:0034315	regulation of Arp2/3 complex-mediated actin nucleation	0.0125658				BP	GO:0006428	isoleucyl-tRNA aminoacylation	0.0381809	BP	GO:0010825	positive regulation of centrosome duplication	0.0410125	BP	GO:0007269	neurotransmitter secretion	0.0203991	BP	GO:0051495	positive regulation of cytoskeleton organization	0.0313239
									BP	GO:0051770	positive regulation of nitric-oxide synthase biosynthetic process	0.0125658				BP	GO:0061110	dense core granule biogenesis	0.0381809	BP	GO:0032071	regulation of endodeoxyribonuclease activity	0.0410125	BP	GO:0050795	regulation of behavior	0.0204981	BP	GO:0050848	regulation of calcium-mediated signaling	0.03147
									BP	GO:0045954	positive regulation of natural killer cell mediated cytotoxicity	0.0125658				BP	GO:0036257	multivesicular body organization	0.0381809	BP	GO:0034230	enkephalin processing	0.0410125	BP	GO:0030433	ER-associated ubiquitin-dependent protein catabolic process	0.0208347	BP	GO:0032608	interferon-beta production	0.03147
									BP	GO:0002717	positive regulation of natural killer cell mediated immunity	0.0125658				BP	GO:0001764	neuron migration	0.0382328	BP	GO:0034184	positive regulation of maintenance of mitotic sister chromatid cohesion	0.0410125	BP	GO:0022900	electron transport chain	0.0208347	BP	GO:0042345	regulation of NF-kappaB import into nucleus	0.03147
									BP	GO:0031295	T cell costimulation	0.0125658				MF	GO:0019781	NEDD8 activating enzyme activity	0.0386478	BP	GO:0034182	regulation of maintenance of mitotic sister chromatid cohesion	0.0410125	BP	GO:0046635	positive regulation of alpha-beta T cell activation	0.0208347	BP	GO:0042348	NF-kappaB import into nucleus	0.03147
									BP	GO:0031294	lymphocyte costimulation	0.0125658				MF	GO:0004307	ethanolaminephosphotransferase activity	0.0386478	BP	GO:2000111	positive regulation of macrophage apoptotic process	0.0410125	BP	GO:0010941	regulation of cell death	0.0208398	BP	GO:0072577	endothelial cell apoptotic process	0.03147
									BP	GO:0050755	chemokine metabolic process	0.0125658				MF	GO:0061578	Lys63-specific deubiquitinase activity	0.0386478	BP	GO:0071864	positive regulation of cell proliferation in bone marrow	0.0410125	BP	GO:0016571	histone methylation	0.020841	BP	GO:0032768	regulation of monooxygenase activity	0.03147
									BP	GO:0042362	fat-soluble vitamin biosynthetic process	0.0125658				MF	GO:0001566	non-kinase phorbol ester receptor activity	0.0386478	BP	GO:0071863	regulation of cell proliferation in bone marrow	0.0410125	BP	GO:0046631	alpha-beta T cell activation	0.020841	BP	GO:0044060	regulation of endocrine process	0.03147
									BP	GO:0032438	melanosome organization	0.0125658				MF	GO:0001565	phorbol ester receptor activity	0.0386478	BP	GO:0009449	gamma-aminobutyric acid biosynthetic process	0.0410125	BP	GO:0002764	immune response-regulating signaling pathway	0.0209366	BP	GO:0019538	protein metabolic process	0.0318498
									BP	GO:0032647	regulation of interferon-alpha production	0.0125658				MF	GO:0022851	GABA-gated chloride ion channel activity	0.0386478	BP	GO:0043490	malate-aspartate shuttle	0.0410125	BP	GO:0045807	positive regulation of endocytosis	0.0209713	BP	GO:0000165	MAPK cascade	0.032136
									BP	GO:2001243	negative regulation of intrinsic apoptotic signaling pathway	0.0126639				MF	GO:0004692	cGMP-dependent protein kinase activity	0.0386478	BP	GO:1902261	positive regulation of delayed rectifier potassium channel activity	0.0410125	BP	GO:1990138	neuron projection extension	0.0209713	BP	GO:0090087	regulation of peptide transport	0.0321915
									BP	GO:0042991	transcription factor import into nucleus	0.0126639				MF	GO:0030628	pre-mRNA 3'-splice site binding	0.0386478	BP	GO:0021589	cerebellum structural organization	0.0410125	BP	GO:0007416	synapse assembly	0.0209848	BP	GO:0048869	cellular developmental process	0.0325868
									BP	GO:0030099	myeloid cell differentiation	0.0131197				MF	GO:0071987	WD40-repeat domain binding	0.0386478	BP	GO:0021577	hindbrain structural organization	0.0410125	BP	GO:0065009	regulation of molecular function	0.0210328	BP	GO:0030162	regulation of proteolysis	0.0327615
									BP	GO:0014066	regulation of phosphatidylinositol 3-kinase signaling	0.0134371				MF	GO:0009378	four-way junction helicase activity	0.0386478	BP	GO:0046101	hypoxanthine biosynthetic process	0.0410125	CC	GO:0098562	cytoplasmic side of membrane	0.0210697	BP	GO:0045807	positive regulation of endocytosis	0.0332729
									BP	GO:0034109	homotypic cell-cell adhesion	0.0134371				MF	GO:0008120	ceramide glucosyltransferase activity	0.0386478	BP	GO:0046100	hypoxanthine metabolic process	0.0410125	CC	GO:0044433	cytoplasmic vesicle part	0.0211129	BP	GO:0002761	regulation of myeloid leukocyte differentiation	0.0332729
									BP	GO:0048869	cellular developmental process	0.0135153				MF	GO:0004739	pyruvate dehydrogenase (acetyl-transferring) activity	0.0386478	BP	GO:0033484	nitric oxide homeostasis	0.0410125	BP	GO:1903320	regulation of protein modification by small protein conjugation or removal	0.0211148	BP	GO:0048662	negative regulation of smooth muscle cell proliferation	0.0336654
									BP	GO:0030100	regulation of endocytosis	0.0136478				MF	GO:0038025	reelin receptor activity	0.0386478	BP	GO:0010747	positive regulation of plasma membrane long-chain fatty acid transport	0.0410125	MF	GO:0051219	phosphoprotein binding	0.0212297	BP	GO:0045123	cellular extravasation	0.0336654
									BP	GO:0048646	anatomical structure formation involved in morphogenesis	0.013839				MF	GO:0004777	succinate-semialdehyde dehydrogenase (NAD+) activity	0.0386478	BP	GO:0044337	canonical Wnt signaling pathway involved in positive regulation of apoptotic process	0.0410125	MF	GO:0016790	thiolester hydrolase activity	0.0212297	BP	GO:0060761	negative regulation of response to cytokine stimulus	0.0336654
									BP	GO:0032677	regulation of interleukin-8 production	0.0139562				MF	GO:0004651	polynucleotide 5'-phosphatase activity	0.0386478	BP	GO:0038190	VEGF-activated neuropilin signaling pathway	0.0410125	CC	GO:0005876	spindle microtubule	0.0212573	BP	GO:0051930	regulation of sensory perception of pain	0.0336654
									BP	GO:0043623	cellular protein complex assembly	0.0140189				MF	GO:0035403	histone kinase activity (H3-T6 specific)	0.0386478	BP	GO:1902336	positive regulation of retinal ganglion cell axon guidance	0.0410125	CC	GO:0043025	neuronal cell body	0.0213	BP	GO:0051931	regulation of sensory perception	0.0336654
									MF	GO:0001530	lipopolysaccharide binding	0.0140236				MF	GO:0004741	[pyruvate dehydrogenase (lipoamide)] phosphatase activity	0.0386478	BP	GO:0038189	neuropilin signaling pathway	0.0410125	BP	GO:0048523	negative regulation of cellular process	0.0217935	BP	GO:0032271	regulation of protein polymerization	0.0339689
									BP	GO:0009166	nucleotide catabolic process	0.0141044				MF	GO:0004572	mannosyl-oligosaccharide 1,3-1,6-alpha-mannosidase activity	0.0386478	BP	GO:1902669	positive regulation of axon guidance	0.0410125	BP	GO:0050778	positive regulation of immune response	0.0218113	BP	GO:0048839	inner ear development	0.0339689
									BP	GO:0044057	regulation of system process	0.0146698				MF	GO:0004748	ribonucleoside-diphosphate reductase activity, thioredoxin disulfide as acceptor	0.0386478	BP	GO:0046038	GMP catabolic process	0.0410125	BP	GO:0051172	negative regulation of nitrogen compound metabolic process	0.0220658	BP	GO:0043434	response to peptide hormone	0.0344149
									CC	GO:0005795	Golgi stack	0.0147323				MF	GO:0016728	oxidoreductase activity, acting on CH or CH2 groups, disulfide as acceptor	0.0386478	BP	GO:0070346	positive regulation of fat cell proliferation	0.0410125	CC	GO:0030054	cell junction	0.0221163	BP	GO:0009166	nucleotide catabolic process	0.0344175
									CC	GO:0000502	proteasome complex	0.0147323				MF	GO:0008489	UDP-galactose:glucosylceramide beta-1,4-galactosyltransferase activity	0.0386478	BP	GO:0061033	secretion by lung epithelial cell involved in lung growth	0.0410125	BP	GO:0007165	signal transduction	0.0221869	BP	GO:0033002	muscle cell proliferation	0.0348788
									BP	GO:0030041	actin filament polymerization	0.014866				MF	GO:0038191	neuropilin binding	0.0386478	BP	GO:2000286	receptor internalization involved in canonical Wnt signaling pathway	0.0410125	BP	GO:0018022	peptidyl-lysine methylation	0.02221	BP	GO:0002573	myeloid leukocyte differentiation	0.0348788
									BP	GO:0090023	positive regulation of neutrophil chemotaxis	0.0149227				MF	GO:0004822	isoleucine-tRNA ligase activity	0.0386478	BP	GO:1902959	regulation of aspartic-type endopeptidase activity involved in amyloid precursor protein catabolic process	0.0410125	BP	GO:0051272	positive regulation of cellular component movement	0.0222534	BP	GO:0019216	regulation of lipid metabolic process	0.0351443
									BP	GO:0033622	integrin activation	0.0149227				BP	GO:0044767	single-organism developmental process	0.0389024	BP	GO:0060595	fibroblast growth factor receptor signaling pathway involved in mammary gland specification	0.0410125	CC	GO:0044454	nuclear chromosome part	0.0223595	BP	GO:0030099	myeloid cell differentiation	0.0357877
									BP	GO:0060338	regulation of type I interferon-mediated signaling pathway	0.0149227				BP	GO:0007088	regulation of mitosis	0.0391688	BP	GO:0060615	mammary gland bud formation	0.0410125	BP	GO:0032722	positive regulation of chemokine production	0.0225183	BP	GO:0043406	positive regulation of MAP kinase activity	0.0358027
									BP	GO:0002467	germinal center formation	0.0149227				MF	GO:0045296	cadherin binding	0.0391689	BP	GO:0060667	branch elongation involved in salivary gland morphogenesis	0.0410125	BP	GO:0045859	regulation of protein kinase activity	0.022524	BP	GO:0015758	glucose transport	0.0358115
									BP	GO:0051044	positive regulation of membrane protein ectodomain proteolysis	0.0149227				MF	GO:0019787	small conjugating protein ligase activity	0.0391689	BP	GO:0060915	mesenchymal cell differentiation involved in lung development	0.0410125	BP	GO:0031324	negative regulation of cellular metabolic process	0.0225661	BP	GO:0032321	positive regulation of Rho GTPase activity	0.0358115
									BP	GO:0048753	pigment granule organization	0.0149227				CC	GO:0031306	intrinsic component of mitochondrial outer membrane	0.039286	BP	GO:0071672	negative regulation of smooth muscle cell chemotaxis	0.0410125	BP	GO:0042493	response to drug	0.0226052	BP	GO:0048872	homeostasis of number of cells	0.0358833
									BP	GO:0032607	interferon-alpha production	0.0149227				CC	GO:0045120	pronucleus	0.039286	BP	GO:1902966	positive regulation of protein localization to early endosome	0.0410125	BP	GO:0032970	regulation of actin filament-based process	0.022641	BP	GO:0050766	positive regulation of phagocytosis	0.035919
									BP	GO:0052548	regulation of endopeptidase activity	0.0149688				BP	GO:0034067	protein localization to Golgi apparatus	0.0394945	BP	GO:1902965	regulation of protein localization to early endosome	0.0410125	CC	GO:0031519	PcG protein complex	0.0226803	BP	GO:0051238	sequestering of metal ion	0.035919
									BP	GO:0032846	positive regulation of homeostatic process	0.0150722				BP	GO:0045979	positive regulation of nucleoside metabolic process	0.0394945	BP	GO:0036257	multivesicular body organization	0.0410125	BP	GO:0009892	negative regulation of metabolic process	0.0226822	BP	GO:0048640	negative regulation of developmental growth	0.035919
									BP	GO:0046635	positive regulation of alpha-beta T cell activation	0.0151757				BP	GO:0042026	protein refolding	0.0394945	BP	GO:0006428	isoleucyl-tRNA aminoacylation	0.0410125	BP	GO:0006998	nuclear envelope organization	0.022684	BP	GO:0050732	negative regulation of peptidyl-tyrosine phosphorylation	0.035919
									BP	GO:0007584	response to nutrient	0.0151757				BP	GO:0051769	regulation of nitric-oxide synthase biosynthetic process	0.0394945	BP	GO:0042483	negative regulation of odontogenesis	0.0410125	CC	GO:0016604	nuclear body	0.0227558	BP	GO:0002718	regulation of cytokine production involved in immune response	0.035919
									BP	GO:0048871	multicellular organismal homeostasis	0.0152904				BP	GO:0051767	nitric-oxide synthase biosynthetic process	0.0394945	BP	GO:0046039	GTP metabolic process	0.0410693	BP	GO:0030307	positive regulation of cell growth	0.0227964	BP	GO:0034113	heterotypic cell-cell adhesion	0.035919
									BP	GO:1901292	nucleoside phosphate catabolic process	0.0155917				BP	GO:0071108	protein K48-linked deubiquitination	0.0394945	MF	GO:0004307	ethanolaminephosphotransferase activity	0.0412531	CC	GO:0098552	side of membrane	0.0229178	MF	GO:0008234	cysteine-type peptidase activity	0.0360032
									CC	GO:0005581	collagen trimer	0.015607				BP	GO:0072599	establishment of protein localization to endoplasmic reticulum	0.0394945	MF	GO:0019781	NEDD8 activating enzyme activity	0.0412531	MF	GO:0043014	alpha-tubulin binding	0.022941	BP	GO:0044699	single-organism process	0.0362789
									BP	GO:0097192	extrinsic apoptotic signaling pathway in absence of ligand	0.0159348				BP	GO:0032502	developmental process	0.0396768	MF	GO:0061578	Lys63-specific deubiquitinase activity	0.0412531	BP	GO:0010171	body morphogenesis	0.0232407	BP	GO:1901292	nucleoside phosphate catabolic process	0.0369273
									BP	GO:0038034	signal transduction in absence of ligand	0.0159348				BP	GO:0006403	RNA localization	0.039795	MF	GO:0001566	non-kinase phorbol ester receptor activity	0.0412531	BP	GO:0051129	negative regulation of cellular component organization	0.0234935	BP	GO:0008645	hexose transport	0.0371173
									BP	GO:0044699	single-organism process	0.0160485				BP	GO:0034329	cell junction assembly	0.039795	MF	GO:0001565	phorbol ester receptor activity	0.0412531	BP	GO:0048660	regulation of smooth muscle cell proliferation	0.0236659	BP	GO:0006508	proteolysis	0.0375382
									BP	GO:0030833	regulation of actin filament polymerization	0.0162006				BP	GO:0009058	biosynthetic process	0.0398439	MF	GO:0022851	GABA-gated chloride ion channel activity	0.0412531	CC	GO:0005788	endoplasmic reticulum lumen	0.0237533	CC	GO:0000786	nucleosome	0.0376522
									BP	GO:0043254	regulation of protein complex assembly	0.0162301				BP	GO:0009101	glycoprotein biosynthetic process	0.0401902	MF	GO:0004692	cGMP-dependent protein kinase activity	0.0412531	BP	GO:0048585	negative regulation of response to stimulus	0.0238499	CC	GO:1990104	DNA bending complex	0.0376522
									CC	GO:0044815	DNA packaging complex	0.0163252				CC	GO:0032281	alpha-amino-3-hydroxy-5-methyl-4-isoxazolepropionic acid selective glutamate receptor complex	0.0405526	MF	GO:0030628	pre-mRNA 3'-splice site binding	0.0412531	CC	GO:0044432	endoplasmic reticulum part	0.0239079	BP	GO:0065008	regulation of biological quality	0.0378007
									BP	GO:0035967	cellular response to topologically incorrect protein	0.0164535				CC	GO:0005720	nuclear heterochromatin	0.0405526	MF	GO:0071987	WD40-repeat domain binding	0.0412531	BP	GO:1903308	regulation of chromatin modification	0.0240456	BP	GO:0032880	regulation of protein localization	0.0381101
									BP	GO:0045576	mast cell activation	0.0164535				CC	GO:0072686	mitotic spindle	0.0405526	MF	GO:0008120	ceramide glucosyltransferase activity	0.0412531	BP	GO:0051146	striated muscle cell differentiation	0.0242242	BP	GO:0048521	negative regulation of behavior	0.0382292
[truncated: 427 more rows]
